# Supplementary material for: Core collection construction and genetic diversity analysis of tea plant (Camellia sinensis [L:] O. Kuntze) accessions in Huangshan city using SSR markers
Source: PLoS One. 2025 Apr 24;20(4):e0322209. doi: 10.1371/journal.pone.0322209 (PMC12021250; doi:10.1371/journal.pone.0322209)
Supplement: S3 — (ZIP) [file pone.0322209.s003.zip]

Archive with 12 entries (8 files):
- Minimal Data Set/
- Minimal Data Set/Corehunter basic data/
- Minimal Data Set/Corehunter basic data/Corehunter basic data.txt
- Minimal Data Set/Corehunter basic data/Samples screened with Corehunter.xlsx
- Minimal Data Set/GENALEX basic data.xlsx
- Minimal Data Set/Powermaker basic data/
- Minimal Data Set/Powermaker basic data/Frequency.Nei1983.NJ.tre
- Minimal Data Set/Powermaker basic data/Powermarker basic data.txt
- Minimal Data Set/SPSS basic data/
- Minimal Data Set/SPSS basic data/SPSS basic data-1.sav
- Minimal Data Set/SPSS basic data/SPSS basic data-2.spv
- Minimal Data Set/STRUCTURE basic data.txt
