# Supplementary material for: Core collection construction and genetic diversity analysis of tea plant (Camellia sinensis [L:] O. Kuntze) accessions in Huangshan city using SSR markers
Source: PLoS One. 2025 Apr 24;20(4):e0322209. doi: 10.1371/journal.pone.0322209 (PMC12021250; doi:10.1371/journal.pone.0322209)
Supplement: S3 — (ZIP) [file pone.0322209.s003.zip › Minimal Data Set/Corehunter basic data/Samples screened with Corehunter.xlsx]

## Sheet: 100%
No.	sample	pop	TM045	TM045	TM058	TM058	TM065	TM065	TM069	TM069	TM072	TM072	TM076	TM076	TM077	TM077	TM085	TM085	TM092	TM092	TM099	TM099
1	HS01	HS	317	331	277	277	213	227	148	148	262	266	222	222	144	144	317	319	89	89	216	236
2	HS02	HS	313	313	268	268	207	223	150	160	276	276	222	222	148	154	319	323	91	97	214	236
3	HS03	HS	303	303	271	271	207	219	150	172	262	262	222	238	139	139	325	333	93	93	216	236
4	HS04	HS	315	315	277	286	223	223	150	150	262	286	224	230	126	126	325	333	87	100	236	236
5	HS05	HS	297	315	262	277	223	223	160	160	264	264	222	230	129	129	321	321	104	104	236	244
6	HS06	HS	315	315	271	271	227	227	150	156	262	262	224	224	127	148	319	319	102	106	234	234
7	HS07	HS	317	331	271	271	223	227	152	152	262	262	222	222	115	115	317	321	104	104	214	234
8	HS08	HS	313	313	274	274	219	225	150	150	286	292	222	230	115	115	321	321	95	104	214	234
9	HS09	HS	315	315	277	277	213	213	152	152	284	284	224	224	154	154	319	319	95	100	216	222
10	HS10	HS	313	327	274	274	225	225	150	150	268	286	238	238	144	154	321	331	93	104	216	236
11	HS11	HS	299	315	274	274	225	225	150	158	276	286	224	224	126	142	333	339	100	100	216	236
12	HS12	HS	313	313	262	262	225	225	152	152	264	264	222	222	148	148	319	333	89	100	216	236
13	HS13	HS	301	301	277	277	219	219	150	150	284	284	242	242	129	129	319	331	97	97	216	236
14	HS14	HS	315	315	262	277	219	227	148	148	280	280	222	222	146	154	335	335	97	97	218	224
15	HS15	HS	307	307	262	262	213	213	160	160	262	262	224	230	129	158	335	339	89	95	234	234
16	HS16	HS	309	315	262	262	209	223	158	158	264	292	230	230	127	148	317	321	100	100	216	264
17	HS17	HS	307	317	259	259	201	225	148	148	280	280	224	230	127	144	321	331	102	102	218	248
18	HS18	HS	315	315	277	277	217	253	152	152	264	264	222	222	148	160	319	325	85	104	216	264
19	HS19	HS	307	331	250	256	201	201	148	166	264	292	224	224	127	148	319	331	91	100	216	236
20	HS20	HS	311	315	262	262	207	207	150	150	286	286	224	230	144	146	337	341	100	100	216	234
21	HS21	HS	329	331	286	286	223	223	148	148	264	264	226	226	137	148	321	333	89	95	236	236
22	HS22	HS	299	299	265	265	225	225	150	150	264	264	224	238	148	148	325	325	89	93	216	244
23	HS23	HS	297	299	259	277	207	207	150	150	276	276	222	222	127	127	321	335	95	95	214	246
24	HS24	HS	307	307	262	277	227	227	152	152	276	280	222	222	129	148	335	335	95	104	216	236
25	HS25	HS	315	331	262	262	223	223	152	152	262	262	222	222	126	126	317	321	106	106	236	236
26	HS26	HS	315	315	265	265	207	227	150	150	264	264	222	222	139	139	329	329	89	93	236	236
27	HS27	HS	331	331	283	283	219	219	160	160	262	286	222	222	144	144	321	333	95	95	236	246
28	HS28	HS	303	303	271	271	219	219	152	162	264	264	230	230	127	127	321	321	85	95	244	244
29	HS29	HS	331	331	274	274	225	225	150	150	264	264	222	232	125	125	329	333	95	104	254	264
30	HS30	HS	299	313	270	270	213	213	154	154	262	282	222	230	146	154	321	321	85	85	236	236
31	HS31	HS	313	313	256	256	223	223	150	150	292	292	224	224	144	144	329	333	95	95	236	236
32	HS32	HS	303	303	259	259	213	213	150	150	282	282	222	222	129	148	317	335	100	106	234	234
33	HS33	HS	299	315	289	289	223	223	150	150	286	286	222	222	127	142	335	335	100	104	234	234
34	HS34	HS	303	313	289	289	207	227	152	152	264	264	222	222	146	146	317	325	106	106	236	236
35	HS35	HS	299	309	271	271	207	207	150	150	282	296	222	230	139	148	321	335	100	106	252	264
36	HS36	HS	297	297	277	277	207	207	152	152	264	292	222	222	148	148	325	335	89	110	240	244
37	HS37	HS	307	317	271	271	225	225	152	152	262	302	224	224	142	142	317	333	104	104	244	244
38	HS38	HS	315	331	277	277	225	225	160	160	266	276	222	222	142	142	331	335	97	97	236	244
39	HS39	HS	313	313	277	277	241	241	152	152	286	286	222	222	146	146	335	335	93	93	258	258
40	HS40	HS	307	307	270	270	225	225	150	158	262	262	222	222	137	148	321	325	100	100	236	236
41	HS41	HS	301	313	274	277	223	223	152	158	282	282	224	224	154	154	321	335	89	95	252	258
42	HS42	HS	299	307	289	289	225	225	150	150	282	302	238	238	127	142	331	335	100	104	218	254
43	HS43	HS	307	307	268	268	223	223	150	150	282	282	222	222	129	158	335	341	100	100	236	258
44	HS44	HS	321	321	277	277	213	227	158	158	286	286	222	222	126	126	325	333	85	97	236	236
45	HS45	HS	313	331	277	277	219	219	148	148	262	262	220	236	137	137	319	319	100	100	236	244
46	HS46	HS	313	313	289	289	223	223	146	154	264	284	222	222	127	127	319	341	89	97	254	254
47	HS47	HS	307	307	244	244	227	227	146	168	282	290	222	222	148	148	335	335	102	102	234	244
48	HS48	HS	301	301	265	265	219	219	150	150	264	264	222	238	148	148	333	333	89	100	234	234
49	HS49	HS	315	315	277	277	223	223	152	152	282	282	222	230	129	129	319	339	100	104	236	244
50	HS50	HS	307	313	265	265	217	217	162	162	282	282	222	222	148	148	335	335	89	100	252	252
51	HZ01	HZ	303	331	277	277	201	201	158	158	262	262	224	230	137	137	333	333	102	102	236	236
52	HZ02	HZ	313	313	270	270	207	207	162	168	284	284	222	222	148	148	319	325	100	100	240	240
53	HZ03	HZ	315	331	277	277	215	215	152	158	266	282	222	222	148	148	321	325	97	114	244	244
54	HZ04	HZ	303	303	286	286	225	225	150	150	264	264	226	226	137	137	333	333	100	100	236	236
55	HZ05	HZ	307	307	289	289	225	225	160	160	262	262	222	230	127	127	321	325	100	100	236	236
56	HZ06	HZ	315	315	274	274	219	227	152	152	264	264	224	224	146	146	329	339	89	95	236	236
57	HZ07	HZ	299	339	271	271	205	205	148	154	264	264	232	232	137	137	319	333	89	102	216	254
58	HZ08	HZ	303	333	289	289	205	205	154	154	282	282	222	222	148	148	321	325	91	102	216	254
59	HZ09	HZ	315	315	274	274	223	223	152	168	282	282	224	230	127	127	325	339	95	95	240	240
60	HZ10	HZ	313	313	274	274	223	223	152	152	268	268	222	230	133	148	335	339	89	89	244	244
61	HZ11	HZ	303	303	271	271	219	219	154	160	264	286	222	222	158	158	319	335	95	95	264	264
62	HZ12	HZ	299	315	262	262	219	219	150	150	276	284	222	222	127	127	325	337	97	97	254	254
63	HZ13	HZ	299	299	271	271	225	225	152	152	264	268	224	224	129	129	321	335	95	95	236	236
64	HZ14	HZ	303	313	270	270	223	223	148	162	264	264	222	236	148	148	319	333	89	93	244	244
65	HZ15	HZ	303	303	277	277	207	207	150	160	264	278	222	222	139	148	321	333	100	104	236	236
66	HZ16	HZ	311	311	286	286	219	219	154	154	262	276	242	242	126	126	321	335	95	100	236	236
67	HZ17	HZ	311	315	271	271	201	201	160	160	286	286	222	222	146	146	331	331	95	100	234	234
68	HZ18	HZ	313	319	277	277	223	223	150	150	286	286	220	246	133	144	321	329	91	91	244	244
69	HZ19	HZ	303	313	256	289	223	223	152	152	286	286	222	222	137	137	321	331	89	100	216	254
70	HZ20	HZ	315	315	289	289	225	225	160	160	286	286	222	230	148	148	321	335	95	100	252	252
71	HZ21	HZ	303	327	286	286	229	229	156	168	286	286	230	230	135	135	319	345	100	100	236	236
72	HZ22	HZ	315	315	277	277	225	225	160	160	262	262	236	236	131	131	331	335	89	102	244	244
73	HZ23	HZ	303	303	256	256	227	227	146	150	280	280	222	222	144	144	321	335	93	100	234	234
74	HZ24	HZ	315	319	277	277	225	225	154	154	284	286	234	234	126	126	321	321	97	97	236	236
75	HZ25	HZ	299	311	271	271	207	207	162	162	264	286	222	222	129	158	341	341	100	100	254	254
76	HZ26	HZ	317	317	262	262	225	225	150	168	282	286	224	224	158	158	321	321	91	91	236	236
77	HZ27	HZ	305	305	256	256	225	225	154	154	262	262	222	238	126	126	319	341	100	104	236	240
78	HZ28	HZ	327	327	277	277	207	207	150	162	274	276	232	242	148	148	319	333	95	100	216	216
79	HZ29	HZ	315	315	280	280	227	227	148	148	280	280	222	222	146	148	319	319	93	93	236	236
80	HZ30	HZ	307	307	277	277	201	201	148	148	264	264	222	222	135	135	319	319	89	100	236	236
81	HZ31	HZ	315	315	262	262	209	209	146	154	282	282	224	230	127	148	319	319	91	91	238	238
82	HZ32	HZ	303	303	286	286	223	223	152	158	262	262	224	224	144	144	317	317	106	106	244	244
83	HZ33	HZ	315	315	277	277	225	225	150	158	264	264	224	230	127	127	333	333	77	77	236	236
84	HZ34	HZ	317	317	277	277	201	201	148	148	262	262	222	242	133	154	317	317	95	100	236	236
85	HZ35	HZ	317	317	274	274	225	225	160	160	286	292	224	224	142	142	335	335	100	104	236	236
86	HZ36	HZ	313	313	262	262	229	229	160	160	286	286	224	224	129	129	319	335	89	89	216	254
87	HZ37	HZ	303	303	262	262	223	223	160	160	264	286	216	230	158	158	317	335	89	89	236	236
88	HZ38	HZ	313	313	262	277	227	227	152	152	262	282	222	222	133	133	335	335	93	93	244	258
89	HZ39	HZ	327	327	256	256	225	225	148	152	302	302	222	230	148	148	333	341	89	95	236	236
90	HZ40	HZ	301	301	277	277	225	225	150	150	264	264	222	222	131	148	331	335	104	104	236	236
91	HZ41	HZ	299	299	277	277	205	227	160	160	264	264	222	232	127	127	317	317	89	104	214	254
92	CX01	HZ	307	317	277	277	225	225	150	158	264	264	224	224	148	158	319	319	100	100	246	262
93	AH01	QM	313	319	280	280	223	223	152	158	274	274	222	230	154	154	335	335	95	97	236	236
94	AH03	QM	297	303	262	271	227	227	160	168	262	262	230	238	126	126	317	333	89	89	236	244
95	WC04	QM	315	315	271	277	201	223	152	152	286	286	224	232	129	129	319	333	89	95	254	254
96	WC05	QM	303	303	259	259	219	219	150	150	262	284	222	222	160	160	323	323	87	100	244	244
97	QM01	QM	301	301	262	271	225	225	152	152	292	292	222	236	127	127	329	329	97	97	244	244
98	QM02	QM	315	315	262	262	201	201	150	160	276	276	222	222	144	144	321	333	89	89	236	236
99	QM03	QM	301	315	268	277	207	207	150	150	262	262	222	230	144	150	317	333	87	87	236	236
100	QM04	QM	305	327	283	283	201	223	148	148	282	282	224	224	115	115	317	335	91	104	216	216
101	QM05	QM	327	327	277	277	205	205	150	150	262	266	238	238	148	148	317	335	85	108	216	254
102	QM06	QM	317	317	271	271	223	223	150	150	282	282	222	222	127	127	329	335	87	100	236	236
103	QM07	QM	313	313	274	274	219	219	152	160	282	282	224	230	127	127	321	333	93	93	236	236
104	QM08	QM	317	317	274	274	225	225	152	152	282	286	226	230	148	148	335	339	100	100	236	236
105	QM09	QM	315	315	256	256	223	223	148	148	276	282	224	224	154	154	319	319	95	104	216	254
106	QM10	QM	297	303	283	283	219	219	148	148	276	276	230	230	148	148	335	335	87	87	236	236
107	QM11	QM	305	305	286	286	225	225	158	158	262	266	224	224	144	144	319	339	89	97	246	246
108	QM12	QM	319	319	277	277	207	207	152	152	274	282	224	224	127	127	319	319	97	97	236	236
109	QM13	QM	299	299	274	274	223	223	152	152	290	290	222	222	158	158	317	335	97	97	236	236
110	QM14	QM	315	315	274	274	225	225	148	148	286	286	222	232	142	142	319	319	85	95	236	236
111	QM15	QM	317	339	286	286	223	223	150	162	274	274	222	222	137	137	319	319	85	95	236	236
112	QM16	QM	331	339	270	270	225	225	152	152	274	274	222	222	144	144	333	335	85	85	244	244
113	QM17	QM	303	339	277	277	229	229	152	152	264	264	230	230	137	137	317	317	87	97	246	246
114	QM18	QM	317	317	277	277	223	223	152	152	262	262	222	222	127	127	317	321	89	89	244	244
115	QM19	QM	317	317	262	262	219	219	150	150	262	262	230	230	148	154	317	317	89	102	252	252
116	QM20	QM	303	303	277	277	225	225	150	150	284	284	224	224	139	139	321	321	85	95	236	236
117	QM21	QM	327	327	265	265	225	225	150	150	262	262	224	224	144	144	317	335	85	89	264	264
118	QM22	QM	317	317	280	280	207	207	148	148	262	262	222	232	127	127	319	319	85	95	218	228
119	QM23	QM	303	303	262	262	207	207	150	150	290	290	226	230	152	156	321	321	102	102	236	236
120	QM24	QM	313	313	274	274	223	223	150	150	264	264	224	224	144	144	319	323	83	83	214	218
121	QM25	QM	297	301	286	286	223	223	150	150	266	266	222	222	135	135	319	319	95	95	258	258
122	QM26	QM	315	315	268	277	225	225	158	158	276	282	224	230	148	148	319	319	100	104	244	244
123	QM27	QM	297	297	265	265	201	201	150	160	264	282	224	224	148	148	321	321	89	95	234	234
124	QM28	QM	297	303	277	277	219	225	150	160	262	276	222	222	150	158	321	321	91	95	258	264
125	QM29	QM	313	331	286	286	223	223	148	148	268	272	226	236	152	152	325	333	89	89	236	236
126	QM30	QM	303	303	277	277	201	227	150	158	262	262	230	234	127	127	317	317	93	102	216	216
127	QM31	QM	327	335	286	286	225	225	150	150	262	262	224	224	148	148	335	335	85	97	236	236
128	QM32	QM	299	303	250	277	225	225	158	158	264	264	224	224	142	146	333	333	102	102	234	234
129	QM33	QM	299	299	271	286	201	227	152	158	276	288	224	232	148	148	333	335	95	100	236	246
130	QM34	QM	327	327	262	277	219	225	160	160	276	302	224	224	127	156	321	335	87	91	254	254
131	QM35	QM	317	331	277	277	225	225	148	148	264	264	228	228	148	148	335	341	89	89	236	236
132	QM36	QM	311	311	277	277	207	219	148	148	262	262	222	232	127	127	321	321	87	106	236	236
133	QM37	QM	299	299	265	265	225	225	150	150	274	274	230	230	148	148	333	333	91	100	236	236
134	QM38	QM	315	331	262	283	253	253	152	152	262	262	222	222	137	144	335	335	95	100	258	258
135	QM39	QM	303	303	277	277	201	229	152	152	284	286	230	230	148	148	319	319	91	100	236	236
136	QM40	QM	303	315	277	277	223	255	148	160	284	286	222	222	127	127	319	319	89	102	242	242
137	QM41	QM	303	303	277	277	207	219	150	150	274	274	222	238	148	148	317	333	91	97	254	254
138	QM42	QM	305	327	289	289	225	225	150	150	262	262	224	224	146	146	317	321	100	106	236	236
139	QM43	QM	337	337	259	259	227	227	162	162	262	262	226	226	127	144	321	339	100	100	236	236
140	QM44	QM	297	331	277	277	223	223	150	150	282	282	226	230	127	146	321	321	89	100	252	252
141	QM45	QM	315	315	262	271	221	221	152	152	282	282	222	222	127	127	319	319	91	91	254	254
142	SX01	SX	313	313	268	268	223	223	150	150	280	286	222	222	148	152	321	335	100	100	236	236
143	SX02	SX	303	303	262	277	207	207	146	146	290	290	222	222	127	127	325	329	89	100	236	236
144	SX03	SX	315	333	271	271	207	207	152	162	264	264	222	222	127	127	335	335	89	104	236	236
145	SX04	SX	315	315	271	271	225	225	150	172	264	286	224	236	127	127	335	341	89	100	236	236
146	SX05	SX	315	315	274	274	223	223	148	148	276	282	230	230	148	158	335	335	85	100	246	246
147	SX06	SX	315	315	262	262	225	225	152	152	282	282	222	222	146	146	335	335	89	89	216	254
148	SX07	SX	303	311	262	262	201	223	158	158	282	282	222	230	127	127	321	335	85	106	236	236
149	SX08	SX	305	305	283	283	219	219	132	132	262	284	222	222	127	127	317	335	85	85	236	236
150	SX09	SX	317	317	271	271	219	219	152	152	272	272	220	220	144	144	319	335	100	100	236	236
151	SX10	SX	303	315	271	271	203	203	148	148	276	276	220	220	137	137	331	345	87	87	214	258
152	SX11	SX	315	315	277	277	225	225	152	152	274	286	224	230	154	158	335	335	100	100	216	264
153	SX12	SX	309	327	274	274	207	227	152	152	262	276	222	222	144	144	317	335	89	100	236	236
154	SX13	SX	303	303	262	262	231	231	160	160	262	292	236	236	126	126	317	331	100	100	234	234
155	SX14	SX	331	331	277	286	225	225	152	152	264	276	230	230	158	158	333	333	100	100	234	234
156	SX15	SX	315	315	274	286	227	227	152	160	282	282	242	242	127	127	321	323	95	102	244	252
157	SX16	SX	315	337	265	277	219	219	152	152	278	278	222	230	131	144	321	331	89	89	236	236
158	SX17	SX	303	315	271	274	225	225	152	152	274	274	222	224	127	137	321	321	85	89	244	244
159	SX18	SX	319	319	277	286	223	223	168	168	306	306	222	236	127	127	317	333	77	85	234	234
160	SX19	SX	317	317	262	262	225	225	152	152	264	264	222	222	160	160	335	345	100	104	252	252
161	SX20	SX	305	305	277	277	225	225	150	158	264	264	222	222	129	154	317	331	100	100	254	264
162	SX21	SX	303	303	277	277	217	217	154	154	276	282	222	222	144	144	319	319	89	100	234	234
163	SX22	SX	305	331	271	286	223	223	148	148	274	274	222	232	127	127	319	331	95	102	216	248
164	SX23	SX	305	305	274	277	223	223	150	150	268	276	222	222	148	148	333	333	89	89	236	236
165	SX24	SX	335	335	268	268	219	219	160	160	272	272	242	242	144	148	317	327	89	102	234	234
166	SX25	SX	303	307	271	271	225	225	152	152	274	274	220	224	129	129	317	327	100	100	236	236
167	SX26	SX	315	315	277	277	213	225	150	150	264	264	222	238	144	144	321	341	89	97	236	236
168	SX27	SX	301	327	253	253	207	207	150	156	264	276	224	224	154	154	327	339	93	110	216	216
169	SX28	SX	309	329	268	268	207	223	148	152	264	276	222	236	127	146	335	335	97	106	236	236
170	SX29	SX	313	327	277	283	225	225	150	156	262	262	224	240	148	148	327	335	95	110	216	236
171	SX30	SX	313	331	271	271	207	207	160	168	264	282	222	230	148	148	319	319	95	110	236	236
172	SX31	SX	309	309	271	271	207	207	148	152	290	290	222	222	126	126	321	335	89	100	236	236
173	SX32	SX	303	317	262	262	223	223	154	154	282	282	222	230	131	158	331	335	97	97	234	234
174	SX33	SX	307	327	271	277	227	227	152	160	280	280	222	236	129	129	321	335	85	100	236	236
175	SX34	SX	315	315	274	274	225	225	146	150	262	262	222	222	148	148	335	335	89	106	236	244
176	SX35	SX	301	301	271	271	225	225	146	146	264	264	222	222	127	148	321	327	89	102	216	236
177	SX36	SX	315	315	286	286	207	219	152	160	286	286	224	224	148	148	335	335	89	100	236	236
178	SX37	SX	299	303	286	286	219	219	148	148	264	264	222	222	129	154	317	341	100	110	216	252
179	SX38	SX	303	315	256	274	225	225	154	162	282	282	222	222	150	150	321	333	85	100	216	252
180	SX39	SX	315	315	262	262	223	223	152	160	262	262	230	230	144	148	335	339	95	100	236	236
181	SX40	SX	307	307	277	277	207	207	150	150	286	286	222	230	129	144	335	339	95	104	216	252
182	SX41	SX	307	319	262	262	219	225	150	160	264	264	224	230	127	146	317	321	85	89	236	236
183	SX42	SX	303	303	277	277	225	225	152	152	262	262	224	230	164	164	317	321	89	89	236	236
184	SX43	SX	299	331	253	253	223	223	148	148	286	292	220	220	158	158	321	321	89	100	216	252
185	SX44	SX	313	313	262	262	223	223	150	150	282	286	238	238	127	133	319	321	91	91	216	236
186	SX45	SX	305	305	277	277	223	223	150	150	262	274	222	236	129	148	333	333	89	100	236	236
187	SX46	SX	315	315	265	277	207	219	152	158	264	264	222	222	154	154	321	341	91	91	258	264
188	SX47	SX	303	303	277	277	225	225	152	152	262	282	224	224	131	131	317	317	100	100	214	244
189	SX48	SX	313	319	271	271	225	225	154	154	276	292	224	224	154	156	321	321	100	100	244	244
190	SX49	SX	307	317	277	286	225	225	158	158	274	274	224	224	127	144	335	335	93	93	236	236
191	SX50	SX	327	327	270	270	223	223	146	160	264	264	224	224	127	158	333	333	87	100	236	236
192	SX51	SX	313	313	277	277	225	225	160	160	274	286	222	222	129	129	323	331	97	97	234	234
193	SX52	SX	313	313	277	277	207	223	158	158	276	276	236	236	127	127	333	341	85	89	244	244
194	SX53	SX	305	339	277	277	223	229	146	150	262	276	230	230	144	148	319	335	89	100	244	244
195	SX54	SX	299	315	277	277	213	213	148	148	278	282	222	222	127	127	335	335	89	95	244	244
196	SX55	SX	337	337	268	268	225	229	152	156	282	294	220	230	137	150	317	335	87	102	236	236
197	SX56	SX	303	303	265	265	227	227	162	162	284	284	222	222	127	127	321	329	95	97	234	234
198	SX57	SX	315	315	268	277	231	231	154	154	264	274	222	236	126	126	335	341	95	104	216	236
199	SX58	SX	313	313	277	277	213	213	152	152	262	276	242	242	146	150	333	333	89	100	244	244
200	SX59	SX	301	327	277	277	207	207	158	160	262	284	224	224	148	148	327	335	110	110	234	234
201	SX60	SX	303	303	283	283	225	225	150	150	276	276	224	230	158	158	337	337	97	104	236	236
202	SX61	SX	339	339	277	277	223	223	154	154	262	262	222	238	129	129	317	321	85	104	248	254
203	SX62	SX	315	315	271	271	207	207	158	158	286	286	224	224	148	154	321	321	100	100	236	236
204	SX63	SX	313	313	271	271	207	207	158	158	280	280	224	230	158	158	321	335	97	97	236	236
205	SX64	SX	327	335	274	274	207	207	152	158	262	288	226	230	126	126	335	339	89	100	236	236
206	SX65	SX	317	317	277	277	225	225	158	158	282	282	222	222	144	144	319	333	102	102	236	236
207	SX66	SX	329	329	265	265	225	225	154	154	274	282	232	232	142	142	321	321	85	97	216	236
208	SX67	SX	303	303	262	277	225	225	150	150	264	264	218	242	127	139	321	321	93	110	214	264
209	SX68	SX	319	319	280	280	217	217	152	152	282	282	222	222	126	126	329	335	87	104	236	236
210	SX69	SX	301	301	262	262	207	225	148	148	276	276	222	222	137	137	319	325	97	97	236	244
211	XN01	XN	327	327	277	277	227	227	154	154	262	262	224	224	148	148	321	327	95	100	236	246
212	XN02	XN	315	315	259	259	213	229	150	150	262	282	224	224	127	127	333	339	93	93	244	244
213	XN03	XN	315	325	271	271	207	207	162	162	276	276	224	224	127	158	321	321	89	106	236	264
214	XN04	XN	313	313	270	270	207	207	150	152	262	262	224	224	148	148	317	335	100	100	236	236
215	XN05	XN	315	315	270	270	207	223	152	152	284	284	222	222	133	133	319	337	87	87	254	254
216	XN06	XN	327	327	259	259	223	223	150	150	262	282	222	222	146	146	335	341	106	106	234	234
217	XN07	XN	303	313	262	277	223	223	150	150	264	264	224	224	127	160	319	333	87	102	236	236
218	XN08	XN	331	331	277	277	207	223	152	152	286	286	224	224	137	142	321	333	89	102	234	234
219	XN09	XN	311	315	271	271	225	225	150	150	276	276	224	224	142	148	335	335	85	93	236	236
220	XN10	XN	297	297	277	277	223	223	168	168	286	286	224	224	135	135	321	341	95	95	244	244
221	XN11	XN	331	339	268	286	223	223	148	148	262	262	224	224	127	133	335	335	100	100	234	234
222	XN12	XN	303	331	289	289	219	225	172	172	266	266	222	236	129	150	321	335	85	100	236	236
223	XN13	XN	307	315	270	270	207	223	178	178	272	272	222	230	137	146	319	335	89	93	236	236
224	XN14	XN	317	317	277	277	217	223	150	150	290	290	224	224	127	146	317	321	89	89	264	264
225	XN15	XN	315	315	274	274	201	223	152	152	262	286	224	224	129	129	319	335	93	93	246	246
226	XN16	XN	315	315	253	253	213	213	154	162	262	262	222	230	137	146	337	337	87	104	244	252
227	XN17	XN	303	303	271	271	223	223	150	154	272	272	224	224	127	148	335	335	93	100	254	254
228	XN18	XN	299	303	283	283	227	227	160	160	264	264	222	222	126	126	321	341	91	97	246	246
229	XN19	XN	303	315	268	268	223	223	162	162	264	264	224	224	127	146	335	335	95	100	258	258
230	XN20	XN	327	335	259	259	201	225	152	152	264	264	224	230	144	144	321	335	89	100	236	236
231	XN21	XN	333	333	244	244	225	225	150	150	262	262	222	222	146	146	319	335	95	100	236	236
232	XN22	XN	303	313	265	265	201	225	152	152	266	266	222	222	126	126	317	321	100	100	254	264
233	XN23	XN	315	315	286	286	227	227	146	146	262	262	224	224	148	148	329	335	95	95	244	254
234	XN24	XN	303	303	265	265	245	245	150	150	262	282	224	230	142	146	329	335	85	85	254	264
235	XN25	XN	303	313	286	286	213	213	148	148	276	276	224	230	127	154	321	321	100	106	214	258
236	XN26	XN	301	301	277	277	225	225	148	152	286	286	222	222	127	148	319	319	85	85	236	236
237	XN27	XN	317	317	271	271	227	227	150	150	264	264	222	230	126	126	325	337	93	100	234	234
238	XN28	XN	313	313	262	262	201	201	150	150	282	286	222	222	144	144	321	325	89	89	236	236
239	XN29	XN	303	303	262	277	205	225	150	150	282	282	230	230	137	137	317	317	89	89	258	264
240	XN30	XN	303	313	256	256	207	207	148	148	264	276	224	224	148	148	319	331	85	85	254	254
241	XN31	XN	303	303	277	277	225	225	152	160	282	292	224	224	146	146	335	335	100	100	236	236
242	XN32	XN	303	313	265	265	207	223	152	160	282	282	222	222	115	115	335	335	100	106	236	236
243	XN33	XN	315	315	270	270	225	225	150	150	262	262	222	222	142	142	319	319	89	89	236	236
244	XN34	XN	313	313	270	270	225	225	150	150	280	286	224	224	142	142	317	339	91	95	236	236
245	XN35	XN	307	327	262	262	215	229	150	150	272	272	230	230	127	139	331	335	77	77	214	260
246	XN36	XN	307	307	277	277	225	225	150	150	266	266	222	222	126	126	321	321	100	106	236	236
247	XN37	XN	303	303	262	274	223	223	150	150	262	282	246	246	126	126	321	321	100	100	254	254
248	XN38	XN	303	303	274	274	207	207	150	150	282	282	222	222	144	160	321	333	89	95	236	236
249	XN39	XN	313	313	283	283	223	223	158	158	274	274	224	232	127	144	325	329	89	89	236	240
250	XN40	XN	307	313	268	268	223	223	152	162	264	264	224	230	129	129	321	321	104	104	234	234
251	XN41	XN	315	315	274	274	201	201	154	154	276	292	230	230	126	126	317	333	104	104	234	234
252	XN42	XN	303	307	277	277	225	225	148	172	262	282	222	222	154	154	317	317	89	106	236	236
253	XN43	XN	303	311	277	277	219	219	160	160	262	286	222	230	144	144	321	333	89	95	236	236
254	XN44	XN	315	315	256	256	223	223	162	162	262	262	222	222	148	148	321	321	91	100	236	236
255	XN45	XN	331	331	271	271	223	223	160	168	264	264	222	222	148	148	317	331	97	114	264	264
256	XN46	XN	307	315	274	274	223	223	152	152	262	262	224	224	154	154	317	321	87	100	254	264
257	XN47	XN	317	317	277	277	223	223	150	150	262	262	224	224	154	154	333	333	93	100	236	236
258	XN48	XN	309	315	286	286	227	227	160	160	264	264	224	230	127	142	335	335	100	100	240	246
259	YX01	YX	313	313	286	286	223	223	150	150	282	286	222	222	148	148	335	335	100	106	234	234
260	YX02	YX	315	315	283	283	225	225	148	148	286	286	220	230	148	148	317	321	91	91	236	236
261	YX03	YX	315	315	262	262	223	223	162	162	264	276	228	228	127	127	319	333	89	89	234	234
262	YX04	YX	313	313	283	283	201	201	154	162	286	290	224	224	133	133	317	335	95	100	234	234
263	YX05	YX	315	315	268	268	223	223	150	150	264	264	236	236	139	158	333	333	91	104	234	234
264	YX06	YX	309	327	274	274	225	225	152	152	264	264	230	230	126	126	321	321	85	100	254	264
265	YX07	YX	299	299	265	265	201	201	150	150	264	272	236	236	129	148	337	341	100	100	234	234
266	YX08	YX	339	339	274	274	207	229	158	158	266	286	222	222	127	127	335	339	87	100	236	236
267	YX09	YX	303	319	277	277	223	223	150	150	264	264	222	222	142	142	333	339	89	93	242	246
268	YX10	YX	315	315	289	289	205	225	152	152	266	266	220	220	146	154	321	321	89	97	234	234
269	YX11	YX	315	315	271	271	225	225	148	148	292	292	224	238	144	144	321	335	87	91	236	236
270	YX12	YX	303	315	283	283	207	225	146	158	286	286	228	228	142	152	321	321	85	97	254	254
271	YX13	YX	305	305	262	262	211	223	164	164	272	272	224	230	126	126	325	335	91	97	234	234
272	YX14	YX	311	311	271	292	227	227	148	148	282	282	220	220	146	146	319	319	100	104	254	254
273	YX15	YX	313	313	283	283	207	225	156	156	292	292	230	230	126	126	321	335	85	91	254	264
274	YX16	YX	307	307	274	274	207	207	152	152	262	262	222	222	133	158	331	345	89	89	236	236
275	YX17	YX	299	315	270	270	225	225	172	172	284	284	224	224	148	148	335	335	100	100	248	248
276	YX18	YX	303	303	271	271	207	207	152	152	262	274	224	224	144	148	315	335	100	100	264	264
277	YX19	YX	315	333	271	271	223	223	154	154	272	286	230	230	144	144	321	337	93	100	236	236
278	YX20	YX	305	305	271	271	213	213	150	154	276	276	222	222	148	148	319	335	97	97	236	236
279	YX21	YX	299	299	256	256	227	253	150	150	264	266	224	230	129	154	333	337	85	104	236	236
280	YX22	YX	315	315	289	289	219	219	148	160	262	262	222	242	148	148	331	337	89	102	236	236
281	YX23	YX	315	315	265	265	219	219	146	150	264	264	220	230	144	158	335	335	89	89	236	236
282	YX24	YX	303	303	270	270	225	225	150	150	266	266	222	222	148	148	321	331	100	100	236	236
283	YX25	YX	313	315	268	268	207	227	154	154	284	284	230	230	127	160	321	333	93	93	234	234
284	YX26	YX	315	315	286	286	207	227	152	152	262	262	224	224	144	144	321	339	106	106	254	260
285	YX27	YX	313	313	271	271	223	223	154	154	282	282	222	232	126	126	333	333	97	106	264	264
286	YX28	YX	313	313	277	277	219	219	152	152	264	264	220	238	160	160	333	333	110	110	236	236
287	YX29	YX	315	323	262	283	225	225	158	158	286	286	224	234	144	144	321	335	100	100	234	234
288	YX30	YX	317	317	262	268	211	229	150	160	280	286	224	230	126	126	319	335	95	95	264	264
289	YX31	YX	315	319	286	286	223	223	154	160	262	262	222	222	142	142	317	317	95	100	234	234
290	YX32	YX	313	313	292	292	225	225	152	160	282	282	222	230	146	146	319	319	91	91	236	236
291	YX33	YX	303	303	256	256	207	225	152	152	282	282	222	230	131	148	319	319	89	100	254	264
292	YX34	YX	299	315	274	274	205	223	150	150	290	290	230	230	127	148	321	325	89	100	234	234

## Sheet: 50%
No.	sample	pop	TM045	TM045	TM058	TM058	TM065	TM065	TM069	TM069	TM072	TM072	TM076	TM076	TM077	TM077	TM085	TM085	TM092	TM092	TM099	TM099
1	HS02	HS	313	313	268	268	207	223	150	160	276	276	222	222	148	154	319	323	91	97	214	236
2	HS03	HS	303	303	271	271	207	219	150	172	262	262	222	238	139	139	325	333	93	93	216	236
3	HS07	HS	317	331	271	271	223	227	152	152	262	262	222	222	115	115	317	321	104	104	214	234
4	HS08	HS	313	313	274	274	219	225	150	150	286	292	222	230	115	115	321	321	95	104	214	234
5	HS09	HS	315	315	277	277	213	213	152	152	284	284	224	224	154	154	319	319	95	100	216	222
6	HS10	HS	313	327	274	274	225	225	150	150	268	286	238	238	144	154	321	331	93	104	216	236
7	HS13	HS	301	301	277	277	219	219	150	150	284	284	242	242	129	129	319	331	97	97	216	236
8	HS14	HS	315	315	262	277	219	227	148	148	280	280	222	222	146	154	335	335	97	97	218	224
9	HS15	HS	307	307	262	262	213	213	160	160	262	262	224	230	129	158	335	339	89	95	234	234
10	HS16	HS	309	315	262	262	209	223	158	158	264	292	230	230	127	148	317	321	100	100	216	264
11	HS17	HS	307	317	259	259	201	225	148	148	280	280	224	230	127	144	321	331	102	102	218	248
12	HS18	HS	315	315	277	277	217	253	152	152	264	264	222	222	148	160	319	325	85	104	216	264
13	HS19	HS	307	331	250	256	201	201	148	166	264	292	224	224	127	148	319	331	91	100	216	236
14	HS21	HS	329	331	286	286	223	223	148	148	264	264	226	226	137	148	321	333	89	95	236	236
15	HS22	HS	299	299	265	265	225	225	150	150	264	264	224	238	148	148	325	325	89	93	216	244
16	HS29	HS	331	331	274	274	225	225	150	150	264	264	222	232	125	125	329	333	95	104	254	264
17	HS30	HS	299	313	270	270	213	213	154	154	262	282	222	230	146	154	321	321	85	85	236	236
18	HS35	HS	299	309	271	271	207	207	150	150	282	296	222	230	139	148	321	335	100	106	252	264
19	HS37	HS	307	317	271	271	225	225	152	152	262	302	224	224	142	142	317	333	104	104	244	244
20	HS39	HS	313	313	277	277	241	241	152	152	286	286	222	222	146	146	335	335	93	93	258	258
21	HS42	HS	299	307	289	289	225	225	150	150	282	302	238	238	127	142	331	335	100	104	218	254
22	HS44	HS	321	321	277	277	213	227	158	158	286	286	222	222	126	126	325	333	85	97	236	236
23	HS47	HS	307	307	244	244	227	227	146	168	282	290	222	222	148	148	335	335	102	102	234	244
24	HS50	HS	307	313	265	265	217	217	162	162	282	282	222	222	148	148	335	335	89	100	252	252
25	HZ02	HZ	313	313	270	270	207	207	162	168	284	284	222	222	148	148	319	325	100	100	240	240
26	HZ03	HZ	315	331	277	277	215	215	152	158	266	282	222	222	148	148	321	325	97	114	244	244
27	HZ07	HZ	299	339	271	271	205	205	148	154	264	264	232	232	137	137	319	333	89	102	216	254
28	HZ08	HZ	303	333	289	289	205	205	154	154	282	282	222	222	148	148	321	325	91	102	216	254
29	HZ09	HZ	315	315	274	274	223	223	152	168	282	282	224	230	127	127	325	339	95	95	240	240
30	HZ10	HZ	313	313	274	274	223	223	152	152	268	268	222	230	133	148	335	339	89	89	244	244
31	HZ16	HZ	311	311	286	286	219	219	154	154	262	276	242	242	126	126	321	335	95	100	236	236
32	HZ17	HZ	311	315	271	271	201	201	160	160	286	286	222	222	146	146	331	331	95	100	234	234
33	HZ18	HZ	313	319	277	277	223	223	150	150	286	286	220	246	133	144	321	329	91	91	244	244
34	HZ21	HZ	303	327	286	286	229	229	156	168	286	286	230	230	135	135	319	345	100	100	236	236
35	HZ22	HZ	315	315	277	277	225	225	160	160	262	262	236	236	131	131	331	335	89	102	244	244
36	HZ23	HZ	303	303	256	256	227	227	146	150	280	280	222	222	144	144	321	335	93	100	234	234
37	HZ24	HZ	315	319	277	277	225	225	154	154	284	286	234	234	126	126	321	321	97	97	236	236
38	HZ25	HZ	299	311	271	271	207	207	162	162	264	286	222	222	129	158	341	341	100	100	254	254
39	HZ27	HZ	305	305	256	256	225	225	154	154	262	262	222	238	126	126	319	341	100	104	236	240
40	HZ28	HZ	327	327	277	277	207	207	150	162	274	276	232	242	148	148	319	333	95	100	216	216
41	HZ29	HZ	315	315	280	280	227	227	148	148	280	280	222	222	146	148	319	319	93	93	236	236
42	HZ31	HZ	315	315	262	262	209	209	146	154	282	282	224	230	127	148	319	319	91	91	238	238
43	HZ36	HZ	313	313	262	262	229	229	160	160	286	286	224	224	129	129	319	335	89	89	216	254
44	HZ37	HZ	303	303	262	262	223	223	160	160	264	286	216	230	158	158	317	335	89	89	236	236
45	HZ39	HZ	327	327	256	256	225	225	148	152	302	302	222	230	148	148	333	341	89	95	236	236
46	HZ41	HZ	299	299	277	277	205	227	160	160	264	264	222	232	127	127	317	317	89	104	214	254
47	CX01	HZ	307	317	277	277	225	225	150	158	264	264	224	224	148	158	319	319	100	100	246	262
48	AH01	QM	313	319	280	280	223	223	152	158	274	274	222	230	154	154	335	335	95	97	236	236
49	AH03	QM	297	303	262	271	227	227	160	168	262	262	230	238	126	126	317	333	89	89	236	244
50	WC05	QM	303	303	259	259	219	219	150	150	262	284	222	222	160	160	323	323	87	100	244	244
51	QM01	QM	301	301	262	271	225	225	152	152	292	292	222	236	127	127	329	329	97	97	244	244
52	QM04	QM	305	327	283	283	201	223	148	148	282	282	224	224	115	115	317	335	91	104	216	216
53	QM05	QM	327	327	277	277	205	205	150	150	262	266	238	238	148	148	317	335	85	108	216	254
54	QM10	QM	297	303	283	283	219	219	148	148	276	276	230	230	148	148	335	335	87	87	236	236
55	QM11	QM	305	305	286	286	225	225	158	158	262	266	224	224	144	144	319	339	89	97	246	246
56	QM15	QM	317	339	286	286	223	223	150	162	274	274	222	222	137	137	319	319	85	95	236	236
57	QM16	QM	331	339	270	270	225	225	152	152	274	274	222	222	144	144	333	335	85	85	244	244
58	QM17	QM	303	339	277	277	229	229	152	152	264	264	230	230	137	137	317	317	87	97	246	246
59	QM19	QM	317	317	262	262	219	219	150	150	262	262	230	230	148	154	317	317	89	102	252	252
60	QM22	QM	317	317	280	280	207	207	148	148	262	262	222	232	127	127	319	319	85	95	218	228
61	QM23	QM	303	303	262	262	207	207	150	150	290	290	226	230	152	156	321	321	102	102	236	236
62	QM24	QM	313	313	274	274	223	223	150	150	264	264	224	224	144	144	319	323	83	83	214	218
63	QM25	QM	297	301	286	286	223	223	150	150	266	266	222	222	135	135	319	319	95	95	258	258
64	QM27	QM	297	297	265	265	201	201	150	160	264	282	224	224	148	148	321	321	89	95	234	234
65	QM29	QM	313	331	286	286	223	223	148	148	268	272	226	236	152	152	325	333	89	89	236	236
66	QM30	QM	303	303	277	277	201	227	150	158	262	262	230	234	127	127	317	317	93	102	216	216
67	QM32	QM	299	303	250	277	225	225	158	158	264	264	224	224	142	146	333	333	102	102	234	234
68	QM33	QM	299	299	271	286	201	227	152	158	276	288	224	232	148	148	333	335	95	100	236	246
69	QM34	QM	327	327	262	277	219	225	160	160	276	302	224	224	127	156	321	335	87	91	254	254
70	QM38	QM	315	331	262	283	253	253	152	152	262	262	222	222	137	144	335	335	95	100	258	258
71	QM40	QM	303	315	277	277	223	255	148	160	284	286	222	222	127	127	319	319	89	102	242	242
72	QM43	QM	337	337	259	259	227	227	162	162	262	262	226	226	127	144	321	339	100	100	236	236
73	QM45	QM	315	315	262	271	221	221	152	152	282	282	222	222	127	127	319	319	91	91	254	254
74	SX02	SX	303	303	262	277	207	207	146	146	290	290	222	222	127	127	325	329	89	100	236	236
75	SX08	SX	305	305	283	283	219	219	132	132	262	284	222	222	127	127	317	335	85	85	236	236
76	SX09	SX	317	317	271	271	219	219	152	152	272	272	220	220	144	144	319	335	100	100	236	236
77	SX10	SX	303	315	271	271	203	203	148	148	276	276	220	220	137	137	331	345	87	87	214	258
78	SX13	SX	303	303	262	262	231	231	160	160	262	292	236	236	126	126	317	331	100	100	234	234
79	SX15	SX	315	315	274	286	227	227	152	160	282	282	242	242	127	127	321	323	95	102	244	252
80	SX16	SX	315	337	265	277	219	219	152	152	278	278	222	230	131	144	321	331	89	89	236	236
81	SX18	SX	319	319	277	286	223	223	168	168	306	306	222	236	127	127	317	333	77	85	234	234
82	SX19	SX	317	317	262	262	225	225	152	152	264	264	222	222	160	160	335	345	100	104	252	252
83	SX22	SX	305	331	271	286	223	223	148	148	274	274	222	232	127	127	319	331	95	102	216	248
84	SX24	SX	335	335	268	268	219	219	160	160	272	272	242	242	144	148	317	327	89	102	234	234
85	SX27	SX	301	327	253	253	207	207	150	156	264	276	224	224	154	154	327	339	93	110	216	216
86	SX28	SX	309	329	268	268	207	223	148	152	264	276	222	236	127	146	335	335	97	106	236	236
87	SX29	SX	313	327	277	283	225	225	150	156	262	262	224	240	148	148	327	335	95	110	216	236
88	SX35	SX	301	301	271	271	225	225	146	146	264	264	222	222	127	148	321	327	89	102	216	236
89	SX37	SX	299	303	286	286	219	219	148	148	264	264	222	222	129	154	317	341	100	110	216	252
90	SX38	SX	303	315	256	274	225	225	154	162	282	282	222	222	150	150	321	333	85	100	216	252
91	SX43	SX	299	331	253	253	223	223	148	148	286	292	220	220	158	158	321	321	89	100	216	252
92	SX48	SX	313	319	271	271	225	225	154	154	276	292	224	224	154	156	321	321	100	100	244	244
93	SX52	SX	313	313	277	277	207	223	158	158	276	276	236	236	127	127	333	341	85	89	244	244
94	SX55	SX	337	337	268	268	225	229	152	156	282	294	220	230	137	150	317	335	87	102	236	236
95	SX56	SX	303	303	265	265	227	227	162	162	284	284	222	222	127	127	321	329	95	97	234	234
96	SX57	SX	315	315	268	277	231	231	154	154	264	274	222	236	126	126	335	341	95	104	216	236
97	SX58	SX	313	313	277	277	213	213	152	152	262	276	242	242	146	150	333	333	89	100	244	244
98	SX59	SX	301	327	277	277	207	207	158	160	262	284	224	224	148	148	327	335	110	110	234	234
99	SX60	SX	303	303	283	283	225	225	150	150	276	276	224	230	158	158	337	337	97	104	236	236
100	SX61	SX	339	339	277	277	223	223	154	154	262	262	222	238	129	129	317	321	85	104	248	254
101	SX64	SX	327	335	274	274	207	207	152	158	262	288	226	230	126	126	335	339	89	100	236	236
102	SX66	SX	329	329	265	265	225	225	154	154	274	282	232	232	142	142	321	321	85	97	216	236
103	SX67	SX	303	303	262	277	225	225	150	150	264	264	218	242	127	139	321	321	93	110	214	264
104	SX68	SX	319	319	280	280	217	217	152	152	282	282	222	222	126	126	329	335	87	104	236	236
105	SX69	SX	301	301	262	262	207	225	148	148	276	276	222	222	137	137	319	325	97	97	236	244
106	XN02	XN	315	315	259	259	213	229	150	150	262	282	224	224	127	127	333	339	93	93	244	244
107	XN03	XN	315	325	271	271	207	207	162	162	276	276	224	224	127	158	321	321	89	106	236	264
108	XN05	XN	315	315	270	270	207	223	152	152	284	284	222	222	133	133	319	337	87	87	254	254
109	XN06	XN	327	327	259	259	223	223	150	150	262	282	222	222	146	146	335	341	106	106	234	234
110	XN10	XN	297	297	277	277	223	223	168	168	286	286	224	224	135	135	321	341	95	95	244	244
111	XN12	XN	303	331	289	289	219	225	172	172	266	266	222	236	129	150	321	335	85	100	236	236
112	XN13	XN	307	315	270	270	207	223	178	178	272	272	222	230	137	146	319	335	89	93	236	236
113	XN14	XN	317	317	277	277	217	223	150	150	290	290	224	224	127	146	317	321	89	89	264	264
114	XN15	XN	315	315	274	274	201	223	152	152	262	286	224	224	129	129	319	335	93	93	246	246
115	XN16	XN	315	315	253	253	213	213	154	162	262	262	222	230	137	146	337	337	87	104	244	252
116	XN18	XN	299	303	283	283	227	227	160	160	264	264	222	222	126	126	321	341	91	97	246	246
117	XN21	XN	333	333	244	244	225	225	150	150	262	262	222	222	146	146	319	335	95	100	236	236
118	XN24	XN	303	303	265	265	245	245	150	150	262	282	224	230	142	146	329	335	85	85	254	264
119	XN25	XN	303	313	286	286	213	213	148	148	276	276	224	230	127	154	321	321	100	106	214	258
120	XN35	XN	307	327	262	262	215	229	150	150	272	272	230	230	127	139	331	335	77	77	214	260
121	XN39	XN	313	313	283	283	223	223	158	158	274	274	224	232	127	144	325	329	89	89	236	240
122	XN41	XN	315	315	274	274	201	201	154	154	276	292	230	230	126	126	317	333	104	104	234	234
123	XN45	XN	331	331	271	271	223	223	160	168	264	264	222	222	148	148	317	331	97	114	264	264
124	XN48	XN	309	315	286	286	227	227	160	160	264	264	224	230	127	142	335	335	100	100	240	246
125	YX03	YX	315	315	262	262	223	223	162	162	264	276	228	228	127	127	319	333	89	89	234	234
126	YX04	YX	313	313	283	283	201	201	154	162	286	290	224	224	133	133	317	335	95	100	234	234
127	YX05	YX	315	315	268	268	223	223	150	150	264	264	236	236	139	158	333	333	91	104	234	234
128	YX07	YX	299	299	265	265	201	201	150	150	264	272	236	236	129	148	337	341	100	100	234	234
129	YX08	YX	339	339	274	274	207	229	158	158	266	286	222	222	127	127	335	339	87	100	236	236
130	YX09	YX	303	319	277	277	223	223	150	150	264	264	222	222	142	142	333	339	89	93	242	246
131	YX10	YX	315	315	289	289	205	225	152	152	266	266	220	220	146	154	321	321	89	97	234	234
132	YX12	YX	303	315	283	283	207	225	146	158	286	286	228	228	142	152	321	321	85	97	254	254
133	YX13	YX	305	305	262	262	211	223	164	164	272	272	224	230	126	126	325	335	91	97	234	234
134	YX14	YX	311	311	271	292	227	227	148	148	282	282	220	220	146	146	319	319	100	104	254	254
135	YX15	YX	313	313	283	283	207	225	156	156	292	292	230	230	126	126	321	335	85	91	254	264
136	YX16	YX	307	307	274	274	207	207	152	152	262	262	222	222	133	158	331	345	89	89	236	236
137	YX17	YX	299	315	270	270	225	225	172	172	284	284	224	224	148	148	335	335	100	100	248	248
138	YX18	YX	303	303	271	271	207	207	152	152	262	274	224	224	144	148	315	335	100	100	264	264
139	YX21	YX	299	299	256	256	227	253	150	150	264	266	224	230	129	154	333	337	85	104	236	236
140	YX25	YX	313	315	268	268	207	227	154	154	284	284	230	230	127	160	321	333	93	93	234	234
141	YX26	YX	315	315	286	286	207	227	152	152	262	262	224	224	144	144	321	339	106	106	254	260
142	YX27	YX	313	313	271	271	223	223	154	154	282	282	222	232	126	126	333	333	97	106	264	264
143	YX28	YX	313	313	277	277	219	219	152	152	264	264	220	238	160	160	333	333	110	110	236	236
144	YX29	YX	315	323	262	283	225	225	158	158	286	286	224	234	144	144	321	335	100	100	234	234
145	YX30	YX	317	317	262	268	211	229	150	160	280	286	224	230	126	126	319	335	95	95	264	264
146	YX32	YX	313	313	292	292	225	225	152	160	282	282	222	230	146	146	319	319	91	91	236	236

## Sheet: 45%
No.	sample	pop	TM045	TM045	TM058	TM058	TM065	TM065	TM069	TM069	TM072	TM072	TM076	TM076	TM077	TM077	TM085	TM085	TM092	TM092	TM099	TM099
1	HS02	HS	313	313	268	268	207	223	150	160	276	276	222	222	148	154	319	323	91	97	214	236
2	HS03	HS	303	303	271	271	207	219	150	172	262	262	222	238	139	139	325	333	93	93	216	236
3	HS07	HS	317	331	271	271	223	227	152	152	262	262	222	222	115	115	317	321	104	104	214	234
4	HS08	HS	313	313	274	274	219	225	150	150	286	292	222	230	115	115	321	321	95	104	214	234
5	HS09	HS	315	315	277	277	213	213	152	152	284	284	224	224	154	154	319	319	95	100	216	222
6	HS10	HS	313	327	274	274	225	225	150	150	268	286	238	238	144	154	321	331	93	104	216	236
7	HS13	HS	301	301	277	277	219	219	150	150	284	284	242	242	129	129	319	331	97	97	216	236
8	HS14	HS	315	315	262	277	219	227	148	148	280	280	222	222	146	154	335	335	97	97	218	224
9	HS15	HS	307	307	262	262	213	213	160	160	262	262	224	230	129	158	335	339	89	95	234	234
10	HS16	HS	309	315	262	262	209	223	158	158	264	292	230	230	127	148	317	321	100	100	216	264
11	HS17	HS	307	317	259	259	201	225	148	148	280	280	224	230	127	144	321	331	102	102	218	248
12	HS19	HS	307	331	250	256	201	201	148	166	264	292	224	224	127	148	319	331	91	100	216	236
13	HS21	HS	329	331	286	286	223	223	148	148	264	264	226	226	137	148	321	333	89	95	236	236
14	HS29	HS	331	331	274	274	225	225	150	150	264	264	222	232	125	125	329	333	95	104	254	264
15	HS35	HS	299	309	271	271	207	207	150	150	282	296	222	230	139	148	321	335	100	106	252	264
16	HS37	HS	307	317	271	271	225	225	152	152	262	302	224	224	142	142	317	333	104	104	244	244
17	HS39	HS	313	313	277	277	241	241	152	152	286	286	222	222	146	146	335	335	93	93	258	258
18	HS42	HS	299	307	289	289	225	225	150	150	282	302	238	238	127	142	331	335	100	104	218	254
19	HS44	HS	321	321	277	277	213	227	158	158	286	286	222	222	126	126	325	333	85	97	236	236
20	HS47	HS	307	307	244	244	227	227	146	168	282	290	222	222	148	148	335	335	102	102	234	244
21	HS50	HS	307	313	265	265	217	217	162	162	282	282	222	222	148	148	335	335	89	100	252	252
22	HZ02	HZ	313	313	270	270	207	207	162	168	284	284	222	222	148	148	319	325	100	100	240	240
23	HZ03	HZ	315	331	277	277	215	215	152	158	266	282	222	222	148	148	321	325	97	114	244	244
24	HZ07	HZ	299	339	271	271	205	205	148	154	264	264	232	232	137	137	319	333	89	102	216	254
25	HZ08	HZ	303	333	289	289	205	205	154	154	282	282	222	222	148	148	321	325	91	102	216	254
26	HZ09	HZ	315	315	274	274	223	223	152	168	282	282	224	230	127	127	325	339	95	95	240	240
27	HZ10	HZ	313	313	274	274	223	223	152	152	268	268	222	230	133	148	335	339	89	89	244	244
28	HZ16	HZ	311	311	286	286	219	219	154	154	262	276	242	242	126	126	321	335	95	100	236	236
29	HZ17	HZ	311	315	271	271	201	201	160	160	286	286	222	222	146	146	331	331	95	100	234	234
30	HZ18	HZ	313	319	277	277	223	223	150	150	286	286	220	246	133	144	321	329	91	91	244	244
31	HZ21	HZ	303	327	286	286	229	229	156	168	286	286	230	230	135	135	319	345	100	100	236	236
32	HZ22	HZ	315	315	277	277	225	225	160	160	262	262	236	236	131	131	331	335	89	102	244	244
33	HZ23	HZ	303	303	256	256	227	227	146	150	280	280	222	222	144	144	321	335	93	100	234	234
34	HZ24	HZ	315	319	277	277	225	225	154	154	284	286	234	234	126	126	321	321	97	97	236	236
35	HZ25	HZ	299	311	271	271	207	207	162	162	264	286	222	222	129	158	341	341	100	100	254	254
36	HZ27	HZ	305	305	256	256	225	225	154	154	262	262	222	238	126	126	319	341	100	104	236	240
37	HZ28	HZ	327	327	277	277	207	207	150	162	274	276	232	242	148	148	319	333	95	100	216	216
38	HZ31	HZ	315	315	262	262	209	209	146	154	282	282	224	230	127	148	319	319	91	91	238	238
39	HZ37	HZ	303	303	262	262	223	223	160	160	264	286	216	230	158	158	317	335	89	89	236	236
40	HZ39	HZ	327	327	256	256	225	225	148	152	302	302	222	230	148	148	333	341	89	95	236	236
41	HZ41	HZ	299	299	277	277	205	227	160	160	264	264	222	232	127	127	317	317	89	104	214	254
42	CX01	HZ	307	317	277	277	225	225	150	158	264	264	224	224	148	158	319	319	100	100	246	262
43	AH01	QM	313	319	280	280	223	223	152	158	274	274	222	230	154	154	335	335	95	97	236	236
44	AH03	QM	297	303	262	271	227	227	160	168	262	262	230	238	126	126	317	333	89	89	236	244
45	WC05	QM	303	303	259	259	219	219	150	150	262	284	222	222	160	160	323	323	87	100	244	244
46	QM01	QM	301	301	262	271	225	225	152	152	292	292	222	236	127	127	329	329	97	97	244	244
47	QM04	QM	305	327	283	283	201	223	148	148	282	282	224	224	115	115	317	335	91	104	216	216
48	QM05	QM	327	327	277	277	205	205	150	150	262	266	238	238	148	148	317	335	85	108	216	254
49	QM11	QM	305	305	286	286	225	225	158	158	262	266	224	224	144	144	319	339	89	97	246	246
50	QM16	QM	331	339	270	270	225	225	152	152	274	274	222	222	144	144	333	335	85	85	244	244
51	QM17	QM	303	339	277	277	229	229	152	152	264	264	230	230	137	137	317	317	87	97	246	246
52	QM19	QM	317	317	262	262	219	219	150	150	262	262	230	230	148	154	317	317	89	102	252	252
53	QM22	QM	317	317	280	280	207	207	148	148	262	262	222	232	127	127	319	319	85	95	218	228
54	QM23	QM	303	303	262	262	207	207	150	150	290	290	226	230	152	156	321	321	102	102	236	236
55	QM24	QM	313	313	274	274	223	223	150	150	264	264	224	224	144	144	319	323	83	83	214	218
56	QM25	QM	297	301	286	286	223	223	150	150	266	266	222	222	135	135	319	319	95	95	258	258
57	QM27	QM	297	297	265	265	201	201	150	160	264	282	224	224	148	148	321	321	89	95	234	234
58	QM29	QM	313	331	286	286	223	223	148	148	268	272	226	236	152	152	325	333	89	89	236	236
59	QM32	QM	299	303	250	277	225	225	158	158	264	264	224	224	142	146	333	333	102	102	234	234
60	QM33	QM	299	299	271	286	201	227	152	158	276	288	224	232	148	148	333	335	95	100	236	246
61	QM34	QM	327	327	262	277	219	225	160	160	276	302	224	224	127	156	321	335	87	91	254	254
62	QM38	QM	315	331	262	283	253	253	152	152	262	262	222	222	137	144	335	335	95	100	258	258
63	QM40	QM	303	315	277	277	223	255	148	160	284	286	222	222	127	127	319	319	89	102	242	242
64	QM43	QM	337	337	259	259	227	227	162	162	262	262	226	226	127	144	321	339	100	100	236	236
65	QM45	QM	315	315	262	271	221	221	152	152	282	282	222	222	127	127	319	319	91	91	254	254
66	SX02	SX	303	303	262	277	207	207	146	146	290	290	222	222	127	127	325	329	89	100	236	236
67	SX08	SX	305	305	283	283	219	219	132	132	262	284	222	222	127	127	317	335	85	85	236	236
68	SX10	SX	303	315	271	271	203	203	148	148	276	276	220	220	137	137	331	345	87	87	214	258
69	SX13	SX	303	303	262	262	231	231	160	160	262	292	236	236	126	126	317	331	100	100	234	234
70	SX15	SX	315	315	274	286	227	227	152	160	282	282	242	242	127	127	321	323	95	102	244	252
71	SX16	SX	315	337	265	277	219	219	152	152	278	278	222	230	131	144	321	331	89	89	236	236
72	SX18	SX	319	319	277	286	223	223	168	168	306	306	222	236	127	127	317	333	77	85	234	234
73	SX19	SX	317	317	262	262	225	225	152	152	264	264	222	222	160	160	335	345	100	104	252	252
74	SX22	SX	305	331	271	286	223	223	148	148	274	274	222	232	127	127	319	331	95	102	216	248
75	SX24	SX	335	335	268	268	219	219	160	160	272	272	242	242	144	148	317	327	89	102	234	234
76	SX27	SX	301	327	253	253	207	207	150	156	264	276	224	224	154	154	327	339	93	110	216	216
77	SX28	SX	309	329	268	268	207	223	148	152	264	276	222	236	127	146	335	335	97	106	236	236
78	SX29	SX	313	327	277	283	225	225	150	156	262	262	224	240	148	148	327	335	95	110	216	236
79	SX33	SX	307	327	271	277	227	227	152	160	280	280	222	236	129	129	321	335	85	100	236	236
80	SX37	SX	299	303	286	286	219	219	148	148	264	264	222	222	129	154	317	341	100	110	216	252
81	SX38	SX	303	315	256	274	225	225	154	162	282	282	222	222	150	150	321	333	85	100	216	252
82	SX43	SX	299	331	253	253	223	223	148	148	286	292	220	220	158	158	321	321	89	100	216	252
83	SX55	SX	337	337	268	268	225	229	152	156	282	294	220	230	137	150	317	335	87	102	236	236
84	SX57	SX	315	315	268	277	231	231	154	154	264	274	222	236	126	126	335	341	95	104	216	236
85	SX58	SX	313	313	277	277	213	213	152	152	262	276	242	242	146	150	333	333	89	100	244	244
86	SX59	SX	301	327	277	277	207	207	158	160	262	284	224	224	148	148	327	335	110	110	234	234
87	SX60	SX	303	303	283	283	225	225	150	150	276	276	224	230	158	158	337	337	97	104	236	236
88	SX61	SX	339	339	277	277	223	223	154	154	262	262	222	238	129	129	317	321	85	104	248	254
89	SX64	SX	327	335	274	274	207	207	152	158	262	288	226	230	126	126	335	339	89	100	236	236
90	SX66	SX	329	329	265	265	225	225	154	154	274	282	232	232	142	142	321	321	85	97	216	236
91	SX67	SX	303	303	262	277	225	225	150	150	264	264	218	242	127	139	321	321	93	110	214	264
92	SX68	SX	319	319	280	280	217	217	152	152	282	282	222	222	126	126	329	335	87	104	236	236
93	SX69	SX	301	301	262	262	207	225	148	148	276	276	222	222	137	137	319	325	97	97	236	244
94	XN02	XN	315	315	259	259	213	229	150	150	262	282	224	224	127	127	333	339	93	93	244	244
95	XN03	XN	315	325	271	271	207	207	162	162	276	276	224	224	127	158	321	321	89	106	236	264
96	XN05	XN	315	315	270	270	207	223	152	152	284	284	222	222	133	133	319	337	87	87	254	254
97	XN06	XN	327	327	259	259	223	223	150	150	262	282	222	222	146	146	335	341	106	106	234	234
98	XN10	XN	297	297	277	277	223	223	168	168	286	286	224	224	135	135	321	341	95	95	244	244
99	XN12	XN	303	331	289	289	219	225	172	172	266	266	222	236	129	150	321	335	85	100	236	236
100	XN13	XN	307	315	270	270	207	223	178	178	272	272	222	230	137	146	319	335	89	93	236	236
101	XN14	XN	317	317	277	277	217	223	150	150	290	290	224	224	127	146	317	321	89	89	264	264
102	XN16	XN	315	315	253	253	213	213	154	162	262	262	222	230	137	146	337	337	87	104	244	252
103	XN18	XN	299	303	283	283	227	227	160	160	264	264	222	222	126	126	321	341	91	97	246	246
104	XN21	XN	333	333	244	244	225	225	150	150	262	262	222	222	146	146	319	335	95	100	236	236
105	XN24	XN	303	303	265	265	245	245	150	150	262	282	224	230	142	146	329	335	85	85	254	264
106	XN25	XN	303	313	286	286	213	213	148	148	276	276	224	230	127	154	321	321	100	106	214	258
107	XN35	XN	307	327	262	262	215	229	150	150	272	272	230	230	127	139	331	335	77	77	214	260
108	XN39	XN	313	313	283	283	223	223	158	158	274	274	224	232	127	144	325	329	89	89	236	240
109	XN41	XN	315	315	274	274	201	201	154	154	276	292	230	230	126	126	317	333	104	104	234	234
110	XN45	XN	331	331	271	271	223	223	160	168	264	264	222	222	148	148	317	331	97	114	264	264
111	XN48	XN	309	315	286	286	227	227	160	160	264	264	224	230	127	142	335	335	100	100	240	246
112	YX03	YX	315	315	262	262	223	223	162	162	264	276	228	228	127	127	319	333	89	89	234	234
113	YX04	YX	313	313	283	283	201	201	154	162	286	290	224	224	133	133	317	335	95	100	234	234
114	YX05	YX	315	315	268	268	223	223	150	150	264	264	236	236	139	158	333	333	91	104	234	234
115	YX07	YX	299	299	265	265	201	201	150	150	264	272	236	236	129	148	337	341	100	100	234	234
116	YX08	YX	339	339	274	274	207	229	158	158	266	286	222	222	127	127	335	339	87	100	236	236
117	YX09	YX	303	319	277	277	223	223	150	150	264	264	222	222	142	142	333	339	89	93	242	246
118	YX10	YX	315	315	289	289	205	225	152	152	266	266	220	220	146	154	321	321	89	97	234	234
119	YX12	YX	303	315	283	283	207	225	146	158	286	286	228	228	142	152	321	321	85	97	254	254
120	YX13	YX	305	305	262	262	211	223	164	164	272	272	224	230	126	126	325	335	91	97	234	234
121	YX14	YX	311	311	271	292	227	227	148	148	282	282	220	220	146	146	319	319	100	104	254	254
122	YX15	YX	313	313	283	283	207	225	156	156	292	292	230	230	126	126	321	335	85	91	254	264
123	YX17	YX	299	315	270	270	225	225	172	172	284	284	224	224	148	148	335	335	100	100	248	248
124	YX18	YX	303	303	271	271	207	207	152	152	262	274	224	224	144	148	315	335	100	100	264	264
125	YX21	YX	299	299	256	256	227	253	150	150	264	266	224	230	129	154	333	337	85	104	236	236
126	YX25	YX	313	315	268	268	207	227	154	154	284	284	230	230	127	160	321	333	93	93	234	234
127	YX26	YX	315	315	286	286	207	227	152	152	262	262	224	224	144	144	321	339	106	106	254	260
128	YX28	YX	313	313	277	277	219	219	152	152	264	264	220	238	160	160	333	333	110	110	236	236
129	YX29	YX	315	323	262	283	225	225	158	158	286	286	224	234	144	144	321	335	100	100	234	234
130	YX30	YX	317	317	262	268	211	229	150	160	280	286	224	230	126	126	319	335	95	95	264	264
131	YX32	YX	313	313	292	292	225	225	152	160	282	282	222	230	146	146	319	319	91	91	236	236

## Sheet: 40%
No.	sample	pop	TM045	TM045	TM058	TM058	TM065	TM065	TM069	TM069	TM072	TM072	TM076	TM076	TM077	TM077	TM085	TM085	TM092	TM092	TM099	TM099
1	HS02	HS	313	313	268	268	207	223	150	160	276	276	222	222	148	154	319	323	91	97	214	236
2	HS03	HS	303	303	271	271	207	219	150	172	262	262	222	238	139	139	325	333	93	93	216	236
3	HS07	HS	317	331	271	271	223	227	152	152	262	262	222	222	115	115	317	321	104	104	214	234
4	HS09	HS	315	315	277	277	213	213	152	152	284	284	224	224	154	154	319	319	95	100	216	222
5	HS10	HS	313	327	274	274	225	225	150	150	268	286	238	238	144	154	321	331	93	104	216	236
6	HS13	HS	301	301	277	277	219	219	150	150	284	284	242	242	129	129	319	331	97	97	216	236
7	HS14	HS	315	315	262	277	219	227	148	148	280	280	222	222	146	154	335	335	97	97	218	224
8	HS15	HS	307	307	262	262	213	213	160	160	262	262	224	230	129	158	335	339	89	95	234	234
9	HS16	HS	309	315	262	262	209	223	158	158	264	292	230	230	127	148	317	321	100	100	216	264
10	HS17	HS	307	317	259	259	201	225	148	148	280	280	224	230	127	144	321	331	102	102	218	248
11	HS19	HS	307	331	250	256	201	201	148	166	264	292	224	224	127	148	319	331	91	100	216	236
12	HS21	HS	329	331	286	286	223	223	148	148	264	264	226	226	137	148	321	333	89	95	236	236
13	HS29	HS	331	331	274	274	225	225	150	150	264	264	222	232	125	125	329	333	95	104	254	264
14	HS35	HS	299	309	271	271	207	207	150	150	282	296	222	230	139	148	321	335	100	106	252	264
15	HS37	HS	307	317	271	271	225	225	152	152	262	302	224	224	142	142	317	333	104	104	244	244
16	HS39	HS	313	313	277	277	241	241	152	152	286	286	222	222	146	146	335	335	93	93	258	258
17	HS42	HS	299	307	289	289	225	225	150	150	282	302	238	238	127	142	331	335	100	104	218	254
18	HS44	HS	321	321	277	277	213	227	158	158	286	286	222	222	126	126	325	333	85	97	236	236
19	HS47	HS	307	307	244	244	227	227	146	168	282	290	222	222	148	148	335	335	102	102	234	244
20	HS50	HS	307	313	265	265	217	217	162	162	282	282	222	222	148	148	335	335	89	100	252	252
21	HZ02	HZ	313	313	270	270	207	207	162	168	284	284	222	222	148	148	319	325	100	100	240	240
22	HZ03	HZ	315	331	277	277	215	215	152	158	266	282	222	222	148	148	321	325	97	114	244	244
23	HZ07	HZ	299	339	271	271	205	205	148	154	264	264	232	232	137	137	319	333	89	102	216	254
24	HZ08	HZ	303	333	289	289	205	205	154	154	282	282	222	222	148	148	321	325	91	102	216	254
25	HZ09	HZ	315	315	274	274	223	223	152	168	282	282	224	230	127	127	325	339	95	95	240	240
26	HZ10	HZ	313	313	274	274	223	223	152	152	268	268	222	230	133	148	335	339	89	89	244	244
27	HZ16	HZ	311	311	286	286	219	219	154	154	262	276	242	242	126	126	321	335	95	100	236	236
28	HZ17	HZ	311	315	271	271	201	201	160	160	286	286	222	222	146	146	331	331	95	100	234	234
29	HZ18	HZ	313	319	277	277	223	223	150	150	286	286	220	246	133	144	321	329	91	91	244	244
30	HZ21	HZ	303	327	286	286	229	229	156	168	286	286	230	230	135	135	319	345	100	100	236	236
31	HZ22	HZ	315	315	277	277	225	225	160	160	262	262	236	236	131	131	331	335	89	102	244	244
32	HZ23	HZ	303	303	256	256	227	227	146	150	280	280	222	222	144	144	321	335	93	100	234	234
33	HZ24	HZ	315	319	277	277	225	225	154	154	284	286	234	234	126	126	321	321	97	97	236	236
34	HZ25	HZ	299	311	271	271	207	207	162	162	264	286	222	222	129	158	341	341	100	100	254	254
35	HZ27	HZ	305	305	256	256	225	225	154	154	262	262	222	238	126	126	319	341	100	104	236	240
36	HZ28	HZ	327	327	277	277	207	207	150	162	274	276	232	242	148	148	319	333	95	100	216	216
37	HZ31	HZ	315	315	262	262	209	209	146	154	282	282	224	230	127	148	319	319	91	91	238	238
38	HZ37	HZ	303	303	262	262	223	223	160	160	264	286	216	230	158	158	317	335	89	89	236	236
39	HZ39	HZ	327	327	256	256	225	225	148	152	302	302	222	230	148	148	333	341	89	95	236	236
40	AH01	QM	313	319	280	280	223	223	152	158	274	274	222	230	154	154	335	335	95	97	236	236
41	AH03	QM	297	303	262	271	227	227	160	168	262	262	230	238	126	126	317	333	89	89	236	244
42	WC05	QM	303	303	259	259	219	219	150	150	262	284	222	222	160	160	323	323	87	100	244	244
43	QM01	QM	301	301	262	271	225	225	152	152	292	292	222	236	127	127	329	329	97	97	244	244
44	QM04	QM	305	327	283	283	201	223	148	148	282	282	224	224	115	115	317	335	91	104	216	216
45	QM05	QM	327	327	277	277	205	205	150	150	262	266	238	238	148	148	317	335	85	108	216	254
46	QM11	QM	305	305	286	286	225	225	158	158	262	266	224	224	144	144	319	339	89	97	246	246
47	QM16	QM	331	339	270	270	225	225	152	152	274	274	222	222	144	144	333	335	85	85	244	244
48	QM17	QM	303	339	277	277	229	229	152	152	264	264	230	230	137	137	317	317	87	97	246	246
49	QM22	QM	317	317	280	280	207	207	148	148	262	262	222	232	127	127	319	319	85	95	218	228
50	QM23	QM	303	303	262	262	207	207	150	150	290	290	226	230	152	156	321	321	102	102	236	236
51	QM24	QM	313	313	274	274	223	223	150	150	264	264	224	224	144	144	319	323	83	83	214	218
52	QM25	QM	297	301	286	286	223	223	150	150	266	266	222	222	135	135	319	319	95	95	258	258
53	QM29	QM	313	331	286	286	223	223	148	148	268	272	226	236	152	152	325	333	89	89	236	236
54	QM32	QM	299	303	250	277	225	225	158	158	264	264	224	224	142	146	333	333	102	102	234	234
55	QM33	QM	299	299	271	286	201	227	152	158	276	288	224	232	148	148	333	335	95	100	236	246
56	QM34	QM	327	327	262	277	219	225	160	160	276	302	224	224	127	156	321	335	87	91	254	254
57	QM38	QM	315	331	262	283	253	253	152	152	262	262	222	222	137	144	335	335	95	100	258	258
58	QM40	QM	303	315	277	277	223	255	148	160	284	286	222	222	127	127	319	319	89	102	242	242
59	QM43	QM	337	337	259	259	227	227	162	162	262	262	226	226	127	144	321	339	100	100	236	236
60	QM45	QM	315	315	262	271	221	221	152	152	282	282	222	222	127	127	319	319	91	91	254	254
61	SX08	SX	305	305	283	283	219	219	132	132	262	284	222	222	127	127	317	335	85	85	236	236
62	SX10	SX	303	315	271	271	203	203	148	148	276	276	220	220	137	137	331	345	87	87	214	258
63	SX13	SX	303	303	262	262	231	231	160	160	262	292	236	236	126	126	317	331	100	100	234	234
64	SX15	SX	315	315	274	286	227	227	152	160	282	282	242	242	127	127	321	323	95	102	244	252
65	SX16	SX	315	337	265	277	219	219	152	152	278	278	222	230	131	144	321	331	89	89	236	236
66	SX18	SX	319	319	277	286	223	223	168	168	306	306	222	236	127	127	317	333	77	85	234	234
67	SX19	SX	317	317	262	262	225	225	152	152	264	264	222	222	160	160	335	345	100	104	252	252
68	SX22	SX	305	331	271	286	223	223	148	148	274	274	222	232	127	127	319	331	95	102	216	248
69	SX24	SX	335	335	268	268	219	219	160	160	272	272	242	242	144	148	317	327	89	102	234	234
70	SX27	SX	301	327	253	253	207	207	150	156	264	276	224	224	154	154	327	339	93	110	216	216
71	SX28	SX	309	329	268	268	207	223	148	152	264	276	222	236	127	146	335	335	97	106	236	236
72	SX29	SX	313	327	277	283	225	225	150	156	262	262	224	240	148	148	327	335	95	110	216	236
73	SX37	SX	299	303	286	286	219	219	148	148	264	264	222	222	129	154	317	341	100	110	216	252
74	SX38	SX	303	315	256	274	225	225	154	162	282	282	222	222	150	150	321	333	85	100	216	252
75	SX43	SX	299	331	253	253	223	223	148	148	286	292	220	220	158	158	321	321	89	100	216	252
76	SX55	SX	337	337	268	268	225	229	152	156	282	294	220	230	137	150	317	335	87	102	236	236
77	SX57	SX	315	315	268	277	231	231	154	154	264	274	222	236	126	126	335	341	95	104	216	236
78	SX58	SX	313	313	277	277	213	213	152	152	262	276	242	242	146	150	333	333	89	100	244	244
79	SX59	SX	301	327	277	277	207	207	158	160	262	284	224	224	148	148	327	335	110	110	234	234
80	SX61	SX	339	339	277	277	223	223	154	154	262	262	222	238	129	129	317	321	85	104	248	254
81	SX64	SX	327	335	274	274	207	207	152	158	262	288	226	230	126	126	335	339	89	100	236	236
82	SX66	SX	329	329	265	265	225	225	154	154	274	282	232	232	142	142	321	321	85	97	216	236
83	SX67	SX	303	303	262	277	225	225	150	150	264	264	218	242	127	139	321	321	93	110	214	264
84	SX68	SX	319	319	280	280	217	217	152	152	282	282	222	222	126	126	329	335	87	104	236	236
85	XN02	XN	315	315	259	259	213	229	150	150	262	282	224	224	127	127	333	339	93	93	244	244
86	XN03	XN	315	325	271	271	207	207	162	162	276	276	224	224	127	158	321	321	89	106	236	264
87	XN05	XN	315	315	270	270	207	223	152	152	284	284	222	222	133	133	319	337	87	87	254	254
88	XN10	XN	297	297	277	277	223	223	168	168	286	286	224	224	135	135	321	341	95	95	244	244
89	XN12	XN	303	331	289	289	219	225	172	172	266	266	222	236	129	150	321	335	85	100	236	236
90	XN13	XN	307	315	270	270	207	223	178	178	272	272	222	230	137	146	319	335	89	93	236	236
91	XN14	XN	317	317	277	277	217	223	150	150	290	290	224	224	127	146	317	321	89	89	264	264
92	XN16	XN	315	315	253	253	213	213	154	162	262	262	222	230	137	146	337	337	87	104	244	252
93	XN18	XN	299	303	283	283	227	227	160	160	264	264	222	222	126	126	321	341	91	97	246	246
94	XN21	XN	333	333	244	244	225	225	150	150	262	262	222	222	146	146	319	335	95	100	236	236
95	XN24	XN	303	303	265	265	245	245	150	150	262	282	224	230	142	146	329	335	85	85	254	264
96	XN25	XN	303	313	286	286	213	213	148	148	276	276	224	230	127	154	321	321	100	106	214	258
97	XN35	XN	307	327	262	262	215	229	150	150	272	272	230	230	127	139	331	335	77	77	214	260
98	XN39	XN	313	313	283	283	223	223	158	158	274	274	224	232	127	144	325	329	89	89	236	240
99	XN41	XN	315	315	274	274	201	201	154	154	276	292	230	230	126	126	317	333	104	104	234	234
100	XN45	XN	331	331	271	271	223	223	160	168	264	264	222	222	148	148	317	331	97	114	264	264
101	YX04	YX	313	313	283	283	201	201	154	162	286	290	224	224	133	133	317	335	95	100	234	234
102	YX07	YX	299	299	265	265	201	201	150	150	264	272	236	236	129	148	337	341	100	100	234	234
103	YX08	YX	339	339	274	274	207	229	158	158	266	286	222	222	127	127	335	339	87	100	236	236
104	YX09	YX	303	319	277	277	223	223	150	150	264	264	222	222	142	142	333	339	89	93	242	246
105	YX10	YX	315	315	289	289	205	225	152	152	266	266	220	220	146	154	321	321	89	97	234	234
106	YX12	YX	303	315	283	283	207	225	146	158	286	286	228	228	142	152	321	321	85	97	254	254
107	YX13	YX	305	305	262	262	211	223	164	164	272	272	224	230	126	126	325	335	91	97	234	234
108	YX14	YX	311	311	271	292	227	227	148	148	282	282	220	220	146	146	319	319	100	104	254	254
109	YX15	YX	313	313	283	283	207	225	156	156	292	292	230	230	126	126	321	335	85	91	254	264
110	YX17	YX	299	315	270	270	225	225	172	172	284	284	224	224	148	148	335	335	100	100	248	248
111	YX21	YX	299	299	256	256	227	253	150	150	264	266	224	230	129	154	333	337	85	104	236	236
112	YX25	YX	313	315	268	268	207	227	154	154	284	284	230	230	127	160	321	333	93	93	234	234
113	YX26	YX	315	315	286	286	207	227	152	152	262	262	224	224	144	144	321	339	106	106	254	260
114	YX28	YX	313	313	277	277	219	219	152	152	264	264	220	238	160	160	333	333	110	110	236	236
115	YX29	YX	315	323	262	283	225	225	158	158	286	286	224	234	144	144	321	335	100	100	234	234
116	YX30	YX	317	317	262	268	211	229	150	160	280	286	224	230	126	126	319	335	95	95	264	264

## Sheet: 35%
No.	sample	pop	TM045	TM045	TM058	TM058	TM065	TM065	TM069	TM069	TM072	TM072	TM076	TM076	TM077	TM077	TM085	TM085	TM092	TM092	TM099	TM099
1	HS03	HS	303	303	271	271	207	219	150	172	262	262	222	238	139	139	325	333	93	93	216	236
2	HS08	HS	313	313	274	274	219	225	150	150	286	292	222	230	115	115	321	321	95	104	214	234
3	HS09	HS	315	315	277	277	213	213	152	152	284	284	224	224	154	154	319	319	95	100	216	222
4	HS10	HS	313	327	274	274	225	225	150	150	268	286	238	238	144	154	321	331	93	104	216	236
5	HS13	HS	301	301	277	277	219	219	150	150	284	284	242	242	129	129	319	331	97	97	216	236
6	HS14	HS	315	315	262	277	219	227	148	148	280	280	222	222	146	154	335	335	97	97	218	224
7	HS15	HS	307	307	262	262	213	213	160	160	262	262	224	230	129	158	335	339	89	95	234	234
8	HS16	HS	309	315	262	262	209	223	158	158	264	292	230	230	127	148	317	321	100	100	216	264
9	HS17	HS	307	317	259	259	201	225	148	148	280	280	224	230	127	144	321	331	102	102	218	248
10	HS19	HS	307	331	250	256	201	201	148	166	264	292	224	224	127	148	319	331	91	100	216	236
11	HS29	HS	331	331	274	274	225	225	150	150	264	264	222	232	125	125	329	333	95	104	254	264
12	HS35	HS	299	309	271	271	207	207	150	150	282	296	222	230	139	148	321	335	100	106	252	264
13	HS37	HS	307	317	271	271	225	225	152	152	262	302	224	224	142	142	317	333	104	104	244	244
14	HS39	HS	313	313	277	277	241	241	152	152	286	286	222	222	146	146	335	335	93	93	258	258
15	HS42	HS	299	307	289	289	225	225	150	150	282	302	238	238	127	142	331	335	100	104	218	254
16	HS44	HS	321	321	277	277	213	227	158	158	286	286	222	222	126	126	325	333	85	97	236	236
17	HS47	HS	307	307	244	244	227	227	146	168	282	290	222	222	148	148	335	335	102	102	234	244
18	HS50	HS	307	313	265	265	217	217	162	162	282	282	222	222	148	148	335	335	89	100	252	252
19	HZ02	HZ	313	313	270	270	207	207	162	168	284	284	222	222	148	148	319	325	100	100	240	240
20	HZ03	HZ	315	331	277	277	215	215	152	158	266	282	222	222	148	148	321	325	97	114	244	244
21	HZ07	HZ	299	339	271	271	205	205	148	154	264	264	232	232	137	137	319	333	89	102	216	254
22	HZ08	HZ	303	333	289	289	205	205	154	154	282	282	222	222	148	148	321	325	91	102	216	254
23	HZ10	HZ	313	313	274	274	223	223	152	152	268	268	222	230	133	148	335	339	89	89	244	244
24	HZ16	HZ	311	311	286	286	219	219	154	154	262	276	242	242	126	126	321	335	95	100	236	236
25	HZ18	HZ	313	319	277	277	223	223	150	150	286	286	220	246	133	144	321	329	91	91	244	244
26	HZ21	HZ	303	327	286	286	229	229	156	168	286	286	230	230	135	135	319	345	100	100	236	236
27	HZ22	HZ	315	315	277	277	225	225	160	160	262	262	236	236	131	131	331	335	89	102	244	244
28	HZ23	HZ	303	303	256	256	227	227	146	150	280	280	222	222	144	144	321	335	93	100	234	234
29	HZ25	HZ	299	311	271	271	207	207	162	162	264	286	222	222	129	158	341	341	100	100	254	254
30	HZ27	HZ	305	305	256	256	225	225	154	154	262	262	222	238	126	126	319	341	100	104	236	240
31	HZ31	HZ	315	315	262	262	209	209	146	154	282	282	224	230	127	148	319	319	91	91	238	238
32	HZ37	HZ	303	303	262	262	223	223	160	160	264	286	216	230	158	158	317	335	89	89	236	236
33	HZ39	HZ	327	327	256	256	225	225	148	152	302	302	222	230	148	148	333	341	89	95	236	236
34	AH01	QM	313	319	280	280	223	223	152	158	274	274	222	230	154	154	335	335	95	97	236	236
35	WC05	QM	303	303	259	259	219	219	150	150	262	284	222	222	160	160	323	323	87	100	244	244
36	QM01	QM	301	301	262	271	225	225	152	152	292	292	222	236	127	127	329	329	97	97	244	244
37	QM04	QM	305	327	283	283	201	223	148	148	282	282	224	224	115	115	317	335	91	104	216	216
38	QM05	QM	327	327	277	277	205	205	150	150	262	266	238	238	148	148	317	335	85	108	216	254
39	QM11	QM	305	305	286	286	225	225	158	158	262	266	224	224	144	144	319	339	89	97	246	246
40	QM17	QM	303	339	277	277	229	229	152	152	264	264	230	230	137	137	317	317	87	97	246	246
41	QM22	QM	317	317	280	280	207	207	148	148	262	262	222	232	127	127	319	319	85	95	218	228
42	QM23	QM	303	303	262	262	207	207	150	150	290	290	226	230	152	156	321	321	102	102	236	236
43	QM24	QM	313	313	274	274	223	223	150	150	264	264	224	224	144	144	319	323	83	83	214	218
44	QM25	QM	297	301	286	286	223	223	150	150	266	266	222	222	135	135	319	319	95	95	258	258
45	QM29	QM	313	331	286	286	223	223	148	148	268	272	226	236	152	152	325	333	89	89	236	236
46	QM32	QM	299	303	250	277	225	225	158	158	264	264	224	224	142	146	333	333	102	102	234	234
47	QM33	QM	299	299	271	286	201	227	152	158	276	288	224	232	148	148	333	335	95	100	236	246
48	QM34	QM	327	327	262	277	219	225	160	160	276	302	224	224	127	156	321	335	87	91	254	254
49	QM38	QM	315	331	262	283	253	253	152	152	262	262	222	222	137	144	335	335	95	100	258	258
50	QM40	QM	303	315	277	277	223	255	148	160	284	286	222	222	127	127	319	319	89	102	242	242
51	QM43	QM	337	337	259	259	227	227	162	162	262	262	226	226	127	144	321	339	100	100	236	236
52	QM45	QM	315	315	262	271	221	221	152	152	282	282	222	222	127	127	319	319	91	91	254	254
53	SX08	SX	305	305	283	283	219	219	132	132	262	284	222	222	127	127	317	335	85	85	236	236
54	SX10	SX	303	315	271	271	203	203	148	148	276	276	220	220	137	137	331	345	87	87	214	258
55	SX13	SX	303	303	262	262	231	231	160	160	262	292	236	236	126	126	317	331	100	100	234	234
56	SX15	SX	315	315	274	286	227	227	152	160	282	282	242	242	127	127	321	323	95	102	244	252
57	SX16	SX	315	337	265	277	219	219	152	152	278	278	222	230	131	144	321	331	89	89	236	236
58	SX18	SX	319	319	277	286	223	223	168	168	306	306	222	236	127	127	317	333	77	85	234	234
59	SX19	SX	317	317	262	262	225	225	152	152	264	264	222	222	160	160	335	345	100	104	252	252
60	SX22	SX	305	331	271	286	223	223	148	148	274	274	222	232	127	127	319	331	95	102	216	248
61	SX24	SX	335	335	268	268	219	219	160	160	272	272	242	242	144	148	317	327	89	102	234	234
62	SX27	SX	301	327	253	253	207	207	150	156	264	276	224	224	154	154	327	339	93	110	216	216
63	SX28	SX	309	329	268	268	207	223	148	152	264	276	222	236	127	146	335	335	97	106	236	236
64	SX29	SX	313	327	277	283	225	225	150	156	262	262	224	240	148	148	327	335	95	110	216	236
65	SX37	SX	299	303	286	286	219	219	148	148	264	264	222	222	129	154	317	341	100	110	216	252
66	SX43	SX	299	331	253	253	223	223	148	148	286	292	220	220	158	158	321	321	89	100	216	252
67	SX55	SX	337	337	268	268	225	229	152	156	282	294	220	230	137	150	317	335	87	102	236	236
68	SX57	SX	315	315	268	277	231	231	154	154	264	274	222	236	126	126	335	341	95	104	216	236
69	SX58	SX	313	313	277	277	213	213	152	152	262	276	242	242	146	150	333	333	89	100	244	244
70	SX61	SX	339	339	277	277	223	223	154	154	262	262	222	238	129	129	317	321	85	104	248	254
71	SX64	SX	327	335	274	274	207	207	152	158	262	288	226	230	126	126	335	339	89	100	236	236
72	SX66	SX	329	329	265	265	225	225	154	154	274	282	232	232	142	142	321	321	85	97	216	236
73	SX67	SX	303	303	262	277	225	225	150	150	264	264	218	242	127	139	321	321	93	110	214	264
74	SX68	SX	319	319	280	280	217	217	152	152	282	282	222	222	126	126	329	335	87	104	236	236
75	XN03	XN	315	325	271	271	207	207	162	162	276	276	224	224	127	158	321	321	89	106	236	264
76	XN05	XN	315	315	270	270	207	223	152	152	284	284	222	222	133	133	319	337	87	87	254	254
77	XN10	XN	297	297	277	277	223	223	168	168	286	286	224	224	135	135	321	341	95	95	244	244
78	XN12	XN	303	331	289	289	219	225	172	172	266	266	222	236	129	150	321	335	85	100	236	236
79	XN13	XN	307	315	270	270	207	223	178	178	272	272	222	230	137	146	319	335	89	93	236	236
80	XN14	XN	317	317	277	277	217	223	150	150	290	290	224	224	127	146	317	321	89	89	264	264
81	XN16	XN	315	315	253	253	213	213	154	162	262	262	222	230	137	146	337	337	87	104	244	252
82	XN18	XN	299	303	283	283	227	227	160	160	264	264	222	222	126	126	321	341	91	97	246	246
83	XN24	XN	303	303	265	265	245	245	150	150	262	282	224	230	142	146	329	335	85	85	254	264
84	XN25	XN	303	313	286	286	213	213	148	148	276	276	224	230	127	154	321	321	100	106	214	258
85	XN35	XN	307	327	262	262	215	229	150	150	272	272	230	230	127	139	331	335	77	77	214	260
86	XN39	XN	313	313	283	283	223	223	158	158	274	274	224	232	127	144	325	329	89	89	236	240
87	XN41	XN	315	315	274	274	201	201	154	154	276	292	230	230	126	126	317	333	104	104	234	234
88	XN45	XN	331	331	271	271	223	223	160	168	264	264	222	222	148	148	317	331	97	114	264	264
89	YX04	YX	313	313	283	283	201	201	154	162	286	290	224	224	133	133	317	335	95	100	234	234
90	YX07	YX	299	299	265	265	201	201	150	150	264	272	236	236	129	148	337	341	100	100	234	234
91	YX10	YX	315	315	289	289	205	225	152	152	266	266	220	220	146	154	321	321	89	97	234	234
92	YX12	YX	303	315	283	283	207	225	146	158	286	286	228	228	142	152	321	321	85	97	254	254
93	YX13	YX	305	305	262	262	211	223	164	164	272	272	224	230	126	126	325	335	91	97	234	234
94	YX14	YX	311	311	271	292	227	227	148	148	282	282	220	220	146	146	319	319	100	104	254	254
95	YX15	YX	313	313	283	283	207	225	156	156	292	292	230	230	126	126	321	335	85	91	254	264
96	YX17	YX	299	315	270	270	225	225	172	172	284	284	224	224	148	148	335	335	100	100	248	248
97	YX21	YX	299	299	256	256	227	253	150	150	264	266	224	230	129	154	333	337	85	104	236	236
98	YX25	YX	313	315	268	268	207	227	154	154	284	284	230	230	127	160	321	333	93	93	234	234
99	YX26	YX	315	315	286	286	207	227	152	152	262	262	224	224	144	144	321	339	106	106	254	260
100	YX28	YX	313	313	277	277	219	219	152	152	264	264	220	238	160	160	333	333	110	110	236	236
101	YX29	YX	315	323	262	283	225	225	158	158	286	286	224	234	144	144	321	335	100	100	234	234
102	YX30	YX	317	317	262	268	211	229	150	160	280	286	224	230	126	126	319	335	95	95	264	264

## Sheet: 30%
No.	sample	pop	TM045	TM045	TM058	TM058	TM065	TM065	TM069	TM069	TM072	TM072	TM076	TM076	TM077	TM077	TM085	TM085	TM092	TM092	TM099	TM099
1	HS03	HS	303	303	271	271	207	219	150	172	262	262	222	238	139	139	325	333	93	93	216	236
2	HS09	HS	315	315	277	277	213	213	152	152	284	284	224	224	154	154	319	319	95	100	216	222
3	HS10	HS	313	327	274	274	225	225	150	150	268	286	238	238	144	154	321	331	93	104	216	236
4	HS13	HS	301	301	277	277	219	219	150	150	284	284	242	242	129	129	319	331	97	97	216	236
5	HS14	HS	315	315	262	277	219	227	148	148	280	280	222	222	146	154	335	335	97	97	218	224
6	HS15	HS	307	307	262	262	213	213	160	160	262	262	224	230	129	158	335	339	89	95	234	234
7	HS17	HS	307	317	259	259	201	225	148	148	280	280	224	230	127	144	321	331	102	102	218	248
8	HS19	HS	307	331	250	256	201	201	148	166	264	292	224	224	127	148	319	331	91	100	216	236
9	HS29	HS	331	331	274	274	225	225	150	150	264	264	222	232	125	125	329	333	95	104	254	264
10	HS35	HS	299	309	271	271	207	207	150	150	282	296	222	230	139	148	321	335	100	106	252	264
11	HS37	HS	307	317	271	271	225	225	152	152	262	302	224	224	142	142	317	333	104	104	244	244
12	HS39	HS	313	313	277	277	241	241	152	152	286	286	222	222	146	146	335	335	93	93	258	258
13	HS42	HS	299	307	289	289	225	225	150	150	282	302	238	238	127	142	331	335	100	104	218	254
14	HS44	HS	321	321	277	277	213	227	158	158	286	286	222	222	126	126	325	333	85	97	236	236
15	HS47	HS	307	307	244	244	227	227	146	168	282	290	222	222	148	148	335	335	102	102	234	244
16	HS50	HS	307	313	265	265	217	217	162	162	282	282	222	222	148	148	335	335	89	100	252	252
17	HZ02	HZ	313	313	270	270	207	207	162	168	284	284	222	222	148	148	319	325	100	100	240	240
18	HZ03	HZ	315	331	277	277	215	215	152	158	266	282	222	222	148	148	321	325	97	114	244	244
19	HZ07	HZ	299	339	271	271	205	205	148	154	264	264	232	232	137	137	319	333	89	102	216	254
20	HZ08	HZ	303	333	289	289	205	205	154	154	282	282	222	222	148	148	321	325	91	102	216	254
21	HZ18	HZ	313	319	277	277	223	223	150	150	286	286	220	246	133	144	321	329	91	91	244	244
22	HZ21	HZ	303	327	286	286	229	229	156	168	286	286	230	230	135	135	319	345	100	100	236	236
23	HZ23	HZ	303	303	256	256	227	227	146	150	280	280	222	222	144	144	321	335	93	100	234	234
24	HZ25	HZ	299	311	271	271	207	207	162	162	264	286	222	222	129	158	341	341	100	100	254	254
25	HZ27	HZ	305	305	256	256	225	225	154	154	262	262	222	238	126	126	319	341	100	104	236	240
26	HZ31	HZ	315	315	262	262	209	209	146	154	282	282	224	230	127	148	319	319	91	91	238	238
27	WC05	QM	303	303	259	259	219	219	150	150	262	284	222	222	160	160	323	323	87	100	244	244
28	QM01	QM	301	301	262	271	225	225	152	152	292	292	222	236	127	127	329	329	97	97	244	244
29	QM04	QM	305	327	283	283	201	223	148	148	282	282	224	224	115	115	317	335	91	104	216	216
30	QM05	QM	327	327	277	277	205	205	150	150	262	266	238	238	148	148	317	335	85	108	216	254
31	QM11	QM	305	305	286	286	225	225	158	158	262	266	224	224	144	144	319	339	89	97	246	246
32	QM17	QM	303	339	277	277	229	229	152	152	264	264	230	230	137	137	317	317	87	97	246	246
33	QM22	QM	317	317	280	280	207	207	148	148	262	262	222	232	127	127	319	319	85	95	218	228
34	QM23	QM	303	303	262	262	207	207	150	150	290	290	226	230	152	156	321	321	102	102	236	236
35	QM24	QM	313	313	274	274	223	223	150	150	264	264	224	224	144	144	319	323	83	83	214	218
36	QM25	QM	297	301	286	286	223	223	150	150	266	266	222	222	135	135	319	319	95	95	258	258
37	QM29	QM	313	331	286	286	223	223	148	148	268	272	226	236	152	152	325	333	89	89	236	236
38	QM33	QM	299	299	271	286	201	227	152	158	276	288	224	232	148	148	333	335	95	100	236	246
39	QM34	QM	327	327	262	277	219	225	160	160	276	302	224	224	127	156	321	335	87	91	254	254
40	QM40	QM	303	315	277	277	223	255	148	160	284	286	222	222	127	127	319	319	89	102	242	242
41	QM43	QM	337	337	259	259	227	227	162	162	262	262	226	226	127	144	321	339	100	100	236	236
42	SX08	SX	305	305	283	283	219	219	132	132	262	284	222	222	127	127	317	335	85	85	236	236
43	SX10	SX	303	315	271	271	203	203	148	148	276	276	220	220	137	137	331	345	87	87	214	258
44	SX13	SX	303	303	262	262	231	231	160	160	262	292	236	236	126	126	317	331	100	100	234	234
45	SX15	SX	315	315	274	286	227	227	152	160	282	282	242	242	127	127	321	323	95	102	244	252
46	SX16	SX	315	337	265	277	219	219	152	152	278	278	222	230	131	144	321	331	89	89	236	236
47	SX18	SX	319	319	277	286	223	223	168	168	306	306	222	236	127	127	317	333	77	85	234	234
48	SX19	SX	317	317	262	262	225	225	152	152	264	264	222	222	160	160	335	345	100	104	252	252
49	SX22	SX	305	331	271	286	223	223	148	148	274	274	222	232	127	127	319	331	95	102	216	248
50	SX24	SX	335	335	268	268	219	219	160	160	272	272	242	242	144	148	317	327	89	102	234	234
51	SX27	SX	301	327	253	253	207	207	150	156	264	276	224	224	154	154	327	339	93	110	216	216
52	SX28	SX	309	329	268	268	207	223	148	152	264	276	222	236	127	146	335	335	97	106	236	236
53	SX29	SX	313	327	277	283	225	225	150	156	262	262	224	240	148	148	327	335	95	110	216	236
54	SX43	SX	299	331	253	253	223	223	148	148	286	292	220	220	158	158	321	321	89	100	216	252
55	SX55	SX	337	337	268	268	225	229	152	156	282	294	220	230	137	150	317	335	87	102	236	236
56	SX57	SX	315	315	268	277	231	231	154	154	264	274	222	236	126	126	335	341	95	104	216	236
57	SX58	SX	313	313	277	277	213	213	152	152	262	276	242	242	146	150	333	333	89	100	244	244
58	SX61	SX	339	339	277	277	223	223	154	154	262	262	222	238	129	129	317	321	85	104	248	254
59	SX64	SX	327	335	274	274	207	207	152	158	262	288	226	230	126	126	335	339	89	100	236	236
60	SX66	SX	329	329	265	265	225	225	154	154	274	282	232	232	142	142	321	321	85	97	216	236
61	SX67	SX	303	303	262	277	225	225	150	150	264	264	218	242	127	139	321	321	93	110	214	264
62	SX68	SX	319	319	280	280	217	217	152	152	282	282	222	222	126	126	329	335	87	104	236	236
63	XN03	XN	315	325	271	271	207	207	162	162	276	276	224	224	127	158	321	321	89	106	236	264
64	XN05	XN	315	315	270	270	207	223	152	152	284	284	222	222	133	133	319	337	87	87	254	254
65	XN10	XN	297	297	277	277	223	223	168	168	286	286	224	224	135	135	321	341	95	95	244	244
66	XN12	XN	303	331	289	289	219	225	172	172	266	266	222	236	129	150	321	335	85	100	236	236
67	XN13	XN	307	315	270	270	207	223	178	178	272	272	222	230	137	146	319	335	89	93	236	236
68	XN16	XN	315	315	253	253	213	213	154	162	262	262	222	230	137	146	337	337	87	104	244	252
69	XN24	XN	303	303	265	265	245	245	150	150	262	282	224	230	142	146	329	335	85	85	254	264
70	XN25	XN	303	313	286	286	213	213	148	148	276	276	224	230	127	154	321	321	100	106	214	258
71	XN35	XN	307	327	262	262	215	229	150	150	272	272	230	230	127	139	331	335	77	77	214	260
72	XN39	XN	313	313	283	283	223	223	158	158	274	274	224	232	127	144	325	329	89	89	236	240
73	XN41	XN	315	315	274	274	201	201	154	154	276	292	230	230	126	126	317	333	104	104	234	234
74	XN45	XN	331	331	271	271	223	223	160	168	264	264	222	222	148	148	317	331	97	114	264	264
75	YX04	YX	313	313	283	283	201	201	154	162	286	290	224	224	133	133	317	335	95	100	234	234
76	YX07	YX	299	299	265	265	201	201	150	150	264	272	236	236	129	148	337	341	100	100	234	234
77	YX10	YX	315	315	289	289	205	225	152	152	266	266	220	220	146	154	321	321	89	97	234	234
78	YX12	YX	303	315	283	283	207	225	146	158	286	286	228	228	142	152	321	321	85	97	254	254
79	YX13	YX	305	305	262	262	211	223	164	164	272	272	224	230	126	126	325	335	91	97	234	234
80	YX14	YX	311	311	271	292	227	227	148	148	282	282	220	220	146	146	319	319	100	104	254	254
81	YX15	YX	313	313	283	283	207	225	156	156	292	292	230	230	126	126	321	335	85	91	254	264
82	YX17	YX	299	315	270	270	225	225	172	172	284	284	224	224	148	148	335	335	100	100	248	248
83	YX21	YX	299	299	256	256	227	253	150	150	264	266	224	230	129	154	333	337	85	104	236	236
84	YX26	YX	315	315	286	286	207	227	152	152	262	262	224	224	144	144	321	339	106	106	254	260
85	YX28	YX	313	313	277	277	219	219	152	152	264	264	220	238	160	160	333	333	110	110	236	236
86	YX29	YX	315	323	262	283	225	225	158	158	286	286	224	234	144	144	321	335	100	100	234	234
87	YX30	YX	317	317	262	268	211	229	150	160	280	286	224	230	126	126	319	335	95	95	264	264

## Sheet: 25%
No.	sample	pop	TM045	TM045	TM058	TM058	TM065	TM065	TM069	TM069	TM072	TM072	TM076	TM076	TM077	TM077	TM085	TM085	TM092	TM092	TM099	TM099
1	HS03	HS	303	303	271	271	207	219	150	172	262	262	222	238	139	139	325	333	93	93	216	236
2	HS10	HS	313	327	274	274	225	225	150	150	268	286	238	238	144	154	321	331	93	104	216	236
3	HS13	HS	301	301	277	277	219	219	150	150	284	284	242	242	129	129	319	331	97	97	216	236
4	HS14	HS	315	315	262	277	219	227	148	148	280	280	222	222	146	154	335	335	97	97	218	224
5	HS15	HS	307	307	262	262	213	213	160	160	262	262	224	230	129	158	335	339	89	95	234	234
6	HS17	HS	307	317	259	259	201	225	148	148	280	280	224	230	127	144	321	331	102	102	218	248
7	HS19	HS	307	331	250	256	201	201	148	166	264	292	224	224	127	148	319	331	91	100	216	236
8	HS29	HS	331	331	274	274	225	225	150	150	264	264	222	232	125	125	329	333	95	104	254	264
9	HS35	HS	299	309	271	271	207	207	150	150	282	296	222	230	139	148	321	335	100	106	252	264
10	HS39	HS	313	313	277	277	241	241	152	152	286	286	222	222	146	146	335	335	93	93	258	258
11	HS42	HS	299	307	289	289	225	225	150	150	282	302	238	238	127	142	331	335	100	104	218	254
12	HS44	HS	321	321	277	277	213	227	158	158	286	286	222	222	126	126	325	333	85	97	236	236
13	HS47	HS	307	307	244	244	227	227	146	168	282	290	222	222	148	148	335	335	102	102	234	244
14	HZ02	HZ	313	313	270	270	207	207	162	168	284	284	222	222	148	148	319	325	100	100	240	240
15	HZ03	HZ	315	331	277	277	215	215	152	158	266	282	222	222	148	148	321	325	97	114	244	244
16	HZ07	HZ	299	339	271	271	205	205	148	154	264	264	232	232	137	137	319	333	89	102	216	254
17	HZ08	HZ	303	333	289	289	205	205	154	154	282	282	222	222	148	148	321	325	91	102	216	254
18	HZ18	HZ	313	319	277	277	223	223	150	150	286	286	220	246	133	144	321	329	91	91	244	244
19	HZ21	HZ	303	327	286	286	229	229	156	168	286	286	230	230	135	135	319	345	100	100	236	236
20	HZ25	HZ	299	311	271	271	207	207	162	162	264	286	222	222	129	158	341	341	100	100	254	254
21	HZ31	HZ	315	315	262	262	209	209	146	154	282	282	224	230	127	148	319	319	91	91	238	238
22	WC05	QM	303	303	259	259	219	219	150	150	262	284	222	222	160	160	323	323	87	100	244	244
23	QM01	QM	301	301	262	271	225	225	152	152	292	292	222	236	127	127	329	329	97	97	244	244
24	QM04	QM	305	327	283	283	201	223	148	148	282	282	224	224	115	115	317	335	91	104	216	216
25	QM05	QM	327	327	277	277	205	205	150	150	262	266	238	238	148	148	317	335	85	108	216	254
26	QM11	QM	305	305	286	286	225	225	158	158	262	266	224	224	144	144	319	339	89	97	246	246
27	QM17	QM	303	339	277	277	229	229	152	152	264	264	230	230	137	137	317	317	87	97	246	246
28	QM22	QM	317	317	280	280	207	207	148	148	262	262	222	232	127	127	319	319	85	95	218	228
29	QM24	QM	313	313	274	274	223	223	150	150	264	264	224	224	144	144	319	323	83	83	214	218
30	QM25	QM	297	301	286	286	223	223	150	150	266	266	222	222	135	135	319	319	95	95	258	258
31	QM29	QM	313	331	286	286	223	223	148	148	268	272	226	236	152	152	325	333	89	89	236	236
32	QM33	QM	299	299	271	286	201	227	152	158	276	288	224	232	148	148	333	335	95	100	236	246
33	QM34	QM	327	327	262	277	219	225	160	160	276	302	224	224	127	156	321	335	87	91	254	254
34	QM40	QM	303	315	277	277	223	255	148	160	284	286	222	222	127	127	319	319	89	102	242	242
35	QM43	QM	337	337	259	259	227	227	162	162	262	262	226	226	127	144	321	339	100	100	236	236
36	SX08	SX	305	305	283	283	219	219	132	132	262	284	222	222	127	127	317	335	85	85	236	236
37	SX10	SX	303	315	271	271	203	203	148	148	276	276	220	220	137	137	331	345	87	87	214	258
38	SX13	SX	303	303	262	262	231	231	160	160	262	292	236	236	126	126	317	331	100	100	234	234
39	SX15	SX	315	315	274	286	227	227	152	160	282	282	242	242	127	127	321	323	95	102	244	252
40	SX16	SX	315	337	265	277	219	219	152	152	278	278	222	230	131	144	321	331	89	89	236	236
41	SX18	SX	319	319	277	286	223	223	168	168	306	306	222	236	127	127	317	333	77	85	234	234
42	SX19	SX	317	317	262	262	225	225	152	152	264	264	222	222	160	160	335	345	100	104	252	252
43	SX22	SX	305	331	271	286	223	223	148	148	274	274	222	232	127	127	319	331	95	102	216	248
44	SX24	SX	335	335	268	268	219	219	160	160	272	272	242	242	144	148	317	327	89	102	234	234
45	SX27	SX	301	327	253	253	207	207	150	156	264	276	224	224	154	154	327	339	93	110	216	216
46	SX29	SX	313	327	277	283	225	225	150	156	262	262	224	240	148	148	327	335	95	110	216	236
47	SX43	SX	299	331	253	253	223	223	148	148	286	292	220	220	158	158	321	321	89	100	216	252
48	SX55	SX	337	337	268	268	225	229	152	156	282	294	220	230	137	150	317	335	87	102	236	236
49	SX57	SX	315	315	268	277	231	231	154	154	264	274	222	236	126	126	335	341	95	104	216	236
50	SX58	SX	313	313	277	277	213	213	152	152	262	276	242	242	146	150	333	333	89	100	244	244
51	SX61	SX	339	339	277	277	223	223	154	154	262	262	222	238	129	129	317	321	85	104	248	254
52	SX64	SX	327	335	274	274	207	207	152	158	262	288	226	230	126	126	335	339	89	100	236	236
53	SX66	SX	329	329	265	265	225	225	154	154	274	282	232	232	142	142	321	321	85	97	216	236
54	SX67	SX	303	303	262	277	225	225	150	150	264	264	218	242	127	139	321	321	93	110	214	264
55	SX68	SX	319	319	280	280	217	217	152	152	282	282	222	222	126	126	329	335	87	104	236	236
56	XN03	XN	315	325	271	271	207	207	162	162	276	276	224	224	127	158	321	321	89	106	236	264
57	XN05	XN	315	315	270	270	207	223	152	152	284	284	222	222	133	133	319	337	87	87	254	254
58	XN10	XN	297	297	277	277	223	223	168	168	286	286	224	224	135	135	321	341	95	95	244	244
59	XN12	XN	303	331	289	289	219	225	172	172	266	266	222	236	129	150	321	335	85	100	236	236
60	XN13	XN	307	315	270	270	207	223	178	178	272	272	222	230	137	146	319	335	89	93	236	236
61	XN16	XN	315	315	253	253	213	213	154	162	262	262	222	230	137	146	337	337	87	104	244	252
62	XN24	XN	303	303	265	265	245	245	150	150	262	282	224	230	142	146	329	335	85	85	254	264
63	XN25	XN	303	313	286	286	213	213	148	148	276	276	224	230	127	154	321	321	100	106	214	258
64	XN35	XN	307	327	262	262	215	229	150	150	272	272	230	230	127	139	331	335	77	77	214	260
65	XN39	XN	313	313	283	283	223	223	158	158	274	274	224	232	127	144	325	329	89	89	236	240
66	YX04	YX	313	313	283	283	201	201	154	162	286	290	224	224	133	133	317	335	95	100	234	234
67	YX07	YX	299	299	265	265	201	201	150	150	264	272	236	236	129	148	337	341	100	100	234	234
68	YX12	YX	303	315	283	283	207	225	146	158	286	286	228	228	142	152	321	321	85	97	254	254
69	YX13	YX	305	305	262	262	211	223	164	164	272	272	224	230	126	126	325	335	91	97	234	234
70	YX14	YX	311	311	271	292	227	227	148	148	282	282	220	220	146	146	319	319	100	104	254	254
71	YX21	YX	299	299	256	256	227	253	150	150	264	266	224	230	129	154	333	337	85	104	236	236
72	YX29	YX	315	323	262	283	225	225	158	158	286	286	224	234	144	144	321	335	100	100	234	234
73	YX30	YX	317	317	262	268	211	229	150	160	280	286	224	230	126	126	319	335	95	95	264	264

## Sheet: 20%
No.	sample	pop	TM045	TM045	TM058	TM058	TM065	TM065	TM069	TM069	TM072	TM072	TM076	TM076	TM077	TM077	TM085	TM085	TM092	TM092	TM099	TM099
1	HS14	HS	315	315	262	277	219	227	148	148	280	280	222	222	146	154	335	335	97	97	218	224
2	HS17	HS	307	317	259	259	201	225	148	148	280	280	224	230	127	144	321	331	102	102	218	248
3	HS19	HS	307	331	250	256	201	201	148	166	264	292	224	224	127	148	319	331	91	100	216	236
4	HS29	HS	331	331	274	274	225	225	150	150	264	264	222	232	125	125	329	333	95	104	254	264
5	HS35	HS	299	309	271	271	207	207	150	150	282	296	222	230	139	148	321	335	100	106	252	264
6	HS39	HS	313	313	277	277	241	241	152	152	286	286	222	222	146	146	335	335	93	93	258	258
7	HS42	HS	299	307	289	289	225	225	150	150	282	302	238	238	127	142	331	335	100	104	218	254
8	HS44	HS	321	321	277	277	213	227	158	158	286	286	222	222	126	126	325	333	85	97	236	236
9	HS47	HS	307	307	244	244	227	227	146	168	282	290	222	222	148	148	335	335	102	102	234	244
10	HZ02	HZ	313	313	270	270	207	207	162	168	284	284	222	222	148	148	319	325	100	100	240	240
11	HZ03	HZ	315	331	277	277	215	215	152	158	266	282	222	222	148	148	321	325	97	114	244	244
12	HZ07	HZ	299	339	271	271	205	205	148	154	264	264	232	232	137	137	319	333	89	102	216	254
13	HZ08	HZ	303	333	289	289	205	205	154	154	282	282	222	222	148	148	321	325	91	102	216	254
14	HZ21	HZ	303	327	286	286	229	229	156	168	286	286	230	230	135	135	319	345	100	100	236	236
15	HZ31	HZ	315	315	262	262	209	209	146	154	282	282	224	230	127	148	319	319	91	91	238	238
16	WC05	QM	303	303	259	259	219	219	150	150	262	284	222	222	160	160	323	323	87	100	244	244
17	QM01	QM	301	301	262	271	225	225	152	152	292	292	222	236	127	127	329	329	97	97	244	244
18	QM04	QM	305	327	283	283	201	223	148	148	282	282	224	224	115	115	317	335	91	104	216	216
19	QM05	QM	327	327	277	277	205	205	150	150	262	266	238	238	148	148	317	335	85	108	216	254
20	QM11	QM	305	305	286	286	225	225	158	158	262	266	224	224	144	144	319	339	89	97	246	246
21	QM17	QM	303	339	277	277	229	229	152	152	264	264	230	230	137	137	317	317	87	97	246	246
22	QM22	QM	317	317	280	280	207	207	148	148	262	262	222	232	127	127	319	319	85	95	218	228
23	QM24	QM	313	313	274	274	223	223	150	150	264	264	224	224	144	144	319	323	83	83	214	218
24	QM25	QM	297	301	286	286	223	223	150	150	266	266	222	222	135	135	319	319	95	95	258	258
25	QM29	QM	313	331	286	286	223	223	148	148	268	272	226	236	152	152	325	333	89	89	236	236
26	QM34	QM	327	327	262	277	219	225	160	160	276	302	224	224	127	156	321	335	87	91	254	254
27	QM40	QM	303	315	277	277	223	255	148	160	284	286	222	222	127	127	319	319	89	102	242	242
28	QM43	QM	337	337	259	259	227	227	162	162	262	262	226	226	127	144	321	339	100	100	236	236
29	SX10	SX	303	315	271	271	203	203	148	148	276	276	220	220	137	137	331	345	87	87	214	258
30	SX13	SX	303	303	262	262	231	231	160	160	262	292	236	236	126	126	317	331	100	100	234	234
31	SX16	SX	315	337	265	277	219	219	152	152	278	278	222	230	131	144	321	331	89	89	236	236
32	SX18	SX	319	319	277	286	223	223	168	168	306	306	222	236	127	127	317	333	77	85	234	234
33	SX24	SX	335	335	268	268	219	219	160	160	272	272	242	242	144	148	317	327	89	102	234	234
34	SX27	SX	301	327	253	253	207	207	150	156	264	276	224	224	154	154	327	339	93	110	216	216
35	SX43	SX	299	331	253	253	223	223	148	148	286	292	220	220	158	158	321	321	89	100	216	252
36	SX55	SX	337	337	268	268	225	229	152	156	282	294	220	230	137	150	317	335	87	102	236	236
37	SX58	SX	313	313	277	277	213	213	152	152	262	276	242	242	146	150	333	333	89	100	244	244
38	SX61	SX	339	339	277	277	223	223	154	154	262	262	222	238	129	129	317	321	85	104	248	254
39	SX64	SX	327	335	274	274	207	207	152	158	262	288	226	230	126	126	335	339	89	100	236	236
40	SX66	SX	329	329	265	265	225	225	154	154	274	282	232	232	142	142	321	321	85	97	216	236
41	SX67	SX	303	303	262	277	225	225	150	150	264	264	218	242	127	139	321	321	93	110	214	264
42	SX68	SX	319	319	280	280	217	217	152	152	282	282	222	222	126	126	329	335	87	104	236	236
43	XN03	XN	315	325	271	271	207	207	162	162	276	276	224	224	127	158	321	321	89	106	236	264
44	XN10	XN	297	297	277	277	223	223	168	168	286	286	224	224	135	135	321	341	95	95	244	244
45	XN12	XN	303	331	289	289	219	225	172	172	266	266	222	236	129	150	321	335	85	100	236	236
46	XN13	XN	307	315	270	270	207	223	178	178	272	272	222	230	137	146	319	335	89	93	236	236
47	XN16	XN	315	315	253	253	213	213	154	162	262	262	222	230	137	146	337	337	87	104	244	252
48	XN24	XN	303	303	265	265	245	245	150	150	262	282	224	230	142	146	329	335	85	85	254	264
49	XN35	XN	307	327	262	262	215	229	150	150	272	272	230	230	127	139	331	335	77	77	214	260
50	XN39	XN	313	313	283	283	223	223	158	158	274	274	224	232	127	144	325	329	89	89	236	240
51	YX04	YX	313	313	283	283	201	201	154	162	286	290	224	224	133	133	317	335	95	100	234	234
52	YX07	YX	299	299	265	265	201	201	150	150	264	272	236	236	129	148	337	341	100	100	234	234
53	YX12	YX	303	315	283	283	207	225	146	158	286	286	228	228	142	152	321	321	85	97	254	254
54	YX13	YX	305	305	262	262	211	223	164	164	272	272	224	230	126	126	325	335	91	97	234	234
55	YX14	YX	311	311	271	292	227	227	148	148	282	282	220	220	146	146	319	319	100	104	254	254
56	YX21	YX	299	299	256	256	227	253	150	150	264	266	224	230	129	154	333	337	85	104	236	236
57	YX25	YX	313	315	268	268	207	227	154	154	284	284	230	230	127	160	321	333	93	93	234	234
58	YX30	YX	317	317	262	268	211	229	150	160	280	286	224	230	126	126	319	335	95	95	264	264

## Sheet: 15%
No.	sample	pop	TM045	TM045	TM058	TM058	TM065	TM065	TM069	TM069	TM072	TM072	TM076	TM076	TM077	TM077	TM085	TM085	TM092	TM092	TM099	TM099
1	HS13	HS	301	301	277	277	219	219	150	150	284	284	242	242	129	129	319	331	97	97	216	236
2	HS17	HS	307	317	259	259	201	225	148	148	280	280	224	230	127	144	321	331	102	102	218	248
3	HS19	HS	307	331	250	256	201	201	148	166	264	292	224	224	127	148	319	331	91	100	216	236
4	HS29	HS	331	331	274	274	225	225	150	150	264	264	222	232	125	125	329	333	95	104	254	264
5	HS35	HS	299	309	271	271	207	207	150	150	282	296	222	230	139	148	321	335	100	106	252	264
6	HS39	HS	313	313	277	277	241	241	152	152	286	286	222	222	146	146	335	335	93	93	258	258
7	HS42	HS	299	307	289	289	225	225	150	150	282	302	238	238	127	142	331	335	100	104	218	254
8	HS47	HS	307	307	244	244	227	227	146	168	282	290	222	222	148	148	335	335	102	102	234	244
9	HZ02	HZ	313	313	270	270	207	207	162	168	284	284	222	222	148	148	319	325	100	100	240	240
10	HZ03	HZ	315	331	277	277	215	215	152	158	266	282	222	222	148	148	321	325	97	114	244	244
11	HZ07	HZ	299	339	271	271	205	205	148	154	264	264	232	232	137	137	319	333	89	102	216	254
12	HZ31	HZ	315	315	262	262	209	209	146	154	282	282	224	230	127	148	319	319	91	91	238	238
13	WC05	QM	303	303	259	259	219	219	150	150	262	284	222	222	160	160	323	323	87	100	244	244
14	QM05	QM	327	327	277	277	205	205	150	150	262	266	238	238	148	148	317	335	85	108	216	254
15	QM11	QM	305	305	286	286	225	225	158	158	262	266	224	224	144	144	319	339	89	97	246	246
16	QM17	QM	303	339	277	277	229	229	152	152	264	264	230	230	137	137	317	317	87	97	246	246
17	QM22	QM	317	317	280	280	207	207	148	148	262	262	222	232	127	127	319	319	85	95	218	228
18	QM24	QM	313	313	274	274	223	223	150	150	264	264	224	224	144	144	319	323	83	83	214	218
19	QM29	QM	313	331	286	286	223	223	148	148	268	272	226	236	152	152	325	333	89	89	236	236
20	SX10	SX	303	315	271	271	203	203	148	148	276	276	220	220	137	137	331	345	87	87	214	258
21	SX13	SX	303	303	262	262	231	231	160	160	262	292	236	236	126	126	317	331	100	100	234	234
22	SX16	SX	315	337	265	277	219	219	152	152	278	278	222	230	131	144	321	331	89	89	236	236
23	SX18	SX	319	319	277	286	223	223	168	168	306	306	222	236	127	127	317	333	77	85	234	234
24	SX24	SX	335	335	268	268	219	219	160	160	272	272	242	242	144	148	317	327	89	102	234	234
25	SX27	SX	301	327	253	253	207	207	150	156	264	276	224	224	154	154	327	339	93	110	216	216
26	SX43	SX	299	331	253	253	223	223	148	148	286	292	220	220	158	158	321	321	89	100	216	252
27	SX55	SX	337	337	268	268	225	229	152	156	282	294	220	230	137	150	317	335	87	102	236	236
28	SX64	SX	327	335	274	274	207	207	152	158	262	288	226	230	126	126	335	339	89	100	236	236
29	SX66	SX	329	329	265	265	225	225	154	154	274	282	232	232	142	142	321	321	85	97	216	236
30	SX68	SX	319	319	280	280	217	217	152	152	282	282	222	222	126	126	329	335	87	104	236	236
31	XN03	XN	315	325	271	271	207	207	162	162	276	276	224	224	127	158	321	321	89	106	236	264
32	XN10	XN	297	297	277	277	223	223	168	168	286	286	224	224	135	135	321	341	95	95	244	244
33	XN12	XN	303	331	289	289	219	225	172	172	266	266	222	236	129	150	321	335	85	100	236	236
34	XN16	XN	315	315	253	253	213	213	154	162	262	262	222	230	137	146	337	337	87	104	244	252
35	XN24	XN	303	303	265	265	245	245	150	150	262	282	224	230	142	146	329	335	85	85	254	264
36	XN35	XN	307	327	262	262	215	229	150	150	272	272	230	230	127	139	331	335	77	77	214	260
37	XN39	XN	313	313	283	283	223	223	158	158	274	274	224	232	127	144	325	329	89	89	236	240
38	YX04	YX	313	313	283	283	201	201	154	162	286	290	224	224	133	133	317	335	95	100	234	234
39	YX12	YX	303	315	283	283	207	225	146	158	286	286	228	228	142	152	321	321	85	97	254	254
40	YX13	YX	305	305	262	262	211	223	164	164	272	272	224	230	126	126	325	335	91	97	234	234
41	YX14	YX	311	311	271	292	227	227	148	148	282	282	220	220	146	146	319	319	100	104	254	254
42	YX21	YX	299	299	256	256	227	253	150	150	264	266	224	230	129	154	333	337	85	104	236	236
43	YX30	YX	317	317	262	268	211	229	150	160	280	286	224	230	126	126	319	335	95	95	264	264

## Sheet: 10%
No.	sample	pop	TM045	TM045	TM058	TM058	TM065	TM065	TM069	TM069	TM072	TM072	TM076	TM076	TM077	TM077	TM085	TM085	TM092	TM092	TM099	TM099
1	HS17	HS	307	317	259	259	201	225	148	148	280	280	224	230	127	144	321	331	102	102	218	248
2	HS19	HS	307	331	250	256	201	201	148	166	264	292	224	224	127	148	319	331	91	100	216	236
3	HS29	HS	331	331	274	274	225	225	150	150	264	264	222	232	125	125	329	333	95	104	254	264
4	HS35	HS	299	309	271	271	207	207	150	150	282	296	222	230	139	148	321	335	100	106	252	264
5	HS39	HS	313	313	277	277	241	241	152	152	286	286	222	222	146	146	335	335	93	93	258	258
6	HZ02	HZ	313	313	270	270	207	207	162	168	284	284	222	222	148	148	319	325	100	100	240	240
7	HZ07	HZ	299	339	271	271	205	205	148	154	264	264	232	232	137	137	319	333	89	102	216	254
8	HZ31	HZ	315	315	262	262	209	209	146	154	282	282	224	230	127	148	319	319	91	91	238	238
9	WC05	QM	303	303	259	259	219	219	150	150	262	284	222	222	160	160	323	323	87	100	244	244
10	QM05	QM	327	327	277	277	205	205	150	150	262	266	238	238	148	148	317	335	85	108	216	254
11	QM11	QM	305	305	286	286	225	225	158	158	262	266	224	224	144	144	319	339	89	97	246	246
12	QM29	QM	313	331	286	286	223	223	148	148	268	272	226	236	152	152	325	333	89	89	236	236
13	SX10	SX	303	315	271	271	203	203	148	148	276	276	220	220	137	137	331	345	87	87	214	258
14	SX13	SX	303	303	262	262	231	231	160	160	262	292	236	236	126	126	317	331	100	100	234	234
15	SX18	SX	319	319	277	286	223	223	168	168	306	306	222	236	127	127	317	333	77	85	234	234
16	SX24	SX	335	335	268	268	219	219	160	160	272	272	242	242	144	148	317	327	89	102	234	234
17	SX27	SX	301	327	253	253	207	207	150	156	264	276	224	224	154	154	327	339	93	110	216	216
18	SX55	SX	337	337	268	268	225	229	152	156	282	294	220	230	137	150	317	335	87	102	236	236
19	SX66	SX	329	329	265	265	225	225	154	154	274	282	232	232	142	142	321	321	85	97	216	236
20	SX68	SX	319	319	280	280	217	217	152	152	282	282	222	222	126	126	329	335	87	104	236	236
21	XN10	XN	297	297	277	277	223	223	168	168	286	286	224	224	135	135	321	341	95	95	244	244
22	XN12	XN	303	331	289	289	219	225	172	172	266	266	222	236	129	150	321	335	85	100	236	236
23	XN16	XN	315	315	253	253	213	213	154	162	262	262	222	230	137	146	337	337	87	104	244	252
24	XN35	XN	307	327	262	262	215	229	150	150	272	272	230	230	127	139	331	335	77	77	214	260
25	YX04	YX	313	313	283	283	201	201	154	162	286	290	224	224	133	133	317	335	95	100	234	234
26	YX12	YX	303	315	283	283	207	225	146	158	286	286	228	228	142	152	321	321	85	97	254	254
27	YX13	YX	305	305	262	262	211	223	164	164	272	272	224	230	126	126	325	335	91	97	234	234
28	YX14	YX	311	311	271	292	227	227	148	148	282	282	220	220	146	146	319	319	100	104	254	254
29	YX21	YX	299	299	256	256	227	253	150	150	264	266	224	230	129	154	333	337	85	104	236	236
