# Supplementary material for: Core collection construction and genetic diversity analysis of tea plant (Camellia sinensis [L:] O. Kuntze) accessions in Huangshan city using SSR markers
Source: PLoS One. 2025 Apr 24;20(4):e0322209. doi: 10.1371/journal.pone.0322209 (PMC12021250; doi:10.1371/journal.pone.0322209)
Supplement: S3 — (ZIP) [file pone.0322209.s003.zip › Minimal Data Set/GENALEX basic data.xlsx]

## Sheet: SSR
10	292	6	50	42	49	69	48	34
Codominant data - fragnebt size			HS	HZ	QM	SX	XN	YX
Sample no.	Pop	TM045		TM058		TM065		TM069		TM072		TM076		TM077		TM085		TM092		TM099
HS01	HS	317	331	277	277	213	227	148	148	262	266	222	222	144	144	317	319	89	89	216	236
HS02	HS	313	313	268	268	207	223	150	160	276	276	222	222	148	154	319	323	91	97	214	236
HS03	HS	303	303	271	271	207	219	150	172	262	262	222	238	139	139	325	333	93	93	216	236
HS04	HS	315	315	277	286	223	223	150	150	262	286	224	230	126	126	325	333	87	100	236	236
HS05	HS	297	315	262	277	223	223	160	160	264	264	222	230	129	129	321	321	104	104	236	244
HS06	HS	315	315	271	271	227	227	150	156	262	262	224	224	127	148	319	319	102	106	234	234
HS07	HS	317	331	271	271	223	227	152	152	262	262	222	222	115	115	317	321	104	104	214	234
HS08	HS	313	313	274	274	219	225	150	150	286	292	222	230	115	115	321	321	95	104	214	234
HS09	HS	315	315	277	277	213	213	152	152	284	284	224	224	154	154	319	319	95	100	216	222
HS10	HS	313	327	274	274	225	225	150	150	268	286	238	238	144	154	321	331	93	104	216	236
HS11	HS	299	315	274	274	225	225	150	158	276	286	224	224	126	142	333	339	100	100	216	236
HS12	HS	313	313	262	262	225	225	152	152	264	264	222	222	148	148	319	333	89	100	216	236
HS13	HS	301	301	277	277	219	219	150	150	284	284	242	242	129	129	319	331	97	97	216	236
HS14	HS	315	315	262	277	219	227	148	148	280	280	222	222	146	154	335	335	97	97	218	224
HS15	HS	307	307	262	262	213	213	160	160	262	262	224	230	129	158	335	339	89	95	234	234
HS16	HS	309	315	262	262	209	223	158	158	264	292	230	230	127	148	317	321	100	100	216	264
HS17	HS	307	317	259	259	201	225	148	148	280	280	224	230	127	144	321	331	102	102	218	248
HS18	HS	315	315	277	277	217	253	152	152	264	264	222	222	148	160	319	325	85	104	216	264
HS19	HS	307	331	250	256	201	201	148	166	264	292	224	224	127	148	319	331	91	100	216	236
HS20	HS	311	315	262	262	207	207	150	150	286	286	224	230	144	146	337	341	100	100	216	234
HS21	HS	329	331	286	286	223	223	148	148	264	264	226	226	137	148	321	333	89	95	236	236
HS22	HS	299	299	265	265	225	225	150	150	264	264	224	238	148	148	325	325	89	93	216	244
HS23	HS	297	299	259	277	207	207	150	150	276	276	222	222	127	127	321	335	95	95	214	246
HS24	HS	307	307	262	277	227	227	152	152	276	280	222	222	129	148	335	335	95	104	216	236
HS25	HS	315	331	262	262	223	223	152	152	262	262	222	222	126	126	317	321	106	106	236	236
HS26	HS	315	315	265	265	207	227	150	150	264	264	222	222	139	139	329	329	89	93	236	236
HS27	HS	331	331	283	283	219	219	160	160	262	286	222	222	144	144	321	333	95	95	236	246
HS28	HS	303	303	271	271	219	219	152	162	264	264	230	230	127	127	321	321	85	95	244	244
HS29	HS	331	331	274	274	225	225	150	150	264	264	222	232	125	125	329	333	95	104	254	264
HS30	HS	299	313	270	270	213	213	154	154	262	282	222	230	146	154	321	321	85	85	236	236
HS31	HS	313	313	256	256	223	223	150	150	292	292	224	224	144	144	329	333	95	95	236	236
HS32	HS	303	303	259	259	213	213	150	150	282	282	222	222	129	148	317	335	100	106	234	234
HS33	HS	299	315	289	289	223	223	150	150	286	286	222	222	127	142	335	335	100	104	234	234
HS34	HS	303	313	289	289	207	227	152	152	264	264	222	222	146	146	317	325	106	106	236	236
HS35	HS	299	309	271	271	207	207	150	150	282	296	222	230	139	148	321	335	100	106	252	264
HS36	HS	297	297	277	277	207	207	152	152	264	292	222	222	148	148	325	335	89	110	240	244
HS37	HS	307	317	271	271	225	225	152	152	262	302	224	224	142	142	317	333	104	104	244	244
HS38	HS	315	331	277	277	225	225	160	160	266	276	222	222	142	142	331	335	97	97	236	244
HS39	HS	313	313	277	277	241	241	152	152	286	286	222	222	146	146	335	335	93	93	258	258
HS40	HS	307	307	270	270	225	225	150	158	262	262	222	222	137	148	321	325	100	100	236	236
HS41	HS	301	313	274	277	223	223	152	158	282	282	224	224	154	154	321	335	89	95	252	258
HS42	HS	299	307	289	289	225	225	150	150	282	302	238	238	127	142	331	335	100	104	218	254
HS43	HS	307	307	268	268	223	223	150	150	282	282	222	222	129	158	335	341	100	100	236	258
HS44	HS	321	321	277	277	213	227	158	158	286	286	222	222	126	126	325	333	85	97	236	236
HS45	HS	313	331	277	277	219	219	148	148	262	262	220	236	137	137	319	319	100	100	236	244
HS46	HS	313	313	289	289	223	223	146	154	264	284	222	222	127	127	319	341	89	97	254	254
HS47	HS	307	307	244	244	227	227	146	168	282	290	222	222	148	148	335	335	102	102	234	244
HS48	HS	301	301	265	265	219	219	150	150	264	264	222	238	148	148	333	333	89	100	234	234
HS49	HS	315	315	277	277	223	223	152	152	282	282	222	230	129	129	319	339	100	104	236	244
HS50	HS	307	313	265	265	217	217	162	162	282	282	222	222	148	148	335	335	89	100	252	252
HZ01	HZ	303	331	277	277	201	201	158	158	262	262	224	230	137	137	333	333	102	102	236	236
HZ02	HZ	313	313	270	270	207	207	162	168	284	284	222	222	148	148	319	325	100	100	240	240
HZ03	HZ	315	331	277	277	215	215	152	158	266	282	222	222	148	148	321	325	97	114	244	244
HZ04	HZ	303	303	286	286	225	225	150	150	264	264	226	226	137	137	333	333	100	100	236	236
HZ05	HZ	307	307	289	289	225	225	160	160	262	262	222	230	127	127	321	325	100	100	236	236
HZ06	HZ	315	315	274	274	219	227	152	152	264	264	224	224	146	146	329	339	89	95	236	236
HZ07	HZ	299	339	271	271	205	205	148	154	264	264	232	232	137	137	319	333	89	102	216	254
HZ08	HZ	303	333	289	289	205	205	154	154	282	282	222	222	148	148	321	325	91	102	216	254
HZ09	HZ	315	315	274	274	223	223	152	168	282	282	224	230	127	127	325	339	95	95	240	240
HZ10	HZ	313	313	274	274	223	223	152	152	268	268	222	230	133	148	335	339	89	89	244	244
HZ11	HZ	303	303	271	271	219	219	154	160	264	286	222	222	158	158	319	335	95	95	264	264
HZ12	HZ	299	315	262	262	219	219	150	150	276	284	222	222	127	127	325	337	97	97	254	254
HZ13	HZ	299	299	271	271	225	225	152	152	264	268	224	224	129	129	321	335	95	95	236	236
HZ14	HZ	303	313	270	270	223	223	148	162	264	264	222	236	148	148	319	333	89	93	244	244
HZ15	HZ	303	303	277	277	207	207	150	160	264	278	222	222	139	148	321	333	100	104	236	236
HZ16	HZ	311	311	286	286	219	219	154	154	262	276	242	242	126	126	321	335	95	100	236	236
HZ17	HZ	311	315	271	271	201	201	160	160	286	286	222	222	146	146	331	331	95	100	234	234
HZ18	HZ	313	319	277	277	223	223	150	150	286	286	220	246	133	144	321	329	91	91	244	244
HZ19	HZ	303	313	256	289	223	223	152	152	286	286	222	222	137	137	321	331	89	100	216	254
HZ20	HZ	315	315	289	289	225	225	160	160	286	286	222	230	148	148	321	335	95	100	252	252
HZ21	HZ	303	327	286	286	229	229	156	168	286	286	230	230	135	135	319	345	100	100	236	236
HZ22	HZ	315	315	277	277	225	225	160	160	262	262	236	236	131	131	331	335	89	102	244	244
HZ23	HZ	303	303	256	256	227	227	146	150	280	280	222	222	144	144	321	335	93	100	234	234
HZ24	HZ	315	319	277	277	225	225	154	154	284	286	234	234	126	126	321	321	97	97	236	236
HZ25	HZ	299	311	271	271	207	207	162	162	264	286	222	222	129	158	341	341	100	100	254	254
HZ26	HZ	317	317	262	262	225	225	150	168	282	286	224	224	158	158	321	321	91	91	236	236
HZ27	HZ	305	305	256	256	225	225	154	154	262	262	222	238	126	126	319	341	100	104	236	240
HZ28	HZ	327	327	277	277	207	207	150	162	274	276	232	242	148	148	319	333	95	100	216	216
HZ29	HZ	315	315	280	280	227	227	148	148	280	280	222	222	146	148	319	319	93	93	236	236
HZ30	HZ	307	307	277	277	201	201	148	148	264	264	222	222	135	135	319	319	89	100	236	236
HZ31	HZ	315	315	262	262	209	209	146	154	282	282	224	230	127	148	319	319	91	91	238	238
HZ32	HZ	303	303	286	286	223	223	152	158	262	262	224	224	144	144	317	317	106	106	244	244
HZ33	HZ	315	315	277	277	225	225	150	158	264	264	224	230	127	127	333	333	77	77	236	236
HZ34	HZ	317	317	277	277	201	201	148	148	262	262	222	242	133	154	317	317	95	100	236	236
HZ35	HZ	317	317	274	274	225	225	160	160	286	292	224	224	142	142	335	335	100	104	236	236
HZ36	HZ	313	313	262	262	229	229	160	160	286	286	224	224	129	129	319	335	89	89	216	254
HZ37	HZ	303	303	262	262	223	223	160	160	264	286	216	230	158	158	317	335	89	89	236	236
HZ38	HZ	313	313	262	277	227	227	152	152	262	282	222	222	133	133	335	335	93	93	244	258
HZ39	HZ	327	327	256	256	225	225	148	152	302	302	222	230	148	148	333	341	89	95	236	236
HZ40	HZ	301	301	277	277	225	225	150	150	264	264	222	222	131	148	331	335	104	104	236	236
HZ41	HZ	299	299	277	277	205	227	160	160	264	264	222	232	127	127	317	317	89	104	214	254
CX01	HZ	307	317	277	277	225	225	150	158	264	264	224	224	148	158	319	319	100	100	246	262
AH01	QM	313	319	280	280	223	223	152	158	274	274	222	230	154	154	335	335	95	97	236	236
AH03	QM	297	303	262	271	227	227	160	168	262	262	230	238	126	126	317	333	89	89	236	244
WC04	QM	315	315	271	277	201	223	152	152	286	286	224	232	129	129	319	333	89	95	254	254
WC05	QM	303	303	259	259	219	219	150	150	262	284	222	222	160	160	323	323	87	100	244	244
QM01	QM	301	301	262	271	225	225	152	152	292	292	222	236	127	127	329	329	97	97	244	244
QM02	QM	315	315	262	262	201	201	150	160	276	276	222	222	144	144	321	333	89	89	236	236
QM03	QM	301	315	268	277	207	207	150	150	262	262	222	230	144	150	317	333	87	87	236	236
QM04	QM	305	327	283	283	201	223	148	148	282	282	224	224	115	115	317	335	91	104	216	216
QM05	QM	327	327	277	277	205	205	150	150	262	266	238	238	148	148	317	335	85	108	216	254
QM06	QM	317	317	271	271	223	223	150	150	282	282	222	222	127	127	329	335	87	100	236	236
QM07	QM	313	313	274	274	219	219	152	160	282	282	224	230	127	127	321	333	93	93	236	236
QM08	QM	317	317	274	274	225	225	152	152	282	286	226	230	148	148	335	339	100	100	236	236
QM09	QM	315	315	256	256	223	223	148	148	276	282	224	224	154	154	319	319	95	104	216	254
QM10	QM	297	303	283	283	219	219	148	148	276	276	230	230	148	148	335	335	87	87	236	236
QM11	QM	305	305	286	286	225	225	158	158	262	266	224	224	144	144	319	339	89	97	246	246
QM12	QM	319	319	277	277	207	207	152	152	274	282	224	224	127	127	319	319	97	97	236	236
QM13	QM	299	299	274	274	223	223	152	152	290	290	222	222	158	158	317	335	97	97	236	236
QM14	QM	315	315	274	274	225	225	148	148	286	286	222	232	142	142	319	319	85	95	236	236
QM15	QM	317	339	286	286	223	223	150	162	274	274	222	222	137	137	319	319	85	95	236	236
QM16	QM	331	339	270	270	225	225	152	152	274	274	222	222	144	144	333	335	85	85	244	244
QM17	QM	303	339	277	277	229	229	152	152	264	264	230	230	137	137	317	317	87	97	246	246
QM18	QM	317	317	277	277	223	223	152	152	262	262	222	222	127	127	317	321	89	89	244	244
QM19	QM	317	317	262	262	219	219	150	150	262	262	230	230	148	154	317	317	89	102	252	252
QM20	QM	303	303	277	277	225	225	150	150	284	284	224	224	139	139	321	321	85	95	236	236
QM21	QM	327	327	265	265	225	225	150	150	262	262	224	224	144	144	317	335	85	89	264	264
QM22	QM	317	317	280	280	207	207	148	148	262	262	222	232	127	127	319	319	85	95	218	228
QM23	QM	303	303	262	262	207	207	150	150	290	290	226	230	152	156	321	321	102	102	236	236
QM24	QM	313	313	274	274	223	223	150	150	264	264	224	224	144	144	319	323	83	83	214	218
QM25	QM	297	301	286	286	223	223	150	150	266	266	222	222	135	135	319	319	95	95	258	258
QM26	QM	315	315	268	277	225	225	158	158	276	282	224	230	148	148	319	319	100	104	244	244
QM27	QM	297	297	265	265	201	201	150	160	264	282	224	224	148	148	321	321	89	95	234	234
QM28	QM	297	303	277	277	219	225	150	160	262	276	222	222	150	158	321	321	91	95	258	264
QM29	QM	313	331	286	286	223	223	148	148	268	272	226	236	152	152	325	333	89	89	236	236
QM30	QM	303	303	277	277	201	227	150	158	262	262	230	234	127	127	317	317	93	102	216	216
QM31	QM	327	335	286	286	225	225	150	150	262	262	224	224	148	148	335	335	85	97	236	236
QM32	QM	299	303	250	277	225	225	158	158	264	264	224	224	142	146	333	333	102	102	234	234
QM33	QM	299	299	271	286	201	227	152	158	276	288	224	232	148	148	333	335	95	100	236	246
QM34	QM	327	327	262	277	219	225	160	160	276	302	224	224	127	156	321	335	87	91	254	254
QM35	QM	317	331	277	277	225	225	148	148	264	264	228	228	148	148	335	341	89	89	236	236
QM36	QM	311	311	277	277	207	219	148	148	262	262	222	232	127	127	321	321	87	106	236	236
QM37	QM	299	299	265	265	225	225	150	150	274	274	230	230	148	148	333	333	91	100	236	236
QM38	QM	315	331	262	283	253	253	152	152	262	262	222	222	137	144	335	335	95	100	258	258
QM39	QM	303	303	277	277	201	229	152	152	284	286	230	230	148	148	319	319	91	100	236	236
QM40	QM	303	315	277	277	223	255	148	160	284	286	222	222	127	127	319	319	89	102	242	242
QM41	QM	303	303	277	277	207	219	150	150	274	274	222	238	148	148	317	333	91	97	254	254
QM42	QM	305	327	289	289	225	225	150	150	262	262	224	224	146	146	317	321	100	106	236	236
QM43	QM	337	337	259	259	227	227	162	162	262	262	226	226	127	144	321	339	100	100	236	236
QM44	QM	297	331	277	277	223	223	150	150	282	282	226	230	127	146	321	321	89	100	252	252
QM45	QM	315	315	262	271	221	221	152	152	282	282	222	222	127	127	319	319	91	91	254	254
SX01	SX	313	313	268	268	223	223	150	150	280	286	222	222	148	152	321	335	100	100	236	236
SX02	SX	303	303	262	277	207	207	146	146	290	290	222	222	127	127	325	329	89	100	236	236
SX03	SX	315	333	271	271	207	207	152	162	264	264	222	222	127	127	335	335	89	104	236	236
SX04	SX	315	315	271	271	225	225	150	172	264	286	224	236	127	127	335	341	89	100	236	236
SX05	SX	315	315	274	274	223	223	148	148	276	282	230	230	148	158	335	335	85	100	246	246
SX06	SX	315	315	262	262	225	225	152	152	282	282	222	222	146	146	335	335	89	89	216	254
SX07	SX	303	311	262	262	201	223	158	158	282	282	222	230	127	127	321	335	85	106	236	236
SX08	SX	305	305	283	283	219	219	132	132	262	284	222	222	127	127	317	335	85	85	236	236
SX09	SX	317	317	271	271	219	219	152	152	272	272	220	220	144	144	319	335	100	100	236	236
SX10	SX	303	315	271	271	203	203	148	148	276	276	220	220	137	137	331	345	87	87	214	258
SX11	SX	315	315	277	277	225	225	152	152	274	286	224	230	154	158	335	335	100	100	216	264
SX12	SX	309	327	274	274	207	227	152	152	262	276	222	222	144	144	317	335	89	100	236	236
SX13	SX	303	303	262	262	231	231	160	160	262	292	236	236	126	126	317	331	100	100	234	234
SX14	SX	331	331	277	286	225	225	152	152	264	276	230	230	158	158	333	333	100	100	234	234
SX15	SX	315	315	274	286	227	227	152	160	282	282	242	242	127	127	321	323	95	102	244	252
SX16	SX	315	337	265	277	219	219	152	152	278	278	222	230	131	144	321	331	89	89	236	236
SX17	SX	303	315	271	274	225	225	152	152	274	274	222	224	127	137	321	321	85	89	244	244
SX18	SX	319	319	277	286	223	223	168	168	306	306	222	236	127	127	317	333	77	85	234	234
SX19	SX	317	317	262	262	225	225	152	152	264	264	222	222	160	160	335	345	100	104	252	252
SX20	SX	305	305	277	277	225	225	150	158	264	264	222	222	129	154	317	331	100	100	254	264
SX21	SX	303	303	277	277	217	217	154	154	276	282	222	222	144	144	319	319	89	100	234	234
SX22	SX	305	331	271	286	223	223	148	148	274	274	222	232	127	127	319	331	95	102	216	248
SX23	SX	305	305	274	277	223	223	150	150	268	276	222	222	148	148	333	333	89	89	236	236
SX24	SX	335	335	268	268	219	219	160	160	272	272	242	242	144	148	317	327	89	102	234	234
SX25	SX	303	307	271	271	225	225	152	152	274	274	220	224	129	129	317	327	100	100	236	236
SX26	SX	315	315	277	277	213	225	150	150	264	264	222	238	144	144	321	341	89	97	236	236
SX27	SX	301	327	253	253	207	207	150	156	264	276	224	224	154	154	327	339	93	110	216	216
SX28	SX	309	329	268	268	207	223	148	152	264	276	222	236	127	146	335	335	97	106	236	236
SX29	SX	313	327	277	283	225	225	150	156	262	262	224	240	148	148	327	335	95	110	216	236
SX30	SX	313	331	271	271	207	207	160	168	264	282	222	230	148	148	319	319	95	110	236	236
SX31	SX	309	309	271	271	207	207	148	152	290	290	222	222	126	126	321	335	89	100	236	236
SX32	SX	303	317	262	262	223	223	154	154	282	282	222	230	131	158	331	335	97	97	234	234
SX33	SX	307	327	271	277	227	227	152	160	280	280	222	236	129	129	321	335	85	100	236	236
SX34	SX	315	315	274	274	225	225	146	150	262	262	222	222	148	148	335	335	89	106	236	244
SX35	SX	301	301	271	271	225	225	146	146	264	264	222	222	127	148	321	327	89	102	216	236
SX36	SX	315	315	286	286	207	219	152	160	286	286	224	224	148	148	335	335	89	100	236	236
SX37	SX	299	303	286	286	219	219	148	148	264	264	222	222	129	154	317	341	100	110	216	252
SX38	SX	303	315	256	274	225	225	154	162	282	282	222	222	150	150	321	333	85	100	216	252
SX39	SX	315	315	262	262	223	223	152	160	262	262	230	230	144	148	335	339	95	100	236	236
SX40	SX	307	307	277	277	207	207	150	150	286	286	222	230	129	144	335	339	95	104	216	252
SX41	SX	307	319	262	262	219	225	150	160	264	264	224	230	127	146	317	321	85	89	236	236
SX42	SX	303	303	277	277	225	225	152	152	262	262	224	230	164	164	317	321	89	89	236	236
SX43	SX	299	331	253	253	223	223	148	148	286	292	220	220	158	158	321	321	89	100	216	252
SX44	SX	313	313	262	262	223	223	150	150	282	286	238	238	127	133	319	321	91	91	216	236
SX45	SX	305	305	277	277	223	223	150	150	262	274	222	236	129	148	333	333	89	100	236	236
SX46	SX	315	315	265	277	207	219	152	158	264	264	222	222	154	154	321	341	91	91	258	264
SX47	SX	303	303	277	277	225	225	152	152	262	282	224	224	131	131	317	317	100	100	214	244
SX48	SX	313	319	271	271	225	225	154	154	276	292	224	224	154	156	321	321	100	100	244	244
SX49	SX	307	317	277	286	225	225	158	158	274	274	224	224	127	144	335	335	93	93	236	236
SX50	SX	327	327	270	270	223	223	146	160	264	264	224	224	127	158	333	333	87	100	236	236
SX51	SX	313	313	277	277	225	225	160	160	274	286	222	222	129	129	323	331	97	97	234	234
SX52	SX	313	313	277	277	207	223	158	158	276	276	236	236	127	127	333	341	85	89	244	244
SX53	SX	305	339	277	277	223	229	146	150	262	276	230	230	144	148	319	335	89	100	244	244
SX54	SX	299	315	277	277	213	213	148	148	278	282	222	222	127	127	335	335	89	95	244	244
SX55	SX	337	337	268	268	225	229	152	156	282	294	220	230	137	150	317	335	87	102	236	236
SX56	SX	303	303	265	265	227	227	162	162	284	284	222	222	127	127	321	329	95	97	234	234
SX57	SX	315	315	268	277	231	231	154	154	264	274	222	236	126	126	335	341	95	104	216	236
SX58	SX	313	313	277	277	213	213	152	152	262	276	242	242	146	150	333	333	89	100	244	244
SX59	SX	301	327	277	277	207	207	158	160	262	284	224	224	148	148	327	335	110	110	234	234
SX60	SX	303	303	283	283	225	225	150	150	276	276	224	230	158	158	337	337	97	104	236	236
SX61	SX	339	339	277	277	223	223	154	154	262	262	222	238	129	129	317	321	85	104	248	254
SX62	SX	315	315	271	271	207	207	158	158	286	286	224	224	148	154	321	321	100	100	236	236
SX63	SX	313	313	271	271	207	207	158	158	280	280	224	230	158	158	321	335	97	97	236	236
SX64	SX	327	335	274	274	207	207	152	158	262	288	226	230	126	126	335	339	89	100	236	236
SX65	SX	317	317	277	277	225	225	158	158	282	282	222	222	144	144	319	333	102	102	236	236
SX66	SX	329	329	265	265	225	225	154	154	274	282	232	232	142	142	321	321	85	97	216	236
SX67	SX	303	303	262	277	225	225	150	150	264	264	218	242	127	139	321	321	93	110	214	264
SX68	SX	319	319	280	280	217	217	152	152	282	282	222	222	126	126	329	335	87	104	236	236
SX69	SX	301	301	262	262	207	225	148	148	276	276	222	222	137	137	319	325	97	97	236	244
XN01	XN	327	327	277	277	227	227	154	154	262	262	224	224	148	148	321	327	95	100	236	246
XN02	XN	315	315	259	259	213	229	150	150	262	282	224	224	127	127	333	339	93	93	244	244
XN03	XN	315	325	271	271	207	207	162	162	276	276	224	224	127	158	321	321	89	106	236	264
XN04	XN	313	313	270	270	207	207	150	152	262	262	224	224	148	148	317	335	100	100	236	236
XN05	XN	315	315	270	270	207	223	152	152	284	284	222	222	133	133	319	337	87	87	254	254
XN06	XN	327	327	259	259	223	223	150	150	262	282	222	222	146	146	335	341	106	106	234	234
XN07	XN	303	313	262	277	223	223	150	150	264	264	224	224	127	160	319	333	87	102	236	236
XN08	XN	331	331	277	277	207	223	152	152	286	286	224	224	137	142	321	333	89	102	234	234
XN09	XN	311	315	271	271	225	225	150	150	276	276	224	224	142	148	335	335	85	93	236	236
XN10	XN	297	297	277	277	223	223	168	168	286	286	224	224	135	135	321	341	95	95	244	244
XN11	XN	331	339	268	286	223	223	148	148	262	262	224	224	127	133	335	335	100	100	234	234
XN12	XN	303	331	289	289	219	225	172	172	266	266	222	236	129	150	321	335	85	100	236	236
XN13	XN	307	315	270	270	207	223	178	178	272	272	222	230	137	146	319	335	89	93	236	236
XN14	XN	317	317	277	277	217	223	150	150	290	290	224	224	127	146	317	321	89	89	264	264
XN15	XN	315	315	274	274	201	223	152	152	262	286	224	224	129	129	319	335	93	93	246	246
XN16	XN	315	315	253	253	213	213	154	162	262	262	222	230	137	146	337	337	87	104	244	252
XN17	XN	303	303	271	271	223	223	150	154	272	272	224	224	127	148	335	335	93	100	254	254
XN18	XN	299	303	283	283	227	227	160	160	264	264	222	222	126	126	321	341	91	97	246	246
XN19	XN	303	315	268	268	223	223	162	162	264	264	224	224	127	146	335	335	95	100	258	258
XN20	XN	327	335	259	259	201	225	152	152	264	264	224	230	144	144	321	335	89	100	236	236
XN21	XN	333	333	244	244	225	225	150	150	262	262	222	222	146	146	319	335	95	100	236	236
XN22	XN	303	313	265	265	201	225	152	152	266	266	222	222	126	126	317	321	100	100	254	264
XN23	XN	315	315	286	286	227	227	146	146	262	262	224	224	148	148	329	335	95	95	244	254
XN24	XN	303	303	265	265	245	245	150	150	262	282	224	230	142	146	329	335	85	85	254	264
XN25	XN	303	313	286	286	213	213	148	148	276	276	224	230	127	154	321	321	100	106	214	258
XN26	XN	301	301	277	277	225	225	148	152	286	286	222	222	127	148	319	319	85	85	236	236
XN27	XN	317	317	271	271	227	227	150	150	264	264	222	230	126	126	325	337	93	100	234	234
XN28	XN	313	313	262	262	201	201	150	150	282	286	222	222	144	144	321	325	89	89	236	236
XN29	XN	303	303	262	277	205	225	150	150	282	282	230	230	137	137	317	317	89	89	258	264
XN30	XN	303	313	256	256	207	207	148	148	264	276	224	224	148	148	319	331	85	85	254	254
XN31	XN	303	303	277	277	225	225	152	160	282	292	224	224	146	146	335	335	100	100	236	236
XN32	XN	303	313	265	265	207	223	152	160	282	282	222	222	115	115	335	335	100	106	236	236
XN33	XN	315	315	270	270	225	225	150	150	262	262	222	222	142	142	319	319	89	89	236	236
XN34	XN	313	313	270	270	225	225	150	150	280	286	224	224	142	142	317	339	91	95	236	236
XN35	XN	307	327	262	262	215	229	150	150	272	272	230	230	127	139	331	335	77	77	214	260
XN36	XN	307	307	277	277	225	225	150	150	266	266	222	222	126	126	321	321	100	106	236	236
XN37	XN	303	303	262	274	223	223	150	150	262	282	246	246	126	126	321	321	100	100	254	254
XN38	XN	303	303	274	274	207	207	150	150	282	282	222	222	144	160	321	333	89	95	236	236
XN39	XN	313	313	283	283	223	223	158	158	274	274	224	232	127	144	325	329	89	89	236	240
XN40	XN	307	313	268	268	223	223	152	162	264	264	224	230	129	129	321	321	104	104	234	234
XN41	XN	315	315	274	274	201	201	154	154	276	292	230	230	126	126	317	333	104	104	234	234
XN42	XN	303	307	277	277	225	225	148	172	262	282	222	222	154	154	317	317	89	106	236	236
XN43	XN	303	311	277	277	219	219	160	160	262	286	222	230	144	144	321	333	89	95	236	236
XN44	XN	315	315	256	256	223	223	162	162	262	262	222	222	148	148	321	321	91	100	236	236
XN45	XN	331	331	271	271	223	223	160	168	264	264	222	222	148	148	317	331	97	114	264	264
XN46	XN	307	315	274	274	223	223	152	152	262	262	224	224	154	154	317	321	87	100	254	264
XN47	XN	317	317	277	277	223	223	150	150	262	262	224	224	154	154	333	333	93	100	236	236
XN48	XN	309	315	286	286	227	227	160	160	264	264	224	230	127	142	335	335	100	100	240	246
YX01	YX	313	313	286	286	223	223	150	150	282	286	222	222	148	148	335	335	100	106	234	234
YX02	YX	315	315	283	283	225	225	148	148	286	286	220	230	148	148	317	321	91	91	236	236
YX03	YX	315	315	262	262	223	223	162	162	264	276	228	228	127	127	319	333	89	89	234	234
YX04	YX	313	313	283	283	201	201	154	162	286	290	224	224	133	133	317	335	95	100	234	234
YX05	YX	315	315	268	268	223	223	150	150	264	264	236	236	139	158	333	333	91	104	234	234
YX06	YX	309	327	274	274	225	225	152	152	264	264	230	230	126	126	321	321	85	100	254	264
YX07	YX	299	299	265	265	201	201	150	150	264	272	236	236	129	148	337	341	100	100	234	234
YX08	YX	339	339	274	274	207	229	158	158	266	286	222	222	127	127	335	339	87	100	236	236
YX09	YX	303	319	277	277	223	223	150	150	264	264	222	222	142	142	333	339	89	93	242	246
YX10	YX	315	315	289	289	205	225	152	152	266	266	220	220	146	154	321	321	89	97	234	234
YX11	YX	315	315	271	271	225	225	148	148	292	292	224	238	144	144	321	335	87	91	236	236
YX12	YX	303	315	283	283	207	225	146	158	286	286	228	228	142	152	321	321	85	97	254	254
YX13	YX	305	305	262	262	211	223	164	164	272	272	224	230	126	126	325	335	91	97	234	234
YX14	YX	311	311	271	292	227	227	148	148	282	282	220	220	146	146	319	319	100	104	254	254
YX15	YX	313	313	283	283	207	225	156	156	292	292	230	230	126	126	321	335	85	91	254	264
YX16	YX	307	307	274	274	207	207	152	152	262	262	222	222	133	158	331	345	89	89	236	236
YX17	YX	299	315	270	270	225	225	172	172	284	284	224	224	148	148	335	335	100	100	248	248
YX18	YX	303	303	271	271	207	207	152	152	262	274	224	224	144	148	315	335	100	100	264	264
YX19	YX	315	333	271	271	223	223	154	154	272	286	230	230	144	144	321	337	93	100	236	236
YX20	YX	305	305	271	271	213	213	150	154	276	276	222	222	148	148	319	335	97	97	236	236
YX21	YX	299	299	256	256	227	253	150	150	264	266	224	230	129	154	333	337	85	104	236	236
YX22	YX	315	315	289	289	219	219	148	160	262	262	222	242	148	148	331	337	89	102	236	236
YX23	YX	315	315	265	265	219	219	146	150	264	264	220	230	144	158	335	335	89	89	236	236
YX24	YX	303	303	270	270	225	225	150	150	266	266	222	222	148	148	321	331	100	100	236	236
YX25	YX	313	315	268	268	207	227	154	154	284	284	230	230	127	160	321	333	93	93	234	234
YX26	YX	315	315	286	286	207	227	152	152	262	262	224	224	144	144	321	339	106	106	254	260
YX27	YX	313	313	271	271	223	223	154	154	282	282	222	232	126	126	333	333	97	106	264	264
YX28	YX	313	313	277	277	219	219	152	152	264	264	220	238	160	160	333	333	110	110	236	236
YX29	YX	315	323	262	283	225	225	158	158	286	286	224	234	144	144	321	335	100	100	234	234
YX30	YX	317	317	262	268	211	229	150	160	280	286	224	230	126	126	319	335	95	95	264	264
YX31	YX	315	319	286	286	223	223	154	160	262	262	222	222	142	142	317	317	95	100	234	234
YX32	YX	313	313	292	292	225	225	152	160	282	282	222	230	146	146	319	319	91	91	236	236
YX33	YX	303	303	256	256	207	225	152	152	282	282	222	230	131	148	319	319	89	100	254	264
YX34	YX	299	315	274	274	205	223	150	150	290	290	230	230	127	148	321	325	89	100	234	234

## Sheet: GD
1	292	6	50	42	49	69	48	34	1	292
Codominant data - fragnebt size	SSR	Codominant Genotypic Distance	HS	HZ	QM	SX	XN	YX
HS01	HS02	HS03	HS04	HS05	HS06	HS07	HS08	HS09	HS10	HS11	HS12	HS13	HS14	HS15	HS16	HS17	HS18	HS19	HS20	HS21	HS22	HS23	HS24	HS25	HS26	HS27	HS28	HS29	HS30	HS31	HS32	HS33	HS34	HS35	HS36	HS37	HS38	HS39	HS40	HS41	HS42	HS43	HS44	HS45	HS46	HS47	HS48	HS49	HS50
0
23	0
24	24	0
25	23	22	0
26	23	29	21	0
26	27	23	22	31	0
21	24	21	27	22	21	0
28	20	26	24	23	28	19	0
24	28	32	24	30	23	30	32	0
25	22	21	22	25	29	27	13	29	0
27	24	25	15	28	24	30	20	23	15	0
23	19	27	28	24	30	25	24	27	23	22	0
26	26	27	25	27	31	34	27	25	25	28	32	0
20	23	28	26	26	27	27	28	26	29	28	27	26	0
25	28	27	27	23	23	26	27	27	30	27	28	32	28	0
27	26	28	21	19	27	27	24	27	26	20	20	31	26	24	0
22	28	29	27	27	26	28	25	30	23	24	29	31	21	26	24	0
20	23	26	23	19	25	21	27	18	27	26	16	27	21	31	22	29	0
21	22	25	22	25	21	27	26	22	23	18	21	26	26	24	19	17	22	0
27	25	25	18	27	24	30	22	26	21	17	25	28	26	23	17	26	27	22	0
22	25	28	20	20	32	28	28	33	27	27	23	32	28	30	24	25	26	20	31	0
29	27	24	25	28	28	33	26	32	19	20	20	30	33	31	26	28	23	22	26	26	0
25	17	25	26	26	29	26	20	30	25	25	29	28	25	29	27	25	25	26	23	29	27	0
20	21	26	27	22	27	19	26	25	26	26	18	27	17	21	25	25	17	22	27	27	29	20	0
23	24	25	17	21	27	17	29	30	29	27	21	34	26	26	23	31	23	27	28	24	35	29	21	0
24	23	20	21	24	27	29	27	32	25	26	24	30	25	33	28	32	21	26	25	25	21	24	25	26	0
20	24	24	27	24	32	24	23	33	26	28	28	30	27	25	30	28	28	26	28	25	34	23	25	24	29	0
33	32	23	31	22	29	26	24	33	30	32	29	32	32	31	22	26	26	26	31	27	29	26	30	32	32	27	0
27	26	27	26	25	31	26	18	33	17	19	22	30	30	31	27	28	23	24	27	24	21	24	27	30	22	24	29	0
24	23	26	25	24	31	26	23	28	24	27	27	32	28	25	26	27	27	26	29	26	31	27	27	24	28	26	26	31	0
28	23	29	19	29	30	33	22	31	23	24	29	31	35	31	29	29	34	21	26	24	30	27	30	29	27	25	35	27	29	0
25	24	24	27	29	26	26	24	30	27	27	27	29	27	23	27	27	27	27	24	32	28	22	24	28	27	30	31	27	25	32	0
28	23	28	19	24	25	23	21	32	24	22	29	31	23	27	25	30	25	27	19	29	28	20	23	26	25	28	33	26	30	28	19	0
24	22	24	27	25	30	23	28	31	28	29	18	33	26	33	28	31	19	25	28	25	28	27	20	18	21	28	27	27	24	30	25	26	0
26	20	17	22	25	22	22	20	30	22	22	25	27	25	27	19	25	24	23	17	27	22	16	23	26	21	27	23	23	23	28	18	20	24	0
21	22	26	28	23	31	24	28	26	30	30	18	30	24	30	26	30	14	24	27	27	23	19	17	26	25	29	28	28	30	33	26	27	20	20	0
29	31	25	28	27	24	17	28	27	25	20	25	35	33	27	30	25	26	24	30	32	26	33	24	28	35	32	25	26	32	31	33	30	29	26	27	0
20	19	28	25	21	31	27	27	28	24	21	24	24	18	27	29	27	21	25	30	29	28	23	21	26	26	22	32	24	28	33	28	24	27	26	22	23	0
27	26	29	31	32	37	28	27	30	28	32	25	34	24	34	34	34	23	32	29	36	35	28	21	30	32	31	36	34	30	35	31	25	23	29	22	33	26	0
24	23	22	21	27	28	24	24	33	22	19	20	31	29	25	23	26	26	22	26	26	24	26	21	22	25	25	33	25	19	30	25	26	25	22	26	26	23	33	0
25	22	29	22	23	27	25	22	19	22	21	26	28	25	25	23	25	25	22	27	23	28	25	23	25	31	28	28	27	23	21	26	25	28	22	24	25	27	24	29	0
29	26	25	24	28	28	28	22	31	14	18	26	27	27	27	25	22	28	22	23	30	19	22	24	32	28	31	30	20	28	29	23	16	27	19	29	21	22	32	21	25	0
27	18	27	20	24	32	27	26	33	26	24	27	28	27	26	25	29	28	24	23	27	30	24	20	25	25	29	35	27	27	26	18	18	28	19	28	32	27	29	18	21	20	0
20	24	26	18	27	32	28	28	29	27	22	27	27	24	31	27	31	22	27	28	28	32	27	22	23	26	25	34	30	23	31	28	26	24	28	24	33	21	25	23	27	31	28	0
18	26	25	24	29	26	28	28	25	29	26	27	24	25	29	27	27	26	21	28	24	33	31	29	28	33	25	29	31	28	32	32	32	31	28	28	30	26	31	22	28	29	29	28	0
24	18	29	27	24	29	26	25	30	28	30	21	29	26	31	25	28	24	24	30	25	30	24	27	26	27	29	28	26	26	27	29	19	21	27	26	33	26	28	29	23	22	24	28	29	0
26	25	30	32	30	24	26	29	35	31	31	26	35	23	25	29	25	26	25	31	31	29	27	14	31	29	30	33	31	30	36	22	24	28	23	22	30	26	29	24	27	26	22	28	33	28	0
29	26	25	26	29	27	30	24	35	26	26	21	24	30	29	26	32	25	25	25	25	17	28	29	34	21	27	28	23	33	31	22	24	29	23	25	33	32	36	27	29	25	27	31	29	29	27	0
23	24	29	17	14	27	22	28	19	28	24	24	24	24	28	22	29	15	25	26	26	32	28	19	20	26	30	28	30	26	29	24	23	25	24	21	25	22	26	27	18	26	18	25	23	25	28	32	0
27	24	31	32	32	33	30	29	35	31	30	23	36	26	29	28	31	25	26	31	31	26	28	21	32	27	31	34	32	29	35	22	26	30	20	23	34	28	28	25	22	26	21	31	32	27	19	24	27	0
24	30	23	21	29	27	29	32	30	30	24	31	30	32	28	26	24	29	21	31	25	34	32	29	27	32	27	32	30	27	29	33	35	30	30	30	29	27	34	23	26	32	33	21	20	34	31	32	27	36
28	19	28	30	32	31	30	27	28	30	28	20	31	30	34	26	32	25	25	25	32	29	26	27	32	30	31	35	32	26	33	27	29	26	21	19	35	30	30	20	30	30	27	30	27	23	26	28	29	22
20	22	27	25	22	28	23	26	25	28	27	22	27	21	31	23	28	15	24	29	27	24	24	20	24	27	25	26	27	26	34	24	27	25	22	14	26	16	25	23	22	28	26	20	25	26	21	27	17	23
33	30	25	21	30	35	36	29	36	24	20	23	32	36	36	28	32	31	26	27	16	25	32	33	34	26	33	30	22	32	29	27	31	27	27	34	31	30	40	21	34	24	27	31	27	34	37	24	32	36
27	26	25	23	24	29	27	27	34	25	22	25	34	32	21	23	24	30	22	28	29	29	27	25	25	30	24	28	29	24	33	31	25	24	26	31	27	22	36	11	31	18	23	28	25	24	29	33	28	30
27	29	29	22	25	24	28	26	22	25	18	23	31	25	28	27	29	20	21	26	23	27	31	23	25	19	28	26	23	27	25	34	32	17	30	26	26	29	29	30	21	31	32	29	30	30	32	28	22	34
24	28	24	29	27	25	27	30	30	28	26	24	31	29	30	26	25	24	22	29	21	24	30	29	33	28	31	25	23	28	33	32	31	28	23	28	27	31	35	30	28	27	32	31	24	24	30	26	30	32
26	23	25	30	28	30	27	27	33	28	29	24	33	28	32	26	27	23	24	30	29	26	27	24	29	30	28	30	29	22	35	21	25	23	22	23	33	28	32	25	25	23	25	28	33	20	21	28	26	22
32	29	31	21	26	26	29	25	25	27	22	32	35	29	28	23	27	25	25	28	27	31	25	28	27	31	30	26	27	30	26	30	26	31	27	28	30	31	35	33	16	27	26	33	34	25	31	35	17	31
26	22	31	27	25	33	25	22	31	23	26	20	35	29	28	26	30	25	28	31	26	28	30	23	25	31	32	27	28	29	28	30	26	26	26	20	26	28	25	31	18	30	27	32	30	21	26	30	20	25
27	25	20	31	27	28	25	25	31	30	30	27	30	25	26	28	31	23	27	30	29	32	24	24	31	29	19	19	25	29	32	25	26	26	21	27	30	26	29	30	28	30	27	28	28	26	28	27	30	29
28	21	25	25	28	28	29	24	31	27	26	26	21	19	29	24	29	25	27	22	33	26	18	25	26	25	26	27	25	30	32	26	22	29	23	28	34	23	33	27	31	22	26	27	30	18	30	25	29	31
31	30	27	27	24	27	25	27	26	24	20	23	30	32	27	30	27	27	23	31	25	23	26	21	27	30	28	24	26	26	25	32	31	25	23	28	19	27	32	26	22	25	30	31	33	33	33	34	24	34
23	20	24	25	20	28	27	27	31	27	28	17	32	27	30	23	27	21	21	30	17	20	29	26	27	25	29	22	25	25	27	26	26	24	25	20	27	27	29	24	23	29	26	29	24	19	24	21	23	23
20	18	16	20	17	30	24	23	28	23	23	20	25	25	29	24	28	18	22	22	22	26	18	20	24	17	22	25	23	23	27	20	24	18	16	16	29	19	27	19	26	25	22	19	24	26	26	22	21	26
29	27	26	20	29	32	30	27	33	28	24	31	25	29	29	28	30	32	26	28	23	34	27	26	24	31	24	28	32	22	30	32	31	30	27	32	33	29	35	25	28	29	29	26	24	31	32	30	30	32
29	26	27	28	27	25	24	26	32	28	27	30	34	26	25	29	28	27	23	21	33	35	28	28	31	30	23	31	31	30	35	26	21	27	24	30	31	23	26	29	31	29	29	27	33	30	29	29	29	31
25	22	29	19	22	31	29	21	30	21	26	31	26	30	32	27	28	27	26	22	27	27	25	29	29	28	28	28	27	29	22	29	21	32	24	26	29	26	26	30	22	26	25	25	25	26	31	30	22	33
23	21	25	23	23	32	20	22	27	23	24	19	31	27	30	23	27	21	23	23	23	30	26	21	20	28	25	27	28	26	26	25	17	20	24	22	28	26	21	23	20	24	22	24	25	16	28	29	20	26
30	25	31	24	23	28	30	23	29	24	21	23	35	25	26	22	27	24	26	23	29	26	27	25	30	29	23	30	27	29	34	28	19	28	21	26	30	20	29	23	26	21	29	28	32	27	26	29	26	22
29	28	28	20	29	31	33	28	31	26	23	29	32	33	31	23	29	31	24	22	25	34	33	30	31	31	30	29	33	27	32	30	28	29	26	33	34	31	33	26	31	29	28	26	26	32	33	33	26	33
25	30	29	25	24	26	30	31	28	27	26	30	31	26	24	30	27	25	29	31	33	28	31	29	30	31	29	32	30	32	37	34	31	35	30	26	25	16	32	27	28	26	34	31	23	33	29	35	24	33
22	26	23	29	29	25	24	24	34	25	28	29	33	21	28	28	24	28	26	24	32	31	25	20	30	26	25	29	29	29	26	18	21	26	23	28	34	28	29	26	29	27	25	28	32	28	21	26	30	28
27	28	31	20	25	33	32	26	28	23	22	29	24	26	34	29	28	27	28	30	28	31	30	29	25	30	30	32	30	22	33	35	32	31	29	30	31	19	32	25	28	28	33	19	29	29	35	36	26	36
28	25	24	29	27	30	25	29	33	30	25	26	33	29	31	26	31	26	26	19	31	30	24	27	31	27	29	27	27	30	36	27	25	26	17	24	30	29	31	26	31	26	22	28	30	22	30	29	27	25
29	27	30	24	26	30	30	24	32	21	20	25	32	32	26	26	24	33	22	23	28	27	30	29	26	30	30	32	28	25	27	31	31	31	26	34	25	28	36	24	24	25	27	29	33	34	33	34	30	34
25	26	24	22	28	27	24	27	31	22	21	24	32	30	28	28	28	27	23	28	30	28	30	27	22	30	28	34	26	23	29	30	29	29	27	29	25	25	34	19	30	22	27	25	24	26	31	31	27	31
23	21	24	24	29	27	31	27	23	23	22	23	22	29	30	23	29	21	21	20	27	24	19	22	33	29	29	31	26	31	29	27	29	30	19	19	31	26	31	27	26	26	28	27	24	30	28	24	25	26
20	24	26	26	29	23	29	32	29	29	29	26	33	16	35	30	25	23	24	31	26	32	31	21	27	21	30	37	33	28	34	31	30	24	29	29	36	27	29	27	33	33	30	26	26	29	26	33	25	31
16	25	30	27	25	32	31	32	28	31	29	22	29	25	30	29	25	20	16	32	22	31	29	22	29	24	30	33	29	29	34	31	31	24	29	24	34	25	31	22	30	30	24	24	20	26	28	29	24	29
30	26	32	26	28	22	33	31	25	31	27	26	33	27	27	19	28	25	21	24	32	31	31	29	29	31	34	31	33	28	34	29	31	34	26	31	32	31	37	33	25	28	30	34	30	27	29	33	22	29
26	31	26	24	29	26	25	34	31	31	28	34	37	35	29	27	29	32	27	30	27	32	35	32	21	37	30	28	35	33	26	28	32	26	30	31	22	33	37	31	23	33	32	34	30	31	34	37	27	37
27	29	28	17	23	26	34	28	26	24	18	23	28	28	32	22	26	21	22	27	24	24	26	29	30	22	31	26	22	29	27	33	29	27	28	28	27	22	34	25	27	24	31	23	29	28	35	26	23	36
14	26	25	23	28	30	23	30	27	28	27	29	27	24	28	27	23	26	20	30	24	34	27	25	23	29	26	34	31	25	30	29	31	26	28	27	28	25	31	22	26	30	28	24	18	31	32	33	25	32
29	28	31	25	26	31	30	24	31	20	13	28	34	30	26	29	26	32	22	27	30	29	32	26	32	32	28	36	25	30	27	32	25	31	28	31	19	18	32	25	24	22	29	29	31	34	31	35	30	31
27	25	32	29	24	29	34	27	29	27	25	23	30	30	19	27	30	31	24	22	32	30	33	26	32	34	29	36	33	32	29	32	29	33	30	31	31	29	28	35	23	30	32	31	31	25	33	34	29	30
25	25	26	22	18	34	30	30	35	28	28	24	33	29	19	21	30	30	26	25	21	30	32	26	22	27	27	27	31	28	28	28	26	25	28	29	33	26	33	30	24	30	25	28	32	26	32	31	26	31
23	23	24	30	28	28	21	26	29	27	31	20	33	21	27	29	31	22	29	30	33	31	26	14	23	27	29	31	31	27	32	26	26	22	25	20	27	24	13	28	21	28	25	26	27	25	20	33	22	23
23	24	27	25	28	31	28	26	31	22	23	17	32	28	29	26	25	25	21	29	21	24	28	22	26	27	26	30	25	26	24	29	31	25	25	23	24	24	32	21	27	24	28	26	29	28	27	26	26	27
23	23	27	23	20	32	26	23	32	19	24	19	21	26	33	29	29	18	24	29	25	21	23	20	28	20	29	32	18	28	29	25	23	23	23	21	27	18	28	20	27	20	24	23	29	28	27	20	24	28
20	25	30	29	19	29	24	28	30	29	28	26	30	27	27	24	28	20	24	31	27	24	21	24	30	26	27	26	24	29	35	29	26	24	26	23	29	22	30	31	27	24	31	26	29	21	29	28	26	31
24	26	30	23	26	23	31	27	20	24	16	19	26	30	27	21	24	20	16	23	27	19	27	26	34	28	32	30	22	32	29	28	29	29	24	24	23	24	32	20	23	21	24	27	21	28	29	24	24	29
27	19	28	22	24	33	26	26	27	25	27	25	30	22	28	24	29	27	26	30	23	33	26	20	22	28	27	30	30	23	23	29	23	24	25	26	31	24	26	26	16	28	23	24	30	23	27	33	22	27
19	26	18	19	23	21	21	28	32	25	24	25	31	27	19	23	27	29	25	26	25	27	29	23	19	26	25	24	29	25	30	28	31	25	24	25	23	26	34	25	26	26	30	22	25	28	25	27	27	30
25	27	27	19	22	22	24	27	18	27	22	25	26	26	26	26	27	19	22	23	26	30	28	22	25	28	27	28	26	31	27	30	24	28	26	24	23	27	25	32	20	27	28	25	28	23	32	30	14	32
28	24	21	26	30	31	28	25	33	28	28	30	26	28	32	30	28	27	29	27	34	29	24	29	30	28	26	24	28	31	33	18	26	29	24	28	30	28	34	25	32	27	25	31	25	29	29	25	29	31
31	28	30	33	30	31	26	28	32	28	28	23	28	27	32	26	28	27	26	31	34	29	28	26	28	30	33	24	27	33	31	33	31	29	28	24	21	22	32	29	28	26	33	31	32	26	31	31	27	34
19	20	27	22	22	30	29	27	32	25	24	22	32	24	26	25	27	25	24	23	26	31	23	23	21	20	21	34	29	26	26	29	27	27	26	28	34	22	34	25	29	30	27	26	33	28	31	28	26	30
19	19	18	13	25	24	24	24	29	22	23	27	23	26	26	25	27	24	25	19	26	28	20	25	21	19	23	31	25	23	23	25	25	23	18	23	28	24	31	20	27	25	22	23	24	29	30	24	23	31
24	28	29	27	28	29	24	26	28	26	24	31	32	26	29	26	23	28	17	27	26	29	31	26	31	34	29	34	31	30	29	27	28	32	26	31	26	31	34	33	19	26	26	33	29	30	29	34	25	28
23	26	24	24	30	27	29	27	29	19	27	28	25	28	29	26	30	23	25	26	30	22	25	24	31	30	32	33	27	29	31	25	27	32	22	23	31	26	30	27	27	20	28	28	27	30	27	24	28	28
25	22	23	19	26	27	22	27	35	26	26	28	30	28	33	26	28	29	25	27	26	31	21	25	24	22	29	28	27	26	24	21	18	27	17	29	29	27	32	23	23	22	14	27	31	22	27	29	21	25
30	24	23	25	26	30	30	19	31	20	22	25	29	31	29	26	26	30	23	30	27	31	28	28	28	29	24	22	28	22	25	30	32	26	26	31	29	29	27	29	19	27	28	29	26	25	32	29	24	29
28	27	30	24	30	32	27	24	29	20	15	18	33	31	30	23	26	26	23	25	25	26	32	22	27	31	31	31	25	27	32	27	28	26	23	24	24	26	29	20	24	23	25	28	28	33	27	29	21	25
25	23	31	22	25	22	29	30	17	27	23	31	32	23	30	26	25	24	18	27	24	31	29	28	29	31	32	34	30	30	22	32	27	34	29	33	28	30	37	34	16	28	28	34	26	25	33	35	20	33
28	25	28	26	30	34	35	30	37	31	29	30	31	25	31	27	27	32	25	32	25	32	28	24	33	33	26	27	35	29	34	30	32	31	26	27	36	29	35	30	31	31	32	32	26	35	28	29	31	29
23	29	30	27	33	26	31	30	29	25	20	28	32	31	27	27	25	31	24	28	28	27	31	32	33	34	27	35	29	32	28	34	34	34	30	32	25	26	37	26	24	27	34	29	30	30	34	34	31	34
26	25	30	26	31	26	31	34	21	31	27	28	25	29	33	31	29	24	21	28	31	34	25	26	29	31	34	31	35	30	30	34	34	26	27	23	28	25	31	32	23	30	32	26	26	27	35	37	21	35
27	23	30	26	27	36	24	28	33	27	25	26	31	25	32	30	33	26	29	34	27	32	28	22	20	29	30	35	29	27	30	30	24	23	27	26	31	24	29	28	24	30	23	26	34	25	28	35	23	31
23	26	30	23	29	27	32	23	27	20	16	25	32	24	33	30	26	24	24	27	25	31	30	28	28	26	27	34	23	27	31	33	25	29	30	32	27	20	32	25	29	26	31	24	25	30	33	35	25	34
23	20	27	20	25	29	26	27	30	27	28	26	29	29	32	29	30	25	25	30	18	32	25	25	23	25	26	32	28	25	24	28	24	26	26	29	33	27	33	23	26	29	22	25	24	23	30	31	23	29
24	28	30	32	30	35	25	29	32	26	27	22	36	28	33	32	28	23	29	31	32	29	29	23	27	32	24	28	25	24	32	30	29	27	28	23	22	22	28	23	29	27	30	28	32	30	27	32	26	30
27	31	31	28	26	35	28	31	28	32	32	27	30	30	32	24	30	21	28	31	28	31	30	27	30	32	33	24	30	32	37	31	35	24	29	24	29	28	30	33	28	32	35	30	27	31	35	32	24	36
17	27	28	26	23	30	17	30	29	32	33	26	33	29	29	27	28	22	29	34	28	32	24	24	19	31	29	25	33	29	34	31	26	27	29	19	23	25	27	27	22	31	28	28	26	21	30	33	19	31
25	28	25	25	30	27	26	25	34	27	30	28	28	29	23	21	26	32	29	23	32	28	30	30	26	31	29	28	30	29	33	28	31	33	22	31	29	34	38	28	27	28	31	35	27	33	31	25	32	29
28	29	22	22	27	30	33	23	24	21	21	30	23	33	32	31	27	29	25	28	28	26	25	29	31	25	30	27	26	25	24	28	32	30	24	31	28	25	35	24	24	25	30	27	30	33	36	33	29	37
24	30	27	25	34	25	29	27	32	20	22	30	32	32	26	29	26	30	26	25	33	20	29	31	31	27	29	35	24	30	25	29	29	34	24	32	24	29	36	25	26	23	30	34	31	33	33	27	34	29
20	25	25	30	32	24	25	30	30	31	31	30	33	26	28	29	22	27	23	28	28	34	21	29	29	31	28	29	30	28	34	32	30	30	25	27	30	31	35	28	30	28	32	31	22	25	32	34	30	33
31	26	23	24	25	31	32	24	36	24	28	29	30	32	29	24	25	33	28	20	26	31	24	29	26	26	31	26	30	25	29	27	31	27	20	30	35	32	38	27	30	28	29	31	33	34	29	32	31	36
28	21	31	23	26	27	31	20	30	20	22	26	31	33	32	28	27	28	23	25	26	25	29	33	32	28	31	32	22	32	17	31	27	29	27	32	31	34	34	33	20	27	27	35	31	23	35	28	29	34
26	23	30	24	28	30	29	26	31	29	31	30	29	31	33	31	33	28	29	30	25	32	22	28	29	29	28	35	27	33	26	28	24	32	26	29	36	29	31	30	24	29	22	32	32	25	32	29	27	33
27	22	31	23	24	21	30	27	21	25	17	22	30	27	30	18	26	20	21	25	30	22	29	26	32	30	33	28	27	30	33	28	29	33	24	24	21	21	34	23	23	23	27	27	23	30	26	29	17	27
30	27	31	28	23	23	29	23	30	27	26	27	33	33	23	26	25	28	18	26	25	19	25	29	33	26	28	28	28	28	28	24	28	32	23	23	30	31	37	29	21	28	30	34	34	31	27	18	31	24
19	18	20	23	18	27	21	17	26	21	23	24	23	22	23	24	24	19	24	26	26	26	14	20	23	25	17	22	21	22	28	22	24	25	19	19	27	16	23	19	21	23	22	22	22	25	26	25	23	27
20	24	27	19	26	33	29	29	34	26	27	26	32	28	30	28	26	30	23	31	10	29	32	29	25	28	28	34	29	27	24	33	29	27	29	29	32	29	34	28	23	30	27	27	24	24	33	30	26	31
20	29	18	24	29	23	25	28	28	25	26	31	26	29	27	20	24	25	22	26	32	28	24	25	28	30	31	24	30	29	33	25	29	28	26	28	29	28	30	27	27	26	31	26	25	28	29	32	27	34
29	25	25	19	32	23	30	27	32	21	20	25	28	28	26	30	28	30	22	27	24	21	28	25	28	28	31	35	26	26	25	27	27	31	23	28	25	24	34	19	26	22	27	29	29	33	27	28	32	28
30	31	28	27	28	24	31	28	29	27	17	24	33	31	27	25	23	26	22	27	27	22	31	31	35	31	32	29	23	31	30	28	28	27	29	29	22	25	33	28	24	25	34	26	32	31	28	23	31	35
25	21	23	21	27	21	23	26	24	25	16	20	29	25	25	20	24	23	16	24	20	20	20	16	26	27	24	26	25	24	24	25	24	24	17	21	22	25	28	22	20	22	25	23	26	28	21	23	24	23
27	23	28	25	22	26	29	25	26	23	21	27	28	25	21	24	23	27	20	25	29	27	23	24	29	32	24	26	26	28	29	30	28	31	25	27	24	20	30	28	21	21	30	29	27	24	29	30	28	30
17	28	31	27	26	33	32	31	32	26	26	19	30	26	31	28	25	23	21	32	17	21	31	25	31	26	31	32	24	30	33	32	33	27	28	21	30	22	32	25	27	27	31	27	24	29	29	26	28	28
18	26	23	23	24	27	25	26	31	27	29	30	27	24	29	27	23	26	23	28	23	34	21	26	21	28	24	25	31	22	32	31	30	25	24	25	32	25	31	22	27	29	30	24	18	27	32	32	26	33
32	26	28	21	31	32	35	26	36	23	19	23	31	35	33	25	29	32	25	26	27	16	29	30	33	25	32	33	25	27	28	29	29	32	21	31	30	29	39	22	33	22	28	30	32	35	32	20	30	28
22	26	25	26	28	27	19	28	26	29	27	22	34	21	23	25	29	19	26	25	29	33	24	17	18	28	19	31	27	28	31	26	23	25	24	22	27	24	20	22	23	27	23	29	24	28	25	31	23	25
24	24	26	22	27	28	29	29	20	28	26	21	25	31	31	23	28	20	19	26	27	30	31	22	27	31	31	25	33	27	32	27	31	24	25	21	30	27	27	26	27	30	30	24	22	30	30	30	18	30
16	21	26	23	22	23	26	27	21	28	27	25	25	21	28	25	23	18	22	27	26	31	21	24	26	26	25	27	29	29	32	26	21	27	26	22	32	20	25	28	24	27	26	22	22	17	26	30	19	28
24	21	20	24	29	29	29	25	30	24	27	26	22	25	32	27	30	23	25	25	29	24	22	25	31	27	28	28	24	31	30	20	27	27	20	20	31	24	30	27	28	22	27	25	27	25	27	20	27	28
27	27	24	19	29	23	27	24	30	19	17	27	29	31	27	27	26	32	22	22	28	24	28	30	23	27	29	33	25	23	24	27	25	19	23	33	23	27	33	17	26	18	26	30	26	29	34	30	30	34
25	30	27	25	30	26	27	31	34	28	25	31	34	32	29	26	25	33	25	28	25	35	29	27	27	30	28	30	34	26	31	29	32	29	28	34	33	32	38	22	31	29	29	29	25	32	31	34	29	30
24	26	29	19	20	30	27	22	29	24	26	31	26	29	30	21	26	27	25	23	22	28	21	29	27	29	29	26	26	24	27	24	23	31	17	25	33	27	30	27	15	22	19	29	26	25	31	28	18	24
28	25	30	30	30	24	25	32	25	33	31	24	35	26	33	27	31	20	25	30	35	36	27	25	25	29	32	29	31	31	38	28	28	28	26	27	30	29	31	32	27	27	28	32	32	21	30	35	19	29
26	12	26	17	23	31	26	19	33	21	22	20	29	25	32	23	28	27	24	22	23	28	23	22	22	23	26	33	27	23	20	22	16	24	19	26	34	26	25	18	23	24	11	24	26	21	26	25	23	23
22	23	21	25	27	32	29	30	32	29	27	24	31	27	30	25	29	25	24	24	28	31	20	24	25	22	28	27	30	27	31	25	27	21	23	21	34	25	31	23	29	28	26	23	28	22	26	31	26	29
24	23	22	26	22	26	21	29	31	28	28	21	33	23	30	26	29	19	23	27	24	29	19	19	24	18	28	21	26	27	32	28	22	18	18	18	26	24	27	26	27	26	26	26	32	22	26	28	24	24
26	26	22	17	25	19	27	25	26	20	15	22	29	25	28	22	24	24	19	20	24	22	24	26	27	20	29	23	23	27	26	28	21	26	20	28	22	22	31	21	25	19	24	26	27	24	30	27	24	29
28	26	32	21	25	29	31	26	30	27	22	31	35	21	28	20	25	26	25	26	24	32	27	26	29	31	32	30	29	28	32	28	23	34	23	29	34	28	33	31	21	27	23	33	28	29	27	32	20	26
25	29	31	30	29	32	27	30	28	28	26	17	36	19	27	26	31	21	30	25	33	29	29	19	23	27	32	35	28	29	38	26	26	24	26	23	28	23	23	28	23	24	26	32	36	27	26	33	21	23
26	24	25	23	21	29	27	26	33	26	25	24	31	25	25	15	24	27	21	24	24	32	23	22	18	27	27	22	30	19	28	22	24	23	21	28	32	26	31	23	19	24	21	21	30	23	26	32	21	25
25	26	25	28	30	31	27	29	34	30	30	29	28	26	31	29	30	27	26	33	30	35	25	25	25	28	20	26	32	23	33	29	27	26	28	29	33	27	32	25	31	29	28	25	27	25	29	30	30	30
25	30	26	28	33	30	25	32	29	29	27	27	30	31	34	29	29	29	26	28	31	36	34	26	29	33	26	27	35	31	30	33	32	28	25	30	26	32	33	28	30	30	29	32	22	34	34	31	26	33
28	26	26	28	32	28	28	31	33	30	28	34	34	27	33	30	26	30	26	31	27	34	28	30	34	33	34	29	33	33	36	32	33	33	26	33	30	29	35	32	30	30	33	34	24	33	34	35	31	35
26	29	30	20	27	27	28	27	15	23	16	22	29	21	27	20	26	17	23	20	32	27	28	20	28	30	32	30	27	30	33	29	23	29	23	22	23	20	22	25	20	22	26	27	25	32	29	32	17	28
15	20	23	24	27	28	19	24	28	20	20	20	31	24	27	25	27	22	24	24	26	31	22	15	18	22	21	31	25	24	26	25	25	17	21	19	26	23	25	20	23	27	23	23	26	26	24	29	22	25
31	30	27	26	28	29	29	30	34	31	26	29	35	32	20	22	31	33	26	23	34	35	34	31	25	36	30	32	34	33	35	24	29	32	29	33	33	29	38	29	32	29	31	31	27	34	33	30	32	34
29	30	31	25	29	31	26	27	28	28	21	21	34	33	26	23	28	25	25	25	26	29	31	27	30	34	29	28	22	32	35	29	29	29	27	27	25	25	32	27	29	26	29	31	27	33	33	24	24	34
28	27	30	25	24	21	26	25	26	26	25	30	29	25	28	24	24	24	25	28	27	31	24	23	28	27	27	23	28	27	32	28	28	28	24	28	28	26	33	31	20	25	28	30	31	27	23	33	20	27
18	25	25	22	23	30	24	24	25	24	26	22	24	24	28	25	25	20	24	27	24	28	27	21	21	21	21	23	30	23	28	30	29	22	25	21	28	23	27	25	23	28	28	24	24	27	30	24	19	27
26	27	25	27	23	25	21	21	25	21	20	21	33	27	29	25	23	21	24	28	27	24	25	24	24	28	28	16	24	24	32	28	28	25	23	22	16	22	29	23	21	24	30	29	28	26	28	31	22	30
26	26	29	24	26	27	25	28	32	30	29	30	32	29	28	25	28	26	26	29	25	33	25	28	27	32	30	29	30	29	30	26	21	30	28	28	31	28	32	31	25	28	27	27	30	22	27	27	25	32
27	28	31	32	24	35	22	28	31	27	26	14	36	26	29	24	28	18	27	27	30	27	29	20	24	28	31	30	23	32	37	29	27	23	25	23	23	25	28	25	27	25	28	31	33	28	29	29	26	25
22	24	28	25	22	32	27	25	26	22	20	19	25	25	31	20	27	18	23	25	28	23	24	24	29	24	29	30	18	29	33	23	25	24	22	22	28	19	28	19	25	20	22	23	25	24	29	24	22	28
17	24	27	30	30	27	28	29	27	30	29	27	30	28	29	30	30	21	27	27	33	34	26	26	32	31	27	32	32	27	33	20	26	29	27	25	35	25	30	29	27	30	27	27	25	25	28	28	23	24
20	23	25	24	25	24	23	27	28	26	27	27	29	24	29	23	18	25	18	28	18	30	22	25	25	30	25	25	25	29	27	29	23	29	24	28	29	26	32	29	23	25	25	29	24	19	27	31	24	30
21	18	25	18	25	31	28	25	34	23	23	21	28	29	32	28	32	25	26	29	20	25	23	23	24	22	27	36	24	28	23	25	23	27	23	22	33	25	32	23	24	28	21	23	31	24	27	20	24	26
27	24	30	32	29	28	30	28	35	30	31	31	27	31	24	29	28	31	28	29	31	31	33	31	34	34	24	31	33	33	34	28	30	33	29	30	33	29	37	33	30	31	30	34	30	32	28	24	33	32
29	29	24	25	27	28	24	30	27	25	19	22	29	33	28	26	27	28	22	27	29	29	33	22	26	31	32	27	29	29	30	27	32	24	24	29	18	27	33	20	27	24	24	30	27	33	32	33	21	32
16	23	25	17	19	27	29	23	24	17	22	22	22	22	29	25	26	17	24	22	22	21	23	25	25	15	24	28	21	23	23	25	25	23	23	23	31	18	30	22	26	22	24	21	27	25	31	23	21	31
28	22	23	26	29	26	31	28	23	21	20	28	27	29	28	26	27	26	20	20	29	23	23	27	33	26	32	31	27	29	28	30	30	28	22	25	28	30	33	31	20	27	30	32	32	30	32	27	30	33
22	14	24	22	22	28	24	27	29	25	24	22	27	18	27	23	24	22	20	25	18	28	19	17	19	22	26	26	26	23	26	25	21	15	19	20	28	20	23	24	22	24	18	23	25	21	24	28	22	25
22	21	21	20	27	20	25	21	25	17	18	18	25	26	22	24	24	23	19	24	24	18	23	20	25	27	23	30	22	24	22	25	26	27	21	21	22	21	27	17	21	20	26	26	22	27	24	25	26	24
23	16	21	25	23	22	24	25	28	26	27	18	29	29	27	24	28	22	19	25	21	26	23	23	26	23	22	24	25	23	26	26	30	21	15	19	28	24	31	24	25	28	26	26	24	24	24	26	23	24
22	23	22	23	27	30	22	28	32	28	25	24	33	25	31	26	28	26	25	26	25	33	23	22	20	24	27	28	31	25	32	28	27	22	15	21	28	26	29	23	27	29	25	22	28	28	26	31	26	27
28	24	28	26	24	29	25	27	34	29	30	27	29	22	21	22	27	29	27	24	28	33	29	25	24	32	31	30	31	24	31	20	21	30	24	29	32	24	32	31	21	26	21	29	33	22	25	29	22	26
21	23	24	23	18	25	21	26	27	24	24	24	24	19	23	25	22	22	22	27	25	31	25	10	23	24	24	26	29	21	29	25	26	21	21	23	26	21	26	20	24	25	20	20	24	28	21	30	18	26
23	23	24	22	27	22	25	22	31	20	19	20	32	21	26	27	29	22	26	28	28	22	25	21	21	22	27	33	21	27	32	23	22	26	21	21	26	19	29	17	26	23	25	28	28	27	20	26	25	22
23	24	23	29	23	26	23	25	33	23	24	16	28	28	31	24	24	21	22	30	23	21	25	24	27	23	27	22	22	26	33	28	28	23	21	23	25	23	32	21	26	25	28	27	32	21	23	21	29	27
28	25	28	17	27	24	31	29	24	27	19	24	31	24	26	25	29	24	20	20	22	27	29	22	27	25	26	32	33	29	28	29	23	27	23	22	28	25	27	26	23	28	28	26	28	32	26	27	24	25
20	24	23	27	23	32	26	26	29	27	25	22	26	20	30	23	25	21	21	26	19	25	26	24	28	25	24	23	25	27	34	23	26	22	23	24	31	27	31	26	26	27	24	28	22	24	28	22	26	26
24	24	23	25	25	29	25	21	28	20	17	20	31	24	30	23	25	21	23	25	28	26	25	24	26	26	25	26	21	20	30	20	25	26	20	26	26	21	30	20	21	21	21	25	29	25	25	27	21	19
25	24	25	14	18	24	24	28	26	27	23	22	32	24	17	15	27	24	24	20	22	31	29	21	14	26	23	28	31	24	23	30	24	27	24	27	29	25	32	22	23	28	24	29	25	28	29	31	16	29
21	23	24	21	23	30	27	20	27	20	23	29	22	25	22	26	25	22	24	15	30	27	16	16	31	25	24	30	24	29	26	24	19	28	16	20	28	24	23	24	24	21	20	22	28	29	24	28	21	25
23	23	24	20	16	26	27	21	29	20	20	17	25	25	18	16	21	23	17	19	19	20	24	22	21	20	23	18	21	19	24	27	27	19	22	26	24	23	31	20	23	21	24	25	26	24	28	22	26	29
20	30	23	23	27	29	24	28	26	25	24	23	30	32	26	28	27	25	26	31	27	28	31	25	22	30	30	26	30	25	31	30	35	24	29	24	22	24	30	22	23	28	33	27	25	32	35	34	23	34
23	28	30	25	24	33	27	25	32	26	25	30	33	28	29	22	24	30	22	26	20	29	29	30	27	33	28	30	30	27	29	32	25	33	24	30	33	31	34	29	22	28	25	31	24	27	33	32	27	30
28	18	25	20	23	28	29	20	31	16	25	22	27	30	28	21	28	29	22	20	25	26	25	27	23	28	30	30	28	25	21	27	22	29	23	32	33	31	30	28	21	20	22	29	28	21	32	28	24	30
20	21	22	13	21	28	26	26	29	24	22	23	22	28	28	25	30	24	24	25	20	26	24	23	22	23	26	34	25	26	21	24	22	27	22	23	30	24	30	20	23	25	18	21	22	25	29	21	18	28
24	20	26	25	20	28	24	25	21	26	26	22	29	19	31	21	28	13	23	25	26	26	23	23	24	18	25	24	24	25	34	28	26	21	22	19	30	23	25	26	20	29	26	24	28	24	28	23	21	27
26	31	27	26	31	29	25	30	22	28	20	25	32	32	30	26	28	25	24	27	34	28	31	27	28	36	34	28	30	32	33	25	33	27	28	25	18	25	30	25	22	25	29	31	24	34	33	34	21	32
32	26	28	28	27	26	27	23	27	23	18	26	35	32	31	24	25	32	22	26	31	26	29	31	33	35	32	23	29	23	28	32	32	33	22	30	18	26	35	24	22	25	30	34	27	29	32	33	29	32
25	29	26	24	30	29	32	30	29	22	19	28	31	28	27	26	23	30	21	29	27	26	28	23	31	29	30	33	29	29	26	32	29	30	28	29	24	23	27	22	22	23	28	24	30	31	28	35	29	30
30	26	28	18	21	29	31	32	30	27	21	25	33	33	28	24	28	28	19	28	19	28	31	30	27	27	28	29	27	25	22	33	28	26	29	31	28	29	37	24	23	29	25	28	30	24	33	26	26	34
25	19	31	30	22	31	28	22	32	24	27	23	23	24	24	32	29	25	29	29	34	31	28	25	32	32	26	36	28	30	33	25	25	29	29	26	31	13	24	27	28	27	29	23	29	24	29	30	24	30
26	21	30	27	27	32	32	28	31	29	26	28	31	31	32	24	29	27	27	29	29	31	21	28	33	33	33	26	32	29	29	34	30	31	28	24	29	25	29	32	22	29	31	24	24	21	32	32	25	32
18	21	25	18	21	24	26	24	24	24	23	25	24	25	23	19	24	22	22	21	25	23	22	22	27	28	27	23	27	26	26	25	23	30	19	19	25	21	27	24	21	23	23	26	18	24	23	25	17	25
16	27	30	28	26	30	29	29	24	31	29	29	31	17	25	28	25	22	25	31	27	29	18	21	30	28	28	26	30	25	34	22	22	30	24	20	30	20	25	30	23	25	26	24	24	24	23	32	21	24
25	21	26	22	26	28	26	26	29	23	23	24	29	27	27	24	23	26	23	27	24	28	28	22	24	27	28	28	27	23	28	26	28	23	23	26	25	24	29	23	23	23	21	26	25	29	25	31	22	27
27	27	27	33	30	25	25	26	31	31	32	31	30	26	29	29	29	29	28	31	32	31	23	24	31	24	28	23	30	30	34	23	25	27	28	30	35	28	34	30	30	30	31	28	35	23	25	26	32	24
23	23	26	18	21	27	26	26	24	25	22	25	28	21	28	24	28	17	23	25	25	28	24	20	22	22	26	29	25	23	29	28	24	25	25	24	29	22	28	27	25	26	24	21	27	24	27	29	21	28
23	25	28	26	29	32	27	28	22	29	26	22	27	30	26	29	31	24	28	29	30	31	29	25	29	34	31	29	31	25	30	29	33	26	29	22	23	26	23	30	24	30	32	26	22	28	32	29	22	31
26	25	27	26	28	21	28	29	24	29	25	29	26	28	21	26	28	25	22	23	30	27	25	25	32	32	30	34	32	31	31	26	27	31	22	17	28	25	30	28	21	29	32	27	27	31	25	24	28	28
31	23	25	23	29	31	32	25	34	21	20	29	28	32	30	30	28	32	26	25	30	26	26	28	32	28	29	30	25	29	27	27	30	29	26	34	27	24	38	25	30	23	27	30	33	33	35	32	30	36
22	26	25	23	17	29	20	27	30	26	30	31	26	28	26	26	28	23	28	31	27	32	27	24	22	32	28	31	29	21	31	28	26	30	27	26	28	26	30	26	23	26	25	26	25	22	31	32	18	32
32	27	26	20	27	23	29	28	25	26	17	30	35	30	33	20	29	29	22	18	28	32	29	31	29	27	30	29	35	26	30	33	28	30	19	29	28	31	35	23	23	31	30	24	30	35	34	33	27	33
31	22	25	27	29	29	29	26	34	27	26	29	30	24	29	25	25	33	26	27	29	34	28	27	31	30	32	28	34	25	27	34	33	27	20	29	29	27	32	28	24	31	30	25	31	28	33	36	31	32
24	24	23	18	27	29	26	24	29	21	16	25	30	28	24	22	27	27	23	22	23	30	25	23	20	25	28	29	26	24	29	29	28	23	20	22	28	27	30	22	22	26	26	21	25	29	29	30	23	28
17	26	29	27	29	32	29	30	31	25	24	24	30	29	35	29	23	25	28	32	30	32	29	26	29	29	25	37	28	27	29	28	32	28	28	27	29	21	31	22	25	27	26	19	28	30	26	33	22	29
30	29	30	30	28	34	31	26	34	23	23	28	31	31	33	28	27	30	27	31	27	25	31	30	31	29	31	30	27	20	34	32	32	32	27	33	26	22	37	26	27	24	31	30	33	30	33	31	30	29
28	26	20	25	21	29	28	19	31	18	23	22	25	29	29	21	24	23	24	24	25	19	21	28	29	22	30	19	18	27	30	24	27	26	20	26	28	25	31	24	26	20	28	30	30	27	32	25	29	33
27	26	29	24	28	35	24	30	32	29	28	25	34	28	33	32	32	22	28	33	30	35	29	20	20	26	29	34	30	26	32	26	28	23	26	25	29	27	28	27	25	28	24	23	33	30	27	34	21	22
22	18	27	29	27	32	29	29	33	28	26	22	25	19	29	27	26	26	25	26	25	29	23	23	25	28	29	33	29	29	34	30	30	26	26	25	30	19	33	23	29	29	29	25	22	26	29	29	28	31
23	28	27	23	28	20	26	29	25	27	24	28	30	29	26	26	28	26	21	28	27	28	27	22	28	31	27	32	32	23	28	31	33	30	26	25	28	28	33	23	23	30	31	26	23	31	26	30	27	30
30	29	23	20	29	20	31	28	25	25	21	33	31	29	26	27	23	28	23	24	32	24	23	32	31	25	32	27	28	29	27	22	26	34	25	31	24	29	33	30	25	24	28	32	30	29	31	29	24	33
28	23	24	25	26	21	26	27	28	27	22	31	33	30	28	25	25	28	22	24	27	30	20	28	27	27	30	22	31	26	29	32	31	27	17	27	25	28	36	29	23	29	31	31	32	29	33	33	29	29
28	21	24	21	32	24	27	27	28	26	21	21	32	32	27	25	30	29	20	21	28	27	27	25	25	28	31	35	32	22	23	27	29	24	20	23	26	31	30	16	24	27	26	31	23	30	29	28	28	26
28	25	30	25	28	29	25	31	22	32	30	26	31	26	34	29	32	20	29	28	32	35	28	25	24	27	31	34	30	28	35	31	27	26	27	24	31	28	30	27	28	30	29	31	33	21	31	34	21	32
28	24	27	24	28	25	24	25	36	26	30	31	32	26	27	30	28	29	30	24	30	31	23	27	22	28	30	36	28	28	29	14	17	23	21	29	34	29	28	27	25	26	19	31	33	25	26	26	26	28
25	20	23	13	19	22	29	24	25	22	20	20	24	29	27	22	24	22	17	22	18	22	24	26	23	21	29	25	22	26	15	26	23	22	24	27	27	27	31	26	19	24	22	25	25	20	30	23	22	32
23	28	29	22	26	24	22	25	22	27	22	27	30	30	25	28	25	23	22	21	24	30	27	25	25	32	25	30	27	30	28	29	22	28	26	21	22	24	24	31	18	29	31	24	25	29	29	27	22	33
30	22	22	20	30	21	29	26	29	20	15	26	29	27	29	29	27	28	22	24	28	21	23	23	30	24	32	30	25	27	24	27	24	30	19	29	20	20	31	23	25	20	26	29	32	33	28	29	29	29
30	31	34	24	23	32	32	28	27	30	27	36	33	33	31	30	30	30	27	27	28	32	26	30	32	37	29	29	33	33	26	36	28	36	31	25	28	29	31	35	20	33	31	28	30	30	32	37	25	37
25	27	28	21	29	21	24	30	29	31	23	32	35	25	21	24	24	32	19	24	22	32	29	28	26	35	30	33	31	31	28	26	19	34	26	31	28	30	33	26	21	26	22	34	21	27	28	29	27	29
22	24	21	24	23	31	26	24	31	23	22	24	26	25	28	25	26	26	22	27	24	29	26	22	24	26	22	25	25	21	29	24	22	20	23	27	29	20	30	20	26	20	23	24	23	24	27	28	24	27
22	21	23	20	23	27	27	27	28	25	25	25	29	23	25	24	26	24	22	24	22	29	25	21	23	21	27	30	29	19	27	28	24	22	22	24	30	24	26	18	24	26	22	25	25	24	25	30	21	26
21	28	30	22	27	27	28	26	27	26	25	32	27	30	29	25	25	25	24	25	28	26	24	30	31	29	33	31	27	30	26	29	27	31	23	27	27	29	31	31	20	26	28	30	30	27	32	29	27	31
30	29	26	22	25	22	26	27	21	24	20	29	30	27	26	28	28	23	22	26	31	30	30	24	25	29	30	33	29	32	30	31	26	30	29	28	25	30	25	32	20	30	29	32	30	30	32	35	18	33
24	27	25	22	24	24	23	27	25	28	27	30	33	24	22	25	28	23	27	24	30	31	29	27	25	27	28	28	29	20	34	26	27	28	25	28	26	26	31	25	28	28	30	28	25	28	29	32	23	27
32	27	21	23	29	23	27	30	30	28	24	31	33	29	29	25	28	31	22	26	28	27	27	27	31	32	34	25	29	31	26	24	22	32	20	29	26	31	31	30	21	23	24	34	32	22	28	30	28	28
26	23	28	28	21	30	26	28	35	30	28	26	33	25	29	28	30	24	26	31	28	28	25	24	26	25	19	27	27	28	36	28	29	23	26	27	34	23	33	29	30	30	29	23	34	25	26	29	31	31
32	25	30	23	24	27	31	31	27	31	24	29	35	26	28	23	28	26	21	26	24	28	27	27	30	29	32	24	28	32	26	29	23	27	27	29	30	30	27	32	18	27	20	34	32	25	30	30	26	26
22	27	28	23	22	30	26	26	26	21	21	18	31	29	27	22	18	22	18	24	21	24	27	22	24	24	25	23	25	24	24	26	29	20	24	23	24	26	29	23	22	25	27	28	28	28	30	27	23	29
24	23	23	22	30	27	26	24	32	22	22	23	29	26	28	30	30	28	26	25	29	27	23	24	24	24	25	35	23	24	27	25	24	23	23	29	29	23	28	15	30	22	22	27	25	29	25	29	28	29
24	24	27	25	28	33	22	24	28	26	22	19	34	28	32	23	27	22	24	27	31	27	27	23	20	26	28	28	26	27	33	24	27	22	23	24	26	24	26	22	26	25	25	25	28	24	29	26	24	23
29	30	29	23	31	17	28	31	26	32	26	31	36	26	25	28	30	27	24	29	26	28	29	23	30	28	29	32	30	32	28	32	31	33	28	28	27	30	36	29	25	30	34	33	30	30	22	32	29	30
29	27	22	23	30	26	29	25	31	25	24	32	29	28	26	26	27	27	25	23	31	23	26	28	31	23	31	25	24	23	27	21	25	28	20	30	27	28	31	28	24	21	25	30	30	29	29	25	28	25
24	21	28	25	26	28	28	22	24	25	23	29	33	26	25	22	20	30	21	26	21	31	22	28	29	33	30	23	31	20	30	24	30	28	23	31	30	29	31	28	21	27	29	30	25	27	32	32	29	31
19	23	29	25	28	29	28	27	26	24	24	19	24	26	34	30	27	18	23	29	27	29	26	22	26	28	27	31	28	24	33	30	26	25	28	22	29	20	24	22	27	27	29	17	23	26	29	28	22	30
26	27	22	21	27	20	21	24	34	26	25	27	31	29	28	25	28	25	26	22	29	23	27	26	29	22	32	25	24	31	32	23	23	25	19	28	28	31	33	27	31	26	26	25	32	29	26	21	30	32
19	20	26	23	26	33	29	20	36	20	27	19	30	28	28	27	27	28	24	21	27	27	25	25	23	22	23	34	28	23	21	25	25	24	23	27	35	28	28	23	25	27	23	24	31	24	30	28	28	26
24	29	26	25	29	32	31	25	33	25	27	28	29	31	27	22	28	29	29	24	29	26	28	30	31	29	34	27	26	29	32	20	30	30	21	29	30	29	33	28	23	23	25	32	28	31	32	29	25	29
27	22	28	30	31	26	33	30	29	29	26	25	33	29	31	28	24	25	16	26	25	26	27	29	35	31	34	29	29	28	26	30	34	28	24	24	30	31	35	32	26	28	34	32	27	25	30	29	32	30
27	29	27	23	28	31	32	30	24	26	18	25	30	26	28	27	28	27	21	25	30	29	30	23	30	32	31	31	30	27	27	25	29	23	26	25	25	20	24	23	21	23	25	27	25	34	30	34	22	28
25	19	24	24	24	32	21	23	31	27	26	22	32	24	28	27	30	25	25	27	26	29	24	19	20	21	25	31	30	23	27	19	22	18	19	22	31	22	24	23	20	25	17	25	28	24	23	27	19	16
21	24	25	21	30	23	28	27	30	24	22	23	30	28	30	32	32	25	28	29	30	27	28	29	24	20	29	38	26	24	31	29	25	29	27	30	27	20	36	15	32	24	27	29	27	28	33	30	26	32
29	22	28	21	31	28	32	20	30	18	15	24	29	31	29	30	25	32	22	24	28	24	27	28	30	27	29	34	24	23	18	29	26	27	26	33	21	23	31	20	24	21	28	28	30	29	34	31	30	33
30	26	26	24	27	29	30	23	33	23	27	28	28	27	22	20	24	30	24	20	31	28	23	24	29	27	32	27	27	29	30	27	25	32	20	30	31	29	33	28	28	21	25	32	32	29	28	29	29	30
22	25	28	19	25	33	29	22	32	21	21	25	27	29	31	29	27	26	26	28	29	28	23	22	21	25	28	33	25	25	30	26	27	26	22	27	30	19	31	14	29	22	20	20	28	31	28	30	26	30
32	28	25	18	25	31	28	23	34	24	22	31	32	33	30	22	30	33	28	23	28	31	28	32	22	32	32	28	26	28	29	23	25	33	22	34	34	34	38	25	23	23	21	31	29	26	34	30	26	32
22	21	19	23	27	32	28	19	34	19	22	26	29	29	31	30	29	27	27	23	25	29	18	25	26	20	22	28	21	23	23	18	26	22	17	24	33	27	33	23	22	25	20	25	32	28	28	26	25	26
24	23	29	23	27	30	30	27	32	26	25	26	33	32	29	23	27	30	24	29	24	28	30	30	28	28	26	32	30	28	20	33	28	28	29	28	31	31	32	28	18	29	28	26	30	20	33	32	27	30
32	23	32	26	12	28	21	21	31	26	29	26	31	33	23	23	26	24	24	28	23	29	31	24	27	31	32	23	27	27	28	28	24	27	27	29	25	33	33	30	21	28	22	34	33	25	30	27	20	31
32	30	32	22	26	27	27	22	32	26	22	34	36	30	28	24	28	27	25	27	33	35	32	30	29	32	34	32	27	28	34	30	27	34	29	33	29	31	38	35	30	30	35	30	35	32	33	30	26	36
14	22	22	24	26	30	24	27	26	22	24	22	28	22	27	28	25	23	24	31	25	28	26	21	20	25	26	32	26	22	31	22	29	20	25	23	25	18	28	17	21	24	23	21	23	27	26	31	22	26
15	23	20	20	19	30	26	22	28	23	25	26	23	25	22	26	25	24	25	24	23	31	24	23	24	26	10	22	28	22	23	28	28	25	25	24	30	19	27	23	24	29	28	19	20	28	30	25	23	30
26	22	26	19	21	26	23	28	32	29	27	25	35	27	31	23	31	24	23	30	23	32	29	26	17	25	26	31	33	23	26	29	25	28	25	27	34	27	35	18	27	32	24	28	28	27	28	30	22	24
25	21	26	28	21	28	20	30	35	30	31	22	32	27	31	22	30	20	22	32	21	26	29	26	24	27	24	27	21	31	32	27	26	25	20	23	29	22	33	28	27	30	26	29	32	22	25	25	27	27
28	26	27	19	25	23	20	25	19	23	19	28	34	28	24	22	26	24	22	26	27	31	31	25	19	32	30	30	26	26	27	31	27	28	26	28	21	31	32	24	13	27	25	33	27	26	31	33	21	32
24	25	22	13	27	26	27	30	24	24	21	31	27	31	29	29	29	30	24	26	25	29	29	30	25	28	30	37	29	27	20	31	27	32	27	31	26	29	33	24	19	28	24	26	24	31	36	28	24	36
29	28	31	23	22	24	30	30	28	30	22	27	34	24	24	19	27	25	21	24	24	28	27	23	33	26	28	26	28	31	33	29	24	27	23	27	29	23	32	29	26	24	27	31	29	28	25	28	27	28
29	18	29	21	28	26	26	20	35	25	27	22	32	26	28	26	32	27	27	23	24	27	24	23	26	28	30	36	28	29	25	15	12	27	18	24	35	28	24	25	22	24	17	29	31	22	20	21	25	19
26	26	31	22	27	29	32	26	32	23	22	25	34	26	33	24	24	27	22	26	23	27	33	29	28	28	26	32	30	27	33	32	29	30	27	30	30	26	34	24	31	28	33	27	28	34	31	32	27	32
28	27	32	24	24	23	30	31	30	32	28	25	35	28	24	21	30	26	26	25	25	31	28	30	26	28	34	28	31	34	32	31	23	33	31	31	34	31	38	35	26	30	31	34	33	22	33	26	25	30
30	26	31	27	32	25	29	23	28	27	23	28	34	30	24	27	26	31	19	23	31	31	29	28	33	34	26	32	31	28	25	26	24	30	27	31	28	31	28	31	22	28	30	31	29	27	28	29	31	27
33	23	27	19	22	25	28	26	32	27	26	29	32	30	29	26	32	24	27	25	24	27	30	32	30	22	33	32	23	34	27	27	20	31	26	32	31	32	38	33	28	27	22	33	33	28	33	20	25	36
32	31	32	25	23	34	27	20	30	20	19	21	35	33	31	19	25	22	26	28	27	26	31	28	25	31	32	20	19	25	36	33	33	26	23	27	26	29	33	26	25	25	32	29	32	29	34	30	26	34
32	28	30	26	29	27	31	26	33	27	23	28	29	33	28	25	29	29	21	20	30	18	27	30	35	25	34	33	27	31	32	22	22	32	21	30	34	33	37	27	31	23	24	34	28	31	30	17	29	27
24	23	26	24	28	31	28	24	33	23	18	26	32	26	30	22	28	27	23	25	28	33	21	23	26	25	26	30	26	26	31	27	22	24	23	25	33	24	28	21	25	26	24	19	29	24	27	31	26	27
21	22	22	20	20	31	26	25	30	25	24	23	26	26	30	26	30	19	26	27	22	23	21	25	26	20	27	28	21	30	26	23	19	24	23	21	28	20	26	27	23	24	21	24	29	21	29	21	21	29
28	29	32	28	27	26	25	25	25	26	27	27	33	25	28	27	28	24	29	27	30	31	31	28	27	30	32	29	31	27	36	30	24	24	28	28	28	25	31	30	24	25	34	33	32	27	32	30	25	34
22	28	25	22	27	24	28	26	29	20	21	28	33	23	31	26	21	28	20	27	24	28	31	28	28	27	27	29	29	27	22	33	30	30	24	30	24	24	35	25	27	24	31	30	28	33	32	34	27	33
30	27	27	26	26	30	29	23	31	23	22	30	31	27	31	24	26	27	27	23	29	30	27	30	30	30	24	26	27	25	34	30	26	30	24	29	28	24	31	27	26	24	32	24	32	25	31	33	29	33
31	27	30	22	27	27	29	28	32	30	26	29	32	26	21	23	28	30	25	23	30	30	31	27	24	34	33	32	32	31	31	28	25	32	27	30	31	29	34	32	25	29	30	27	33	29	29	30	29	32
25	30	31	32	32	25	28	32	31	31	30	32	34	26	34	30	28	30	25	27	30	35	34	28	36	34	35	34	31	30	37	30	33	29	26	34	31	34	34	33	28	26	29	33	23	28	29	35	26	31
31	24	30	25	28	31	31	20	34	25	26	27	34	30	29	22	26	29	25	27	31	31	28	29	29	33	28	27	28	24	27	32	31	30	22	27	31	29	30	30	26	26	32	28	31	26	31	34	30	30
21	24	23	27	30	31	22	27	32	25	26	23	33	30	23	32	29	25	25	29	28	33	26	19	20	24	27	34	28	26	33	31	31	21	25	20	27	27	30	19	26	29	24	27	29	28	27	32	26	28
34	31	32	28	34	28	35	32	25	29	19	26	33	29	31	26	27	30	23	27	33	24	32	28	36	35	36	37	31	30	34	30	28	36	25	29	28	28	35	22	27	24	30	36	32	33	28	31	31	27
29	28	20	27	33	23	23	32	25	30	23	26	35	31	28	24	28	25	22	21	32	30	28	25	29	33	31	25	31	32	30	26	30	26	16	22	21	32	31	27	24	28	29	34	28	33	30	31	27	29
25	26	23	17	21	27	25	26	31	23	24	30	32	30	30	20	25	29	25	21	23	32	31	29	24	27	25	24	32	20	23	32	25	29	21	32	29	29	32	26	25	29	25	27	29	26	33	33	21	33
24	16	24	27	30	26	26	29	30	28	27	24	27	24	29	30	32	26	25	31	28	29	23	21	28	26	29	32	30	22	31	22	27	27	20	25	31	21	32	24	31	29	26	23	31	26	25	28	29	26
25	23	24	18	21	25	27	23	28	20	19	26	24	28	27	25	26	24	19	22	23	20	24	23	28	21	28	27	22	20	18	26	24	24	20	29	26	27	34	25	24	21	24	24	29	29	29	24	24	32
21	23	22	21	25	22	26	28	30	27	26	24	25	22	25	26	25	23	22	28	23	28	30	25	22	23	21	30	31	25	31	29	25	23	26	25	31	23	34	21	29	25	29	27	21	25	25	24	25	27
24	28	27	21	24	29	33	27	31	26	26	26	27	23	27	25	29	24	25	26	23	22	29	26	29	15	26	25	27	28	28	30	26	26	25	27	34	27	33	29	27	27	27	30	27	28	29	19	26	25
26	23	24	24	29	32	30	24	35	21	21	20	30	31	35	26	29	28	24	26	28	24	26	26	28	25	29	31	25	23	30	20	26	26	21	27	32	22	35	11	32	22	22	28	30	31	28	25	29	27
30	23	25	26	27	24	28	23	28	26	28	30	30	29	26	23	26	28	27	24	30	31	27	29	32	28	31	26	31	23	32	29	27	30	24	30	32	31	30	32	28	29	29	31	32	24	29	28	28	33
25	30	27	22	29	18	23	30	23	28	24	30	35	28	26	28	26	24	25	24	28	32	30	26	20	29	27	31	32	29	28	32	32	24	25	27	24	31	33	29	24	30	34	33	30	31	32	35	24	35
31	23	26	23	29	30	26	28	36	30	28	27	34	30	34	28	32	29	30	33	28	35	32	31	24	34	31	32	28	25	27	28	29	29	21	32	29	30	32	33	22	30	25	26	33	21	31	31	25	28
28	27	27	26	27	36	31	28	29	27	29	20	27	31	35	31	33	20	27	34	25	31	33	26	29	29	28	27	29	29	28	36	36	22	32	23	30	29	27	32	27	31	34	26	23	29	36	24	25	35
27	30	31	24	28	25	29	23	28	21	15	25	34	27	24	18	24	29	24	15	31	28	30	28	30	32	24	32	28	30	29	26	20	33	25	31	27	26	30	22	24	23	28	25	29	32	29	28	28	30
26	23	28	20	26	26	28	23	26	25	22	28	29	25	21	22	22	26	23	21	28	28	23	23	26	30	24	28	24	29	25	28	25	31	21	29	27	27	30	30	23	25	26	25	29	29	29	30	28	30
24	24	26	21	24	24	19	27	31	31	26	29	35	27	22	24	31	26	28	27	24	34	27	27	20	29	24	34	30	27	30	23	18	28	27	29	26	22	33	24	26	28	24	30	28	24	28	28	24	30
27	19	30	28	28	31	30	25	30	24	26	19	32	30	31	30	29	27	24	30	30	31	32	27	28	30	29	33	29	22	29	29	33	21	27	30	29	24	26	25	25	26	27	29	27	26	31	35	22	28
24	23	24	28	29	27	25	27	24	27	25	18	31	29	29	23	27	20	21	25	29	27	27	23	27	29	30	25	26	27	30	20	29	23	19	20	26	27	29	25	22	23	24	30	26	24	26	28	18	23
28	25	27	18	24	22	27	16	30	20	19	28	29	29	24	18	25	26	24	19	26	21	23	29	29	26	31	25	23	26	28	22	18	31	18	27	32	30	35	25	23	22	24	31	30	26	26	21	24	29
[truncated: 243 more columns]

## Sheet: PCoA
Principal Coordinates Analysis (PCoA)		6	50	42	49	69	48	34
PCoA via Distance matrix without data standardization			HS	HZ	QM	SX	XN	YX
Data Sheet	GD
Data Title	Codominant data - fragnebt size
No. Samples	292	No. Pops.	6
Percentage of variation explained by the first 3 axes
Axis	1	2	3
%	5.65918	5.4844	4.60706
Cum %	5.65918	11.1436	15.7506
Eigen Values by Axis and Sample Eigen Vectors
Axis No.	1	2	3	4	5	6	7	8	9	10	11	12	13	14	15	16	17	18	19	20	21	22	23	24	25	26	27	28	29	30	31	32	33	34	35	36	37	38	39	40	41	42	43	44	45	46	47	48	49
EigenValue	9690.32	9391.05	7888.75	6929.7	6696.34	5884.33	5695.77	5607.41	5333.15	4956.35	4597.59	4417.03	4228.46	4097.78	3838.23	3674.16	3380.69	3309.91	3114.32	2992.05	2987.9	2832.13	2732.28	2545.01	2466.65	2348.29	2225.86	2094.84	2042.57	1967.81	1881.04	1826.38	1723.96	1651.62	1586.04	1541.6	1413.32	1396.22	1338.11	1296.31	1253.82	1194.14	1187.26	1119.25	1078.76	1011.39	956.82	921.451	894.19
HS01	-5.07144	-6.7756	-2.58722	5.45305	7.30575	-3.96237	-3.29326	4.1392	-1.73594	-1.18578	-1.7479	1.83823	-0.0986926	3.46384	-1.38103	-5.01073	5.01778	-0.468326	-0.232401	-1.12354	0.671545	-8.33623	-2.95889	0.0236107	-2.73102	2.3646	0.576828	1.51721	-2.12817	1.81009	-2.49499	0.269658	0.629535	0.330579	1.576	0.0837245	-2.5065	-0.447698	-2.44416	-1.30009	0.584806	1.05978	-1.52423	-0.410705	-2.03972	-0.165648	-0.662792	1.92492	1.08673
HS02	-6.31085	-3.4897	4.02464	-3.65248	0.845241	0.328296	-4.1647	-1.56079	2.67703	5.01807	-2.1694	-1.60727	1.49469	-1.27801	-5.12753	-2.24887	-1.1779	1.41788	-1.39736	-1.23157	0.875448	4.03873	-0.465274	3.03815	0.616123	-0.201335	-2.27759	-4.95115	4.5515	1.24639	-1.52003	1.34375	2.30146	1.01301	4.61006	1.73037	-3.75111	-1.67315	-0.847943	0.93303	2.15933	0.676106	2.25537	-1.43358	5.60476	0.949005	-1.47338	-0.877521	-1.57107
HS03	-0.430143	-3.29259	4.67454	-0.990152	1.07319	-4.57708	3.07976	6.92799	2.88416	-0.314808	8.9877	0.980323	0.244595	-0.863216	-1.85275	-2.82982	-1.82444	-1.41257	-2.22949	4.98207	2.59291	1.76452	1.57353	-0.157366	-1.40719	-5.54988	-2.78515	3.1066	1.6286	-1.39181	-0.210641	-0.215416	0.752578	0.22806	-3.83941	-5.50479	-0.959342	-3.78059	0.833196	1.7195	-2.48279	0.197121	-3.12086	-4.15779	-1.17654	3.27761	-0.68276	0.284189	0.36726
HS04	4.37723	1.71836	5.2822	-4.53444	8.14218	-0.942522	-0.630688	-2.52375	-4.45133	-3.42754	-1.7121	1.44823	-3.30379	-7.31605	4.08535	-0.133952	-3.32522	-1.89652	-1.24722	1.29942	1.44983	3.72521	-0.720257	0.636473	-3.10947	-0.275761	0.687295	0.252139	-2.8677	-3.71621	0.655923	-1.75914	-0.242034	-0.433552	1.49272	2.177	0.285323	-0.0947596	-0.476704	2.24232	1.00185	0.298765	-0.0517917	-1.65912	-2.32389	0.971288	2.37154	1.57578	-0.741813
HS05	-4.37828	1.3425	1.45626	1.82707	3.81999	8.50026	2.86965	-1.57561	-2.87336	-4.77351	-3.94638	3.17579	1.91625	-3.19595	0.260439	5.84681	3.44956	-3.08816	2.97558	-3.22043	3.85969	3.17664	4.33945	0.569947	-1.54681	1.23822	-4.45845	-3.51183	3.18246	3.16266	-0.830773	5.73046	1.74403	-1.81505	-0.879247	2.05568	3.01765	-1.8837	0.491686	0.647404	2.45635	-0.274824	-2.2988	1.23119	0.964318	-0.978863	0.117844	3.3461	0.545307
HS06	1.31237	10.4021	-1.95953	-2.24874	-1.16595	-5.55032	-7.99222	6.71065	-3.49266	-2.5681	7.89913	3.61667	1.2665	-2.99602	0.28618	-4.06568	-4.21841	6.38086	2.34069	2.095	3.73989	-1.69744	4.59718	-1.88842	2.97007	0.264209	-4.85378	2.34251	-2.33456	0.346515	-2.41325	-2.07322	2.92076	1.69192	3.19553	-0.997034	-0.883183	0.0951733	4.4667	1.1012	1.08035	0.112562	0.848466	-1.469	-1.40532	-1.16997	-1.08413	0.734703	2.36925
HS07	-8.02994	0.523198	-5.00286	0.345969	-0.542934	-5.47705	7.32026	-0.97555	0.291709	-3.6919	4.90607	7.22163	0.18153	-0.333617	-4.47128	-1.18933	-2.93037	-1.99685	0.0142665	-1.75254	5.86878	-4.14844	2.48223	-2.49822	4.61766	0.39967	-4.61356	2.53478	2.28374	-1.52994	-1.50981	0.228049	0.147788	-0.551764	1.80707	-0.877263	-1.03355	-1.04958	0.812637	-1.75357	3.44326	0.831718	1.29976	-0.860881	0.809964	-0.336143	-0.0682377	3.08099	3.76686
HS08	-0.212546	1.26475	6.83276	-0.660377	-4.52902	2.63703	4.47177	-2.9276	-4.43474	3.5053	-1.90339	-1.80227	2.56103	-4.36332	-7.55689	-1.69793	-0.217578	-4.18933	-2.6595	-4.19941	-6.48149	-1.88964	0.865144	-4.29739	2.39344	-1.91331	-3.09	-2.0279	2.46296	-0.106465	-2.6579	-2.33646	0.340581	1.29051	1.9439	-2.49121	0.190274	-1.98655	2.82718	0.185868	0.964678	0.164378	1.34898	1.43937	-1.06375	-1.66062	0.269127	1.12616	2.77924
HS09	2.37779	7.18335	-11.3065	7.57286	3.50367	-1.16802	-6.63694	-1.31694	0.451684	2.00657	2.17656	-0.622442	-2.64651	-8.48687	5.01501	-6.25037	-0.279919	-0.653495	2.16629	-0.578418	-1.92217	1.76061	1.99494	3.07111	2.5009	2.90184	3.41202	-4.70551	-0.084077	2.89811	-0.832973	-1.25435	-5.001	1.95379	0.0228221	-1.79581	-3.5052	0.0126982	-2.86269	2.04698	-1.28206	1.72988	-1.78403	0.201119	-1.83808	-1.21638	-2.21037	2.83832	1.76028
HS10	7.20507	-1.80157	5.73085	-0.170176	-2.3664	2.48634	1.30934	-4.65925	-5.10847	3.24041	0.303288	-0.75565	0.621322	-1.93375	-5.24626	-3.54073	-0.515329	-3.72372	-3.01632	-3.45958	-3.60696	-2.80179	-1.52196	-2.01218	-0.309527	-2.83099	-1.07367	1.77623	-0.0286423	0.555235	-2.93871	2.77847	3.7404	0.750849	0.38696	-4.25648	0.449498	-4.58086	-2.05656	-0.557669	-3.12807	0.484674	-1.25872	-2.14122	2.1854	-1.38754	-0.257694	-0.923185	0.670337
HS11	11.4915	2.15587	0.499323	-1.823	-3.45474	0.89183	-1.20532	-4.07156	-2.45143	0.963811	-0.589761	2.99005	-1.00362	-3.69654	1.86891	-1.57831	-1.89542	1.50202	-2.8771	-0.76419	-2.53328	0.273496	-5.46772	-2.69585	-2.93426	-3.69015	4.02125	-4.19102	-0.791959	-4.20768	-2.26878	3.31103	-0.630998	1.07257	-0.490508	-2.10318	-0.267564	0.219895	-0.00908438	0.154785	-0.319542	0.894811	-0.326334	-2.15744	0.787694	-0.114567	-1.24885	0.687444	1.1055
HS12	-0.60938	-7.61855	-2.68721	1.93697	-5.79072	4.92374	-1.48103	-7.08324	5.22012	-4.30725	-1.44528	-2.39665	-3.36404	2.54044	-5.13994	-2.76808	3.31016	8.33841	-0.313944	-3.44661	1.37599	3.31324	2.04352	2.78348	-0.965008	2.77843	-0.726187	-1.0239	0.255655	-2.54143	-0.210905	-0.62451	-0.770012	-0.725555	1.34305	-6.29215	-1.45741	-2.38725	0.673363	-0.896523	-0.266279	-0.748377	-0.416516	0.146062	-0.351936	-0.669823	-1.02432	0.160127	0.849085
HS13	0.0706927	-2.92565	6.6198	8.3229	4.17498	1.28205	-4.09475	4.43201	-0.0450182	3.68621	-1.5876	-3.63728	2.96281	-2.97595	1.77883	-6.94758	-4.51555	-5.67013	-3.09986	-0.500668	-0.172295	3.58857	6.43628	3.02327	8.5008	0.633803	7.47349	-2.49716	-2.03313	3.62807	-1.48817	3.70492	3.29131	4.78691	-3.99357	1.22535	1.5648	-2.85351	2.20351	0.561306	-3.92092	0.741859	0.645152	-0.853167	-2.62545	-4.59517	2.66309	1.83263	-0.477443
HS14	-8.23189	-2.11829	-5.88953	-0.993264	-2.13012	-0.636395	-6.98532	3.53221	-4.98552	-0.405125	-2.06657	-1.25708	4.98941	1.91963	4.12017	-0.949208	-0.594437	-7.75694	0.0612529	-0.0106027	-0.165944	-0.399753	-2.59986	8.32287	0.0609416	1.62232	-0.0629024	-0.181332	-0.0451798	-3.07901	-3.20603	-0.327585	2.27856	3.08435	-2.50672	-0.814214	-4.04521	1.26364	0.968917	0.116964	-1.54448	-0.497462	-3.58992	3.45829	-1.14967	-1.81802	2.60504	-0.939476	-0.163651
HS15	-0.196128	8.20712	-0.836157	-1.12774	-0.557262	-6.24782	3.39246	4.166	-4.45022	-6.61935	-4.36959	-3.66548	8.26864	4.28966	0.449858	-2.48219	2.11388	3.54979	0.650166	-4.27977	5.01181	0.481286	0.670297	-1.08534	2.26978	-0.696429	-3.50006	-6.34819	1.1624	5.2435	3.88447	3.42389	-1.99271	-0.67014	-2.298	-2.78504	-0.641063	1.77538	3.45991	1.62422	1.29321	0.258006	-2.00455	-0.196651	-5.05395	1.14647	-1.60364	-0.21275	-0.624574
HS16	-0.0192681	6.4079	1.11366	-1.7416	-2.0947	3.7503	3.15106	2.71081	-0.0909382	-3.09211	-2.82088	-2.94952	-5.39159	-1.21309	3.82518	6.20847	1.37691	4.14573	-3.05297	-4.88037	1.78867	1.65873	-0.943503	0.813872	-4.08957	6.09728	0.995257	2.95123	3.60846	-2.32466	-1.49583	2.55634	-2.59544	2.73614	1.67955	-1.58529	-2.03986	-0.412724	0.753121	1.57409	-2.88364	0.685994	-2.11601	1.64139	1.43022	-2.65378	0.335683	-0.176571	3.13928
HS17	3.42695	4.15627	-1.53868	0.699528	-0.4518	1.97714	0.0501264	6.39462	-3.03586	3.40427	-0.679448	1.76194	0.319254	6.11756	-0.185226	0.154137	1.37562	-0.724926	-0.981431	-3.88169	-3.33978	-8.13673	-1.94583	-0.738498	2.57895	3.45207	-3.91247	1.80535	1.48654	0.13268	-3.97125	2.4249	0.318326	-2.32188	-2.09461	0.282473	-0.506935	1.0085	-3.01203	5.31944	-1.10582	-2.42594	-0.353569	2.77579	-1.59667	1.08995	3.96184	-1.32568	-6.44919
HS18	-6.8748	-3.06345	-6.38253	8.53951	-1.50584	4.09048	-5.89427	-3.02853	1.56108	-5.73553	2.78419	-0.422131	-2.63076	-5.53545	0.848939	-1.02821	-0.503228	-2.18148	3.11581	-1.22804	1.06537	1.48274	-0.297976	0.213701	-1.07159	2.5075	0.640437	1.77755	1.96591	0.314237	-0.981426	-1.43825	-1.06523	-1.18733	1.53779	-1.08436	1.25081	-1.70028	0.492666	0.275648	0.836801	-0.645779	-1.0088	-0.905706	1.27831	-0.113494	-0.447543	1.55933	0.562956
HS19	4.28108	3.21955	-1.07637	-1.53907	0.648423	1.92435	-5.26799	3.21471	4.63611	1.08087	-0.537583	2.31584	-1.57668	2.01086	1.45629	-1.10527	1.99204	3.26615	2.68651	-4.58811	-0.692048	-1.44386	0.156005	-0.556802	1.58362	0.623374	0.507177	-0.766309	0.103208	-1.5632	-3.33182	2.93351	-3.67613	-4.02422	2.44379	-0.228011	1.61498	-1.5194	0.473256	2.39061	-3.27971	-2.36418	-0.713026	-0.667326	0.102674	4.16056	2.25956	-1.12082	-0.287165
HS20	2.83828	6.30167	5.28587	-3.44423	-4.43336	-1.68272	0.294131	1.34321	-1.0534	0.764232	-0.131758	-4.33836	1.77052	-9.15546	6.1295	-5.94355	4.27408	3.08332	-6.60012	-3.04037	0.956714	-1.21255	-2.83995	1.8939	-1.2954	1.79882	-0.919603	0.833922	1.49994	-2.15114	3.35896	0.237779	0.423938	-0.618469	-0.66983	-0.32732	2.70978	-0.0859941	-2.10165	-4.17072	-2.55404	1.49573	-3.55684	1.18593	-0.166047	-0.0603339	-0.47693	0.586433	0.0920483
HS21	0.251536	-0.473053	3.46361	-5.01557	8.97605	7.7883	-2.86379	1.09614	4.64479	-5.57093	-3.87014	6.50361	-5.13533	4.58228	-3.55998	4.00442	4.07337	-2.79007	2.96836	0.17604	-1.92911	-1.25449	-2.08487	-0.282606	1.30376	2.55165	-1.42459	-1.0367	-2.46099	-3.03786	5.78126	-1.42252	1.76635	1.20052	-1.0457	-1.1091	0.462666	-1.15093	-0.408566	-0.548662	0.486596	-2.79631	0.938652	1.21331	-1.66534	-0.902902	0.852829	1.37118	-0.705177
HS22	6.95359	1.50452	8.68086	5.71496	-8.34763	3.79641	-7.98278	-3.83537	2.03447	-4.61681	4.55374	-2.4401	-1.37876	3.3865	-6.70935	2.15275	1.36178	0.266182	0.416891	-1.608	0.204671	-1.2245	0.942228	0.475346	-0.680635	0.336637	0.328588	1.16218	-5.01797	-0.79984	-0.607637	1.89013	-3.01391	2.176	-2.54672	2.33773	0.990912	-1.97824	-0.296601	-1.31792	-3.03855	0.416777	-2.43235	-1.646	0.444711	4.91682	-1.72036	1.29664	-0.74139
HS23	-6.23803	-2.09534	5.78462	1.84748	-0.926809	-1.44028	-3.18495	2.18021	-0.0414505	6.19749	6.96713	-1.84202	6.99917	-3.05771	1.48293	5.05659	-1.10283	-3.77863	-3.79005	-3.4886	-2.62257	-0.970342	-4.05952	-3.14128	1.20511	2.39868	-0.0469964	-5.85453	0.424027	0.765408	3.98041	-0.378513	-2.0643	-2.76314	4.40022	-1.33201	-2.01597	0.971796	-1.19352	-0.808892	0.466748	-1.22139	2.54736	1.5524	0.696444	1.66297	-3.0465	1.11613	-0.0142167
HS24	-5.23527	-5.72748	-6.30742	-0.0911786	-2.24674	-3.64738	-1.18533	-2.60956	3.08892	-2.10349	-0.787962	-3.66701	4.84418	0.733744	2.2911	0.260364	-1.75902	-4.54805	3.19944	-2.93437	1.89336	-0.406837	0.49654	0.0563307	2.11245	4.04556	-3.19419	-2.0235	-3.64515	0.622283	0.31215	6.42585	-0.828978	-3.7868	-0.978824	-5.16797	-2.03094	-2.11664	-0.215716	0.987577	1.8886	2.00845	2.87645	-0.218161	0.774111	-0.53815	0.0781204	-1.5445	2.53474
HS25	-5.77043	-4.68993	-4.195	-5.55752	7.2829	-3.52255	9.09545	-3.73269	-5.78353	-5.11097	1.77633	2.90267	-2.22998	-1.83864	-2.42101	0.0101278	0.329029	0.911419	2.49718	-2.62823	6.621	5.06426	-1.07333	3.73254	1.37167	3.99112	-0.47444	-0.00960518	-0.716003	-5.64979	0.205845	-2.0366	-0.380936	-2.39125	1.54565	-0.800516	1.02447	-0.773121	1.10894	1.69433	-0.764896	-1.33889	-1.86008	-1.06977	-0.920867	-1.45825	-1.03888	0.567522	-0.516974
HS26	-2.92839	-8.12497	6.5238	-3.25828	-0.6636	5.64802	-5.69261	-0.441378	-2.06516	-7.19305	9.10162	-0.642267	3.38668	-5.27817	0.621627	-1.96804	0.327068	-0.00583261	3.44372	0.485891	-1.92596	-0.730268	-1.18457	2.35049	-2.93056	-0.19715	-1.53006	1.3498	-2.94502	0.0746045	0.291317	-0.54485	-2.41253	1.27152	-2.8185	4.71664	-2.32895	-2.68766	1.26803	-1.4515	-0.961298	-1.27049	-1.56111	-1.81517	2.09936	0.914387	3.12657	-0.548719	0.49723
HS27	-3.7679	-4.54477	-0.345339	-1.93274	2.2468	-1.7406	2.70114	5.47458	-2.71172	-2.06572	-4.07519	4.12413	8.36498	-0.281282	-6.63343	-3.36361	6.10006	-4.04856	-0.543052	2.23212	-5.05173	1.8564	3.87761	-7.5881	-1.22212	2.55706	4.36023	0.238214	7.0476	-2.02727	2.2007	1.7244	0.904905	-4.92492	0.433503	-0.131801	-2.42627	3.37667	0.0285721	-1.01458	-1.1335	-0.520805	0.50426	-2.07729	-3.01953	2.18856	-1.23196	4.11436	0.575148
HS28	-2.17309	5.26348	-1.25916	3.97372	-1.95465	10.2891	9.53162	9.59041	4.60301	-1.10463	8.67834	-1.28717	-1.23211	1.8689	-1.44874	8.86851	1.17196	-4.02708	-3.81708	3.68652	-4.61728	2.11293	8.313	-3.93473	0.826913	2.47193	-2.85317	-0.00967573	1.50133	2.23564	-0.980278	-2.95497	-2.42117	-0.976176	0.0403769	-0.84802	3.86419	0.587768	2.83776	0.100113	0.0302863	2.20532	-2.3691	1.00955	0.143896	-0.775966	-0.412899	-0.173978	0.925608
HS29	1.65338	-1.28015	7.1419	4.64721	-6.49579	6.49256	-1.58253	-5.73025	-1.99963	-3.32945	4.76457	4.26568	-1.18124	2.28642	-3.5646	-3.09272	-1.63167	-4.40079	-1.08841	-3.74863	-2.20262	0.815887	-3.85142	-7.12332	-1.58185	-2.334	0.905499	-1.60111	1.82959	-1.56349	1.18381	-0.274266	2.35807	-2.31823	-0.736749	-2.01249	-1.48733	1.96811	1.75552	-0.462115	-1.32411	-1.98442	2.10205	2.59307	-1.97659	-1.25556	0.629317	0.0886915	-0.189601
HS30	0.0633332	-4.7301	-0.188494	-4.61816	2.09368	0.103047	5.29336	3.38319	-3.12163	4.69993	-1.56565	0.197854	-2.0213	-1.80647	-6.89419	1.83857	-3.90532	-0.315616	5.75311	-2.33993	-2.88525	-0.544622	2.12299	4.32078	-1.5139	-1.26235	-1.55508	0.0873505	2.12866	6.167	2.43504	-0.0909857	-6.42181	2.64365	-1.55743	-1.38114	2.45326	5.41237	-3.15725	-0.32159	2.95627	-1.85734	-6.41292	3.08254	-1.4929	-2.56558	-4.67079	0.531959	1.63883
HS31	5.67073	4.23689	8.88345	-7.30868	10.1602	0.302614	-0.920901	-7.50132	1.99868	4.60258	1.00549	1.71929	3.79427	0.176001	-5.42361	-6.17723	0.427311	-0.124418	1.25358	3.99174	-3.4618	0.374941	2.19782	-1.37888	-1.5784	3.20386	0.164489	-1.5645	0.521919	0.903994	-0.705301	0.627812	-0.702269	-6.92201	2.2674	0.0751524	-3.62592	-1.11499	-1.49511	-1.22388	-4.20826	2.30493	0.584728	6.57686	-1.32068	0.828621	4.98747	0.986061	1.71159
HS32	-6.85596	-0.398154	8.64992	0.641415	-8.87818	-8.36754	1.94001	-0.657643	0.560417	1.03359	1.06609	-3.19268	-1.47775	0.726417	5.14148	-1.23905	-0.153494	0.553221	5.12902	5.02887	-1.57947	-3.30349	-0.633806	1.02081	3.16155	-2.12976	-1.95643	-2.00198	2.01034	-1.12975	-0.467122	1.77691	-2.13848	1.13824	2.52682	0.280067	2.81172	-1.74229	0.537312	-0.298475	2.30176	0.941225	-2.14674	0.107559	-4.45891	-3.48822	-2.45822	3.16451	-3.8916
HS33	-8.0278	3.0077	6.70661	-4.72051	-4.75422	-3.15139	-2.77409	-7.7362	-4.72197	-1.12755	-2.89164	3.46968	5.2196	-3.45691	6.76274	2.3725	0.172268	-1.40375	-4.29843	0.755162	-0.968201	-0.236656	-1.20209	-0.72981	3.81783	-3.41738	-0.582459	4.58223	-0.652038	-0.635919	-0.0117219	-1.34749	-1.18282	-0.26816	0.618391	-0.837612	2.7344	0.0895819	-1.27858	-0.772652	2.0334	1.31015	-0.295215	1.09166	1.94624	4.72705	-0.308958	3.12851	2.90747
HS34	-4.74641	-9.04148	-3.2243	-0.729136	-0.108938	2.91938	5.11901	-2.15847	6.86668	-3.9801	5.59182	0.885401	1.74232	-0.425542	-1.05511	-3.45447	1.05583	1.65303	6.29988	-1.28323	-2.93877	2.76495	-1.18266	4.17236	1.33962	-2.16973	-5.58842	3.11552	0.334394	-2.80159	2.14867	-0.682992	0.942461	3.7745	5.01713	1.20217	2.55766	2.12748	-2.52422	-0.47399	-2.65016	3.5059	-1.14944	3.77569	2.30206	1.96489	-1.08329	0.442963	-1.62083
HS35	-1.42304	-0.367682	5.31016	-3.87456	-6.8328	-2.11318	0.43384	1.4681	4.29672	3.10955	5.24541	-3.30733	-1.13572	-4.37391	0.381017	3.33061	-1.42391	-3.39702	-3.09489	-1.60154	4.69013	-4.90876	0.624659	-1.64309	-1.87729	0.38939	-1.40369	0.396591	2.20801	-0.0405081	3.57186	-0.452855	1.25558	2.08254	1.84987	2.30143	-1.06022	-0.552774	0.369585	1.06034	0.821037	-1.0199	-2.56757	0.637161	-2.45188	-0.0957967	-0.819279	1.24659	0.276451
HS36	-6.69778	-4.89529	-5.37237	7.67669	-1.11864	-2.06461	-4.14181	-2.93387	8.80088	-2.82874	1.18963	-6.38616	1.62735	-3.7594	-3.51748	5.13686	1.17734	-0.471199	-0.67625	-0.816873	2.84941	-1.28263	-2.78001	-1.00259	-0.0754404	2.52132	-0.568197	-1.40561	-0.542972	-0.991924	1.30649	-2.31752	1.18233	-1.35365	-0.319678	2.32668	2.81286	-1.22112	-1.34982	-0.065895	-1.30083	0.267777	-0.146685	1.26096	-1.08793	2.36395	-0.150991	0.744188	0.795845
HS37	8.50505	5.00446	-8.79577	6.01803	-2.86976	-1.69156	3.04956	-4.82909	0.166924	-0.772582	6.79693	5.24488	0.0470809	5.14752	-4.95019	-2.17254	-4.75254	-0.302211	-3.93814	1.29396	5.96503	-1.2076	3.20764	-3.57536	1.85933	-2.4934	-4.77785	-1.33156	1.55715	-2.24103	-0.15987	1.45113	-2.31225	-1.73596	-2.66043	2.56034	2.82843	-0.970243	-2.84686	-0.463426	5.12026	2.35699	0.641625	-0.558857	1.35926	2.19658	2.02065	-0.586404	2.43772
HS38	-0.423498	-8.15566	-4.03795	6.94949	-2.86745	0.139673	-3.49813	-1.49747	-6.08665	1.4944	-5.13002	2.42079	6.34202	1.96683	0.809859	2.69732	-1.28128	-2.20302	-1.98119	3.79294	2.68921	4.25948	-1.4595	0.312346	0.00485818	-1.97196	-0.197947	-4.86805	0.916393	0.653601	0.192418	2.0366	3.12487	1.70808	1.46197	3.37802	-2.62674	1.52821	-1.84533	-0.699391	0.998274	-3.81289	-1.1353	-0.576608	2.56862	2.0202	2.1882	1.02494	2.12536
HS39	-8.12931	-3.31068	-8.04566	5.29508	-0.787072	-3.35665	0.460385	-9.40799	4.39675	4.36939	-4.64984	-5.20898	8.52554	-2.78575	1.76013	-4.35744	-0.616688	-5.68864	-1.73239	-0.376965	-4.97139	-0.382808	2.09041	4.0632	-2.49978	-3.25232	-6.06979	5.39802	-1.48668	-2.34565	1.45364	-5.67958	-1.5353	2.42943	0.880251	-5.27514	0.242766	3.07173	-0.515873	0.02921	-1.68051	-0.763539	-0.499924	-2.2553	2.45761	1.29675	-0.463708	-1.33574	-2.63945
HS40	5.39092	-11.1936	2.3386	-2.04043	-3.61098	-7.77553	1.05816	-0.608962	-1.66595	-1.30101	-0.48326	5.82823	-3.57772	-0.919393	-1.78746	3.15186	0.385328	4.85375	-2.12818	-3.50393	-0.670482	0.370491	-0.147402	1.36018	-0.243716	1.68202	-1.92033	0.180308	2.27288	0.955292	0.231947	3.13507	-2.0955	1.22984	-3.05509	-0.302441	0.378274	2.73986	0.902547	3.90055	0.0272999	-2.32013	2.28724	-1.52165	-2.03543	-0.183671	0.053382	-0.656	1.85843
HS41	-0.40995	8.05891	-3.01116	0.143189	5.44813	-0.126217	1.12465	-9.01493	1.3552	5.514	-0.642978	-2.87521	0.67351	1.25606	-0.959235	2.54243	1.66202	-2.65885	5.57542	-1.09517	-0.00770764	-4.14182	-0.300215	-0.114016	-1.27563	0.00586162	2.84258	-3.12563	3.12122	-0.825931	0.949783	-0.221313	-0.276739	4.23892	-1.31767	-1.6763	-1.3501	-0.301209	1.55144	2.95955	-0.96162	1.67441	0.512869	0.407452	0.307607	-2.1455	1.34197	1.09341	3.99194
HS42	4.05124	0.358873	5.42892	1.59829	-8.68872	-0.710873	-0.800849	-3.50962	-4.61182	3.25596	2.2498	0.0923479	-1.42421	4.16953	3.34464	0.795941	-2.30886	-1.27781	-3.04983	-4.64842	-1.45943	-1.13532	1.30336	0.348882	1.19909	-5.01601	1.91944	2.54133	-1.49919	1.16586	3.13424	3.73382	2.71217	-1.33072	0.756121	0.204466	1.05858	-1.0267	-1.70179	1.31447	1.19189	0.923044	2.87178	3.42652	0.080731	5.65045	1.59893	0.369442	1.91175
HS43	-5.93859	-2.79108	7.90878	-6.31902	-1.36772	-4.38943	1.13093	-8.65612	0.807455	2.00754	-1.75228	2.00449	-2.56478	0.445889	8.21058	1.06002	-0.801655	-1.80789	0.590375	-2.18192	0.358322	-2.94804	2.30339	1.92597	-0.754151	-0.595868	0.710325	-3.21415	3.39273	3.01318	1.60062	5.21864	0.266989	-0.415848	-2.62598	2.45598	-0.203675	-0.881926	1.60731	2.73907	-0.0374468	1.90163	3.36373	-3.15489	-1.94211	1.1683	-0.160363	-4.05507	-1.92086
HS44	-2.55767	-9.47138	-0.76068	3.42416	4.6235	0.973361	0.628401	1.98742	-0.5676	3.61899	-7.06619	2.10628	5.67222	-5.61618	1.30633	-1.20326	-5.50217	0.629767	1.40461	1.59388	0.704918	2.39628	-4.02647	-2.01907	-5.24562	1.78524	0.827412	3.16189	-4.30522	-7.24828	-0.642624	1.56108	-1.97462	1.48709	-2.69546	-0.0545247	1.75679	4.09248	1.73313	0.721783	1.36627	3.57894	-2.22169	-1.45247	0.164071	-1.93645	0.677487	1.33656	-0.196833
HS45	0.888211	-1.52511	-3.32771	5.09826	7.76471	-5.5067	-2.54896	8.37762	3.19591	-0.0185906	-5.77097	3.27234	-7.7793	1.8647	1.14764	-5.00646	0.392067	-0.821045	-7.42311	-2.84194	-5.04802	-0.757873	5.47933	4.17176	-0.628879	-2.39931	0.567551	-2.45138	1.07777	-0.329856	-0.416189	-2.59773	2.31321	0.184307	-2.06166	0.919223	0.837785	0.13737	6.07984	0.429578	-1.55353	-3.51883	0.593838	-0.567216	-0.0955477	0.916426	-0.413047	1.91965	3.13027
HS46	-13.0002	1.59668	1.61728	-0.223948	1.74397	4.90931	-1.61514	-3.5721	0.373516	4.78303	1.30292	3.51485	0.190982	3.36395	-3.4039	1.5884	0.624511	5.33002	-0.752371	-4.05192	-1.99983	5.67236	1.2717	2.75696	-1.52808	-2.91245	3.8328	4.06525	-2.39928	5.02845	-1.55148	-0.698645	1.29466	2.83471	2.82404	-2.26059	0.624163	2.69795	-0.951229	-0.0321917	-0.27471	1.08821	2.59426	4.34984	-0.435826	4.40767	4.09293	-1.01187	-1.06794
HS47	-8.43634	-1.4731	-1.43595	-1.68645	-8.55157	-7.33265	-5.33815	0.79259	2.01375	-1.65573	-2.49734	-3.51875	3.63584	4.63616	-0.924306	4.80023	-3.23987	0.812348	5.26613	0.779102	-0.110117	-4.40943	0.726786	-3.12723	0.202363	2.79509	-5.40027	1.01797	-2.50466	-1.72309	-1.07473	3.85357	2.41444	-0.0393703	-5.24103	0.289288	2.05845	1.5739	-0.822845	3.77062	0.309396	1.16123	4.04696	-0.00264617	-1.37904	0.67001	-0.619943	-4.74549	1.87891
HS48	-2.93891	0.167299	13.289	3.37766	-6.97301	2.15324	-5.3865	1.20551	5.87453	-11.1253	-0.248307	-1.81291	0.219348	-1.02186	-4.51228	-1.97538	-1.34	2.97849	-0.569393	1.94971	-2.87791	-3.01888	3.29819	0.0969826	4.29547	-0.189468	6.67932	-0.40492	1.1163	-3.26507	0.97588	-3.08631	-0.197762	-0.637132	-1.96689	-1.37374	1.88247	0.373851	3.07766	-0.459861	0.562475	0.445436	-2.45971	-2.92347	0.51934	-0.467625	3.94023	-0.536877	2.681
HS49	-5.4065	0.131549	-6.89059	2.48612	5.62255	1.2081	0.328787	-7.66976	-2.17763	-0.501697	-2.04226	-1.86112	-7.37733	-5.59353	6.81207	0.664282	-2.82458	-0.967363	1.74713	1.85205	1.14109	-0.959335	4.08192	0.301863	0.343268	-0.084228	-0.70103	-1.68908	1.62699	2.33251	0.577196	4.84463	0.810853	-0.86514	-0.0873551	2.89424	1.61307	-2.82297	1.98409	-0.610149	1.37927	1.65528	-1.11294	0.191094	-1.94437	-1.00259	0.918077	2.05899	0.364091
HS50	-8.2161	-2.84669	-0.268094	-4.20647	-9.63226	-6.05293	-4.4774	-3.49918	4.41957	0.606405	-3.37778	-6.85459	-1.02577	4.15066	-1.46068	5.20793	1.47329	1.9454	4.4582	-1.04217	-1.34642	-6.77744	2.62163	0.878846	-4.19519	-0.952975	4.51218	-0.758496	0.497347	1.98285	2.66816	-0.628621	-4.70305	1.17325	-3.63053	2.62981	-1.6195	-0.830535	3.18722	-2.18824	1.36647	0.0176835	2.44584	-3.3306	2.25259	-0.892993	4.58124	0.754441	-2.11791
HZ01	7.21468	-1.69106	0.312068	5.74758	11.7723	-2.95038	2.16263	7.05703	1.38684	-2.45083	-3.1858	-0.412446	-0.833218	0.308635	0.764503	-1.66596	-4.51724	3.74685	2.52335	4.81402	0.732032	-0.882365	-3.60727	-2.47742	-1.93685	-1.35411	-2.63236	2.75542	4.05572	-4.46364	2.58863	4.17664	-4.22934	-0.361472	-3.12534	-3.28292	0.3237	5.03817	4.75921	4.91635	-1.89638	-5.49791	4.08939	1.68749	1.40057	1.08175	2.37105	1.04108	0.0354612
HZ02	-6.9333	-3.11622	-0.0736027	-3.02762	-6.92778	-5.58966	-5.75713	0.609623	10.536	5.04161	-2.33952	-0.894752	-3.57193	-6.39207	-5.37084	0.15574	0.193189	9.63416	-3.598	-4.34572	-4.38686	4.25193	-0.537891	1.43894	-1.53315	0.8605	0.308606	-1.20378	2.03105	3.30552	-1.75576	-2.26281	-1.38641	1.39631	-3.06844	2.98344	-2.07807	0.933216	-4.50709	0.241272	-1.31596	-0.596921	1.42934	0.0568137	-3.61547	-2.96029	-0.206207	1.75955	1.01119
HZ03	-6.54707	-3.43989	-4.60017	8.11355	-1.30713	-2.20664	-3.78635	-1.43064	-0.651467	1.84544	-1.55926	-2.93586	-2.14834	-4.42051	-4.24994	7.12474	-1.33145	-0.334452	1.17702	3.36649	0.891048	-1.52199	1.30187	-0.0790959	0.363278	5.00689	-0.172672	-1.20506	0.548833	-5.05724	-1.24393	3.30051	0.887163	2.52411	-0.597843	2.36083	2.05478	1.70568	1.32737	1.77658	-1.19722	-1.27886	-1.02585	0.423141	-0.306987	0.924531	0.573473	0.948404	0.708084
HZ04	11.2328	-5.8718	11.3582	1.14351	-2.72789	4.39704	3.44541	0.0910187	5.09419	-5.51295	1.29403	6.18568	-7.30507	2.93073	5.43169	-2.55467	0.915617	1.73958	-1.5351	5.99331	-6.22407	4.01571	-1.99934	1.39541	-2.42276	-0.383613	-1.41159	-2.02809	-1.67779	-3.94934	6.60054	-0.0640807	1.32565	2.02509	-1.04572	-2.09603	0.0832067	-2.19694	-0.758572	-1.67933	1.47217	-2.78432	3.35023	0.0904431	-0.664755	-0.967644	1.37894	1.03592	-1.6092
HZ05	5.68749	-7.18811	-1.4162	-2.20446	-1.7566	-3.5709	5.9262	4.15539	-5.40579	-1.60417	-1.52934	5.06591	0.606831	2.49298	2.94872	7.23451	0.553939	7.59616	-2.71267	-7.57566	-2.68934	2.69235	4.17493	-2.13829	1.00514	-3.02482	-1.03265	-0.767443	1.5366	3.62536	1.48661	2.86918	1.34346	0.10015	3.30693	-0.0547374	-1.58514	0.864488	-0.60566	2.7619	-0.806428	0.0818357	0.125945	-0.873235	0.113976	6.64759	2.57756	0.623389	-0.80268
HZ06	5.35361	1.36817	-8.48089	-3.56767	3.98797	7.69547	-1.58356	-3.70918	0.67435	-9.29592	7.42498	-1.54967	2.82622	-2.93534	0.0628863	-4.32372	1.17715	-1.75749	6.33132	-0.341855	-4.71529	0.339791	0.307796	-1.13444	0.839458	-2.55835	0.746718	-3.57822	-2.10803	-1.95681	-2.23142	-1.15838	0.451377	2.51115	-0.177059	-0.369011	1.91403	3.66921	0.553285	-1.05472	-4.2011	2.27385	0.255574	1.6716	1.06703	-2.4099	-1.03687	-0.093196	0.549439
HZ07	-2.65664	3.9038	-0.0444584	2.6245	-1.35255	9.92252	-3.10561	6.58751	5.66115	-2.10008	2.69698	5.01323	-4.63457	4.76179	-3.04329	-4.78593	-1.06258	-1.26277	-1.89907	-0.134527	5.02976	-3.9598	-0.194419	-1.01293	-3.71742	-4.15433	1.12362	4.11044	-2.49969	1.49792	4.59758	2.365	-1.19121	2.49283	-2.60692	-4.20708	1.82527	1.30731	-1.18458	0.613599	-1.46047	-5.07094	2.77936	1.28958	0.0759493	0.673746	-2.83337	1.78102	1.21084
HZ08	-7.95452	-1.82276	1.27886	0.0894613	-7.91799	-1.95931	-0.606024	3.22624	-0.775872	5.97847	-0.951809	-2.38736	-6.44806	-0.313676	-5.58012	3.88126	0.850777	0.392785	9.60969	1.0568	2.2631	-0.771539	1.88281	-0.855417	-0.512064	-1.95344	3.05978	4.08456	1.70379	-1.51023	1.23505	3.14024	0.738648	2.64033	-0.339059	-3.90975	4.20693	-0.0832083	-5.164	0.704684	-1.95366	-1.04846	2.68687	1.59921	0.782509	6.14859	-1.32587	0.0415531	-0.817499
HZ09	-4.23142	10.9045	-5.06474	-5.2695	4.32132	4.23391	-0.519388	-5.79386	-6.19037	1.58305	4.56566	-3.21749	-3.62417	-0.484026	3.03934	4.65195	-2.86354	0.333764	2.4351	-0.67202	-4.56166	1.04627	-0.453109	-9.47089	1.01325	-1.24548	2.43233	-2.49626	1.74009	-0.406299	0.311547	-0.172137	-0.482826	0.342609	0.836169	0.698589	-1.41219	-0.410109	-1.16156	-0.403073	-5.22348	0.317233	1.20389	1.28204	-3.2649	-0.705068	0.788237	1.00655	0.565474
HZ10	-7.49103	3.63178	-4.96397	-1.98275	3.14069	0.375898	2.6899	-12.3829	3.20622	-3.0404	-1.80167	-7.92984	-2.68767	2.89427	-9.43309	2.88931	0.601852	-0.126273	-5.52159	0.721877	-2.74949	-1.11889	-0.725796	-2.73777	-1.21953	-2.67933	-2.64429	-2.79267	-3.89186	1.81482	-4.22803	-0.173453	0.510547	1.72722	-0.243402	0.188052	1.46786	-0.513886	0.592062	0.387501	-0.846877	0.844887	0.0841947	0.67609	0.0880071	-0.452281	-0.0758497	-0.64107	0.622627
HZ11	-7.26052	-1.2497	-0.502941	-0.49184	-6.21665	2.1416	1.96474	5.69787	5.06327	1.39239	1.73689	3.48078	4.41547	2.04042	1.40555	-3.37612	5.06113	-7.67538	-0.133963	6.45391	3.25874	4.95412	5.13283	-7.47892	-2.77254	-2.12395	1.73677	-2.24718	4.30863	2.60714	-0.67323	-5.17916	-2.07208	1.7656	-1.57241	-3.24194	-2.14024	1.24487	2.89661	0.0923751	-1.98197	1.54332	-0.385669	-0.386521	-1.80022	1.03195	-1.65477	-4.75984	0.333631
HZ12	-9.13521	-0.989112	6.19837	0.0692272	-3.96177	2.73359	-2.36646	3.97723	-7.00695	2.67932	7.48866	-4.0752	3.89866	0.571034	1.6722	-1.37158	-0.726209	-0.149326	-6.41064	-2.25159	-0.0132349	7.21967	1.24372	4.16868	4.39232	2.06588	8.68167	-0.876989	-1.19172	-3.38459	-2.15123	3.99317	-0.298391	1.31451	0.259028	-2.3347	-0.606913	3.53986	-0.0446044	-0.909037	1.8135	-0.67184	0.319089	2.94206	-1.58301	1.03058	1.58669	-0.228716	-0.552338
HZ13	11.0502	-0.953266	-7.33549	-2.05563	-2.13685	5.61073	2.28108	-4.92556	4.82365	0.245723	4.70186	5.00089	5.2243	1.2307	-1.21517	0.075394	-0.249765	-4.86182	2.48947	0.0422763	3.67253	-0.320098	4.92172	-2.83899	4.94032	0.633019	-0.785672	-1.99699	-2.57686	1.86773	3.25129	2.91994	-3.94799	-1.31813	0.268558	-1.70609	-0.437824	-1.08894	2.60819	0.468454	-1.10292	0.335192	0.543389	3.66906	-4.35196	-0.957776	-3.0414	1.75731	-0.39751
HZ14	-6.96666	2.30907	3.06399	1.7405	1.55407	3.19026	-6.24342	-2.9942	6.76028	-3.43956	-0.973219	1.45137	-6.50673	4.11918	-6.83366	3.87834	2.84161	3.69953	-0.640716	3.44389	-1.69554	2.85186	1.35548	1.92136	-3.51364	-0.844253	-5.47868	-0.916642	-0.534046	1.04345	-3.97015	-1.03618	-0.648547	-1.84679	-4.73239	1.12664	1.72798	0.591819	-1.46567	0.815584	-0.524014	0.0388232	-2.39614	-0.623283	0.333034	-1.03232	-2.14738	-0.419246	-0.636156
HZ15	-0.743166	-9.59976	5.28991	3.97516	1.35188	-0.170826	0.879778	3.08431	6.39037	0.0220679	0.465106	-0.194035	0.759436	-6.69453	2.80649	3.50567	2.21492	0.615203	3.13256	1.45663	1.01157	1.69681	-2.08239	-0.411644	-1.36902	-2.25747	-2.03911	-2.21904	3.15315	-0.505612	0.0322219	0.10217	2.23828	-2.26106	-0.450266	0.219187	-0.000743127	-1.70879	-1.3198	-0.720284	1.95151	-0.553509	-1.24713	1.10995	0.882768	1.36012	-0.272065	1.55765	0.336484
HZ16	3.2642	-1.943	-0.275956	-7.29114	2.63125	-2.84019	5.4663	9.01571	-0.0390255	-1.32718	-4.8164	3.27198	0.890316	-0.294332	-2.2408	-0.15871	-5.0569	-5.90118	1.01351	0.316504	-3.3799	2.97965	3.84129	1.32122	-2.91519	1.85037	8.94368	-5.88704	-3.44499	-0.856667	5.02686	-4.202	0.654584	2.26443	-0.293897	-3.03005	4.39782	-2.969	-0.895158	0.677862	1.85028	0.748754	2.52097	1.13013	0.739503	0.358216	-2.00325	-3.37985	-0.447145
HZ17	-7.84213	2.03894	-2.60333	-2.78963	-8.75519	-0.646552	-0.135746	3.7121	-1.74276	-1.14254	-5.86841	7.1595	8.22587	-6.17428	3.36598	-5.37308	3.069	2.31192	-2.09792	3.11507	2.39666	-3.19507	4.36081	-5.2329	1.75364	-7.02571	-3.79396	-0.462753	1.13961	-3.55772	1.51043	0.13365	-3.09098	-0.0331692	4.60196	0.599763	1.76695	3.83134	-0.531661	1.47039	-4.58344	-1.63457	-3.19497	1.44856	2.40899	-1.90177	0.960042	-0.954509	-1.76617
HZ18	-2.16585	4.97563	6.9983	5.93769	6.60766	0.452945	0.373554	-5.93943	-2.94262	6.57189	-4.04173	-0.88929	0.342729	-5.38052	-2.63798	0.773573	2.35193	-4.07864	-5.65271	1.91113	-1.37832	-1.38313	4.99356	1.34081	-1.85785	2.17143	-3.72652	3.54677	-1.64606	-3.27853	-1.82245	0.20527	1.87353	-2.17052	-0.471619	5.49129	2.1369	-0.334734	-0.370501	-3.7305	-0.695283	-1.08683	0.823254	-1.46777	1.07179	1.69415	-2.14664	-2.4021	0.881931
HZ19	-8.34038	0.196905	-2.37181	-0.195005	0.0707206	0.220926	6.28678	-6.66928	2.94029	2.5656	-2.31787	2.63754	-3.76931	-3.60442	-1.7219	-0.729265	8.69261	-0.675879	-2.90502	0.78789	-0.778416	1.68307	-1.30727	0.717443	1.54254	-2.86155	-0.720288	3.78704	-2.04876	-1.49146	1.42766	2.1976	-1.07346	0.139322	-0.356674	-4.23537	0.404252	0.592427	-1.81954	0.897739	-1.32538	0.20622	1.76572	-1.21983	2.96054	1.90397	4.13874	3.29684	-0.0439706
HZ20	2.46527	-0.299622	-3.93355	-1.90955	-11.3753	-0.26812	-4.64225	-0.240055	-6.47768	-2.2719	-8.02879	-1.00952	0.443914	-5.22141	-0.769006	6.53822	6.39126	-1.62557	-1.4802	-0.609858	-0.223934	3.31324	4.02242	-4.67696	-0.863113	-1.44163	-1.89887	1.43856	2.29497	-0.81429	2.8249	-0.396181	0.672535	1.68165	1.53009	-1.00952	-2.23859	0.549695	-3.41035	0.31169	-0.600615	1.33168	-0.309483	1.39945	1.57094	2.07321	2.28185	3.09536	-2.58358
HZ21	5.1497	-0.72414	0.557457	-5.94192	1.46248	0.16446	3.63212	5.00467	3.77226	0.907815	-8.28548	-0.546681	-5.51801	-2.86274	7.17803	-3.47711	2.63446	0.479864	-3.56977	0.512406	-5.13508	4.84507	0.217919	-6.0046	-0.935269	2.93141	-3.55904	1.81165	-4.01968	1.18504	4.75378	0.150036	-2.12941	4.23265	1.6202	0.921135	4.18298	-0.103379	-2.25931	-2.08915	0.533695	2.09303	-1.77945	-4.08184	0.12794	-0.21033	3.58275	-4.02083	-0.61764
HZ22	3.716	1.47396	-6.75072	10.9277	0.63958	-4.76631	-3.66609	1.51323	-10.82	-6.22875	-3.0624	-0.454287	2.57146	2.03682	-1.01618	4.32345	0.534425	0.785761	-4.58536	2.81565	2.44648	1.68072	2.95197	1.52846	-5.1203	-6.00626	-2.67004	-2.89591	0.25557	1.40031	1.40343	0.105651	4.44858	-1.95161	-2.68185	5.02351	-0.504954	-2.38213	1.65425	1.47791	-2.72526	-1.72783	0.0668587	1.76228	1.28384	0.619513	-0.723061	-0.976842	-0.457653
HZ23	-6.08098	-0.10969	5.10218	-0.955013	-7.55987	-6.0712	4.34745	3.19374	0.523824	-0.33135	1.14548	2.47914	4.57761	-1.4692	1.99204	-2.85839	2.86627	-0.11349	4.16291	6.69648	-6.02353	-4.71434	-3.16427	1.45523	-1.08103	5.26506	-4.32503	2.84511	-2.59761	2.57857	-6.00212	2.0585	4.70854	-3.48915	-0.801917	-3.67143	-3.95463	-0.883157	-1.33461	-0.46852	0.975338	2.42983	-1.75666	1.5298	0.230197	0.820123	2.48828	-0.731896	2.10899
HZ24	7.09104	-5.90637	-2.66851	4.6488	1.288	5.80948	4.03374	3.16983	-8.12014	5.90493	-7.60807	3.41869	1.5552	-7.18074	-2.03723	3.2625	-5.99535	-2.27558	3.27512	1.17771	3.82674	2.81354	-0.639685	3.79928	-0.575178	1.7498	3.78468	-0.170676	-5.40836	1.10632	-1.79832	-4.26196	1.04733	2.8403	-1.75937	0.119709	1.0919	-0.964469	-2.14934	-2.40769	-2.21039	-2.26045	1.96397	0.498675	-1.68888	0.174024	1.63582	0.0249259	-2.09373
HZ25	-6.75591	-0.976653	-0.788061	-2.41003	-8.60944	1.15029	0.671115	3.05455	9.76035	2.2086	3.38601	7.56964	0.835329	-6.81468	2.81561	0.0363715	2.43246	1.08626	-6.29888	-3.80572	3.92802	-0.390588	-0.936479	-0.160676	-3.62676	-3.71668	2.36883	1.7174	1.05103	1.30842	3.2386	4.24297	-0.467574	-0.434	-2.73929	1.38227	1.12536	2.41234	2.24616	-5.74491	1.60757	3.12446	0.93949	1.20781	-2.03578	-1.02775	0.0900917	-3.31303	-3.54795
HZ26	12.1148	-0.691377	2.29139	-3.40519	-0.646772	4.40332	4.12274	-2.03887	-6.69431	7.23876	-0.156683	-0.907598	1.82317	1.51065	0.401898	-0.711773	5.13825	2.04184	3.51598	-3.93935	5.94048	-1.22421	3.46477	0.562638	3.54226	5.19522	-1.13201	-1.93513	2.64607	-5.90818	-0.935462	-1.47069	-0.254231	-0.561863	-5.51572	0.192674	-0.663427	2.04736	-0.556274	-4.15799	2.9126	0.188274	0.810062	-2.50263	-0.968816	1.72711	-2.65462	-3.93959	-1.94977
HZ27	3.17057	-4.49122	-1.36736	-0.218741	-3.2674	-4.93124	2.48974	2.39765	-4.84141	0.333746	-2.5924	8.04058	-5.22387	1.49105	-3.70103	-3.72649	-6.53054	2.28013	1.25535	-3.55538	3.3376	3.9833	-1.42991	0.0856391	-5.4342	-0.009105	3.38896	-0.552778	-1.91612	4.06451	-1.26279	-2.36505	-0.250969	-3.54003	0.303605	-2.73556	3.3425	-2.21656	0.791027	-1.0997	-1.70786	5.04845	0.284705	-0.242232	-0.505184	3.88046	1.43514	1.74166	-0.6598
HZ28	0.817528	0.880716	3.51377	5.74674	0.414898	-3.10274	-8.45741	3.94899	7.39416	3.09342	-1.577	-4.06865	-3.34615	-6.01247	-1.21694	0.732312	-2.20022	0.383066	-1.98268	-2.63643	1.64521	-1.26497	-2.42192	-2.7753	-0.169744	0.636098	3.28655	-1.90817	0.0767957	0.883747	6.22588	1.25382	2.26177	-3.6284	0.0159205	-2.94442	-3.22766	-2.3332	-2.94586	-2.50489	-4.28657	1.02842	0.457986	-2.58368	4.10564	-2.84416	-3.3507	-0.165738	-1.14005
HZ29	-5.63774	-7.77048	-5.96672	-7.13326	1.32817	1.17688	-11.6845	6.21681	-3.21126	-0.395014	0.8107	2.34506	-2.61653	-1.18983	1.81097	-5.55962	-1.49235	-0.12866	5.54088	0.473353	-3.99125	-1.18632	0.563039	2.45357	-0.200605	1.23688	-7.78111	1.73187	-4.74948	-1.38844	-5.50592	0.197839	2.50249	0.972807	-2.31086	-1.20085	-4.45589	0.0759919	-1.02989	1.43494	-0.319784	1.28879	-3.97018	-1.72476	1.90817	0.254979	0.00807802	-0.765114	-1.76329
HZ30	-3.9134	-10.3721	-1.08951	4.2095	5.41407	4.52461	-6.45503	3.45096	5.06734	-1.89581	-4.8213	5.34741	-2.55174	1.09577	5.93413	-4.57311	3.75695	1.61977	2.62408	-5.52196	-0.911255	-4.73481	-0.927568	0.22443	-1.18473	0.674721	-2.11296	-3.48084	-1.9383	2.91429	-2.86597	0.42665	-4.8003	-1.3492	0.981356	1.04417	3.95596	0.502837	3.22873	3.32786	-0.613652	-2.5031	0.930142	-0.783455	-1.35661	2.90305	1.13162	-5.14394	-0.399219
HZ31	-2.08516	8.06178	-4.10462	-3.46719	-2.3464	4.31256	-6.32373	4.03504	-7.94675	4.14466	0.780219	-8.80071	-7.10726	0.51025	3.28648	-2.49168	-0.464495	6.59194	5.36124	-0.845225	3.63586	2.97491	4.59801	-0.00365838	-2.08049	4.53605	1.15789	-0.312086	2.68609	-0.581413	0.124384	-0.307753	-0.76333	-0.158192	-0.171762	-0.05185	1.61264	-1.35853	0.106253	-1.91389	-0.185997	-2.66591	-0.155968	-1.45497	-1.58884	1.51798	-2.34051	-2.39618	0.869706
HZ32	1.81467	11.3128	-1.90136	2.17165	9.29671	-11.1275	7.29261	-1.85778	1.35402	-1.81749	5.17854	4.28662	-2.42588	6.43767	-3.6112	-0.218821	5.16377	0.257562	0.874844	9.39455	-1.65587	4.05156	-3.19272	0.0730854	-1.86368	4.9691	-1.96358	2.19237	2.12664	-2.28674	-0.70755	2.80785	0.879809	3.22713	2.61145	4.45237	4.64673	-3.0973	-0.631738	-0.724321	0.346464	1.78801	-1.68165	1.5672	0.189852	-0.0146912	-1.35496	-2.52472	-1.4773
HZ33	9.54958	-2.64844	1.49081	6.667	4.94232	10.6625	-5.42458	-0.377549	-4.58044	-3.94887	2.89393	0.0499989	1.1618	-1.20342	5.95023	4.43359	-6.05461	4.29045	-0.0911197	0.849567	-2.3543	1.9505	-0.297371	-0.139663	-2.23602	-0.182567	-0.00305478	2.24964	2.71341	-1.79581	1.16141	-0.982394	-0.910287	-1.29069	2.57965	-1.89275	-1.65155	0.919048	0.15401	0.470695	0.687714	0.141731	-0.18785	1.03785	-2.38425	-0.41931	2.17946	-1.02644	-0.506429
HZ34	1.16483	-5.98004	-2.1986	3.1594	9.48407	-7.86831	0.059737	6.35397	-0.0124022	-1.93427	-4.00243	4.37864	-1.85	1.97372	2.6158	-2.9149	-0.348071	-2.73684	0.797393	-6.10241	1.09023	-4.38466	-0.090331	-0.800439	1.68719	-1.53666	-0.140031	-0.560198	2.16313	-4.53036	-3.98846	-1.5644	-7.0617	0.344066	0.740647	2.1016	-2.76582	-2.11976	-1.88584	-1.97005	-0.517171	-1.90239	0.7472	5.38129	1.97496	-1.75343	-0.195108	-2.60527	-1.86883
HZ35	13.2725	-0.975156	-4.23689	-5.19486	-3.03027	-0.777296	0.311541	-5.20074	-1.80722	0.528387	-4.73603	2.24959	7.40305	4.8309	3.68979	-0.576015	0.650657	-1.5209	0.0445478	-3.00743	0.403534	0.775065	-1.01006	-7.04434	-0.834374	-5.69904	0.428731	-3.77463	1.47742	-0.18256	-4.94565	-1.64443	2.56448	0.315147	-3.54346	1.87264	0.81131	-0.277987	-3.21298	-2.3453	3.79063	-1.82851	-0.0680093	1.17755	4.34971	0.67489	0.622212	2.71044	1.2049
HZ36	0.761291	9.14185	-3.12304	-1.09525	0.249394	2.00001	-1.41893	-2.05979	1.04315	4.08138	-6.42951	-6.99983	9.11227	2.50825	-1.51766	-8.16387	11.1257	4.30502	-2.09235	-4.91799	4.24609	4.77859	3.82431	0.572633	-4.16944	-5.05603	-0.0619517	-0.275934	-4.77845	1.87873	1.28801	4.5189	-1.06922	1.39287	-1.89321	-2.53599	1.65822	-1.72666	0.623366	0.528171	2.87775	-0.358706	-0.943634	-1.44225	-0.353983	-2.37946	1.56658	2.26285	-1.68329
HZ37	-0.781056	0.00663844	3.59418	-4.85371	5.78372	5.2645	6.98544	-0.0869518	0.495827	-5.28578	-5.67001	-4.96843	2.15394	6.04247	4.6129	1.58281	10.5259	1.00871	0.935341	3.43176	7.00076	5.63064	-1.33441	-0.909763	-1.3252	-3.9075	-2.41167	-0.683681	-0.786995	2.0597	-1.38406	0.423798	0.26081	1.1136	-1.84013	0.189617	-1.80097	0.434388	-0.783134	-2.87904	-0.480369	1.67535	-1.32793	-0.797684	0.479154	0.520647	-1.55982	-2.10177	0.547549
HZ38	-9.08124	-1.61215	-7.55921	2.06882	-1.19289	-6.93776	2.59867	-5.88761	1.97577	0.816947	1.63537	-6.04191	4.9975	3.19431	-1.64804	-2.16271	-3.92105	-1.33747	1.50689	-1.76801	-3.81894	0.0540596	3.71491	4.68287	-4.72247	1.23076	-6.52332	0.971871	-2.67535	-2.27601	-1.55438	0.284456	0.702769	-0.0534022	-2.4102	-3.80251	-2.95967	-1.68641	0.951726	-1.30666	1.24363	-2.76813	0.73468	-1.75356	-0.206098	0.982536	-0.0567829	-1.22729	2.44382
HZ39	5.1259	-7.9135	-2.11455	-1.49947	-1.37936	1.62193	-3.63048	-0.612347	1.04251	-2.36878	-2.97921	-1.88262	-4.3844	3.21903	-6.11612	1.41469	-0.031059	0.80717	1.72042	0.251309	0.808749	-0.687747	-1.82262	-3.50426	3.32155	0.493762	-0.607122	-0.0337862	-1.40349	0.231244	2.57824	0.624881	-0.10586	-6.01827	1.91147	-3.29718	-2.00608	1.4843	-3.56794	-0.446351	-2.79032	5.27491	-2.15997	0.432502	-0.235767	-1.06181	4.81381	-2.37307	-1.33473
HZ40	2.8644	-12.5936	6.54009	6.67523	-2.7176	2.5979	-5.78835	-5.04506	0.342423	-2.88586	-0.207981	1.18673	2.54314	1.04326	2.10228	1.2271	-2.77688	-3.82268	1.64962	-1.80428	2.52096	0.602601	0.45153	0.677977	0.623666	0.789463	-2.50613	-0.395023	1.96559	0.709663	-1.33216	-0.664233	0.928194	-1.26349	1.30855	0.158696	4.35269	-2.64554	0.256807	-1.83352	-0.442594	0.168892	2.03003	1.24651	0.398617	-0.643312	3.02658	1.05792	2.37711
HZ41	-6.22972	0.719701	0.56577	11.2603	1.28694	5.27225	-0.810727	4.07201	1.48549	-4.72138	1.45691	1.39447	5.23541	4.07741	2.91012	3.17099	0.925067	1.29386	2.52741	-6.84629	0.249074	1.13007	0.8382	-3.30856	-2.3675	-5.37987	2.07941	2.63293	-2.44147	0.558	-0.801974	4.92205	-0.532273	1.19312	5.0078	3.31316	-2.49662	0.0380973	-4.42169	-2.85721	2.69456	-0.550994	1.07683	2.84307	0.333143	0.254195	-3.06303	0.253405	1.65883
CX01	9.69909	1.95561	1.58024	9.46677	-3.15753	0.921818	-6.89933	-2.72692	5.25982	0.568095	-1.35304	4.04951	-3.16608	0.0520553	5.90062	-1.64468	1.45852	3.19453	0.458417	-4.98498	1.30831	-0.297135	1.41355	-1.34509	-2.52626	4.36704	0.511201	-2.17144	1.64831	2.18218	-3.39785	-1.12647	1.75519	2.81527	-0.708207	0.383469	0.0136656	2.43893	3.31793	0.106344	1.45947	0.224505	1.80236	-1.30661	-0.169425	2.51638	-1.4167	-1.21345	-0.456935
AH01	-2.5845	-2.66221	-2.68082	-7.21849	5.95988	0.685027	1.59866	-6.93387	2.66443	2.0495	-4.06306	-1.28045	2.35325	2.96649	0.71778	1.97503	-4.38511	-4.16101	-0.0375901	1.50294	0.0639884	3.34864	-1.64747	1.00429	1.73169	3.64697	0.0210344	2.32103	1.31905	1.92938	1.30396	0.237027	-2.46123	2.01129	-1.23368	-0.0388374	-5.38357	-1.34786	0.931873	3.15176	-2.07217	2.41024	-2.82953	3.42324	3.88949	-0.102507	-0.871466	1.4648	1.18296
AH03	0.05636	0.714189	-0.18871	-0.0167368	3.64198	-2.80549	6.93753	7.70819	-2.21194	-6.5419	0.879912	-2.20884	0.0400321	3.2674	-4.23064	-0.88052	-0.790062	2.48659	0.448952	0.784856	5.30675	1.34199	1.29999	-2.51115	-6.85203	-2.58281	-3.40276	-1.43162	-8.08047	-2.14372	-0.0707313	0.823928	0.627163	-1.15945	-1.16276	1.48948	-1.90586	0.289054	-0.39236	0.334408	0.220627	3.44252	-0.854551	-1.81722	-0.974862	-1.25	0.391237	-0.228677	2.51705
WC04	-1.64592	7.11614	-8.19421	2.46571	3.51362	4.28508	-2.97549	-4.24201	-0.461017	-0.172643	0.408383	0.60515	-0.75171	-7.76356	1.1496	-5.17398	3.50399	-1.76661	-2.02309	2.40843	4.15978	0.574547	2.71744	-3.18936	1.15958	-4.05898	2.46039	3.80223	-4.38502	-0.625793	2.99851	3.42127	-2.27256	-3.05267	-0.247546	-2.36144	-0.34225	0.487074	2.48678	0.481591	2.66235	0.312087	1.07665	2.56881	-1.21325	-1.44524	1.55997	-1.34848	-2.99069
WC05	-5.6222	-2.79395	7.93325	4.351	-3.47806	-8.21495	3.44041	3.57	-0.0573959	-0.695965	6.79118	-0.508394	-1.68594	0.417598	-0.412058	-1.74902	1.88956	-3.45496	-5.65843	5.21722	-7.4439	4.19712	4.47296	1.83811	-0.0755845	-0.574183	0.194217	-4.45079	3.0084	-1.79518	-4.94679	0.461976	-0.719899	-0.716672	-4.60928	1.9934	4.97603	0.889958	-0.776274	1.15279	-0.977398	1.5516	0.131871	-1.43712	-0.717346	0.0872497	0.966851	0.632749	-2.11899
QM01	-2.06192	-0.894216	-7.59183	6.1469	-5.76386	4.50513	3.77872	-2.92868	-3.37639	3.94514	6.13038	0.401513	2.48025	6.97337	-2.46723	2.95151	-5.02511	3.81467	-9.21061	1.64951	1.02871	3.80219	2.18062	0.833539	5.37475	4.05456	-0.625445	-2.62322	-3.88713	-3.53577	-0.90404	1.0802	0.765936	-1.18461	0.0202803	3.21873	1.48718	-2.74486	0.954336	-3.63265	-7.04342	0.358529	-1.56634	1.38617	0.120289	-0.115346	4.84846	-0.974427	1.84038
QM02	-2.74256	-6.58189	1.84051	-5.08143	2.98735	4.08401	-0.769625	2.27364	-8.94728	-4.44439	0.441934	-3.22893	4.52574	-3.05538	-1.99141	-3.45988	6.59065	4.33935	-1.49312	4.85977	2.67852	-4.12445	-2.30833	2.94785	-3.41881	2.56034	2.53423	-5.58222	0.333258	-1.35954	-0.961507	5.20819	-3.52305	-4.07817	3.92484	-2.49526	-1.49051	0.579688	-2.4298	0.726103	2.46032	-3.18858	0.58947	0.720376	3.14256	-0.409817	-0.228306	-1.33518	-0.732677
QM03	1.82809	-5.99412	4.91961	-0.855262	6.86984	-4.58617	-0.518266	3.47522	-2.37704	-3.38209	4.63605	-2.86708	0.249034	-5.52601	-0.0657438	-2.62024	-3.95363	-0.537593	-2.93719	-0.269785	1.3408	0.442449	-3.48629	0.5506	-0.376008	-0.456247	-1.98501	1.81845	5.90924	1.0153	2.73447	0.206941	1.37821	-1.57701	1.46572	3.70992	-0.0968146	-1.17623	-1.47018	-1.03609	0.0452809	-0.916377	1.77579	0.124598	-0.951999	-1.12014	2.16793	-0.706275	-0.0477779
QM04	0.565467	9.31948	-1.97822	-2.7282	1.39922	-1.23724	-3.32559	0.0249997	0.581646	6.14963	-2.34949	-0.920462	-1.65265	8.72194	0.277602	-2.13481	0.648885	-5.72847	7.14687	-3.51563	1.42193	-4.43827	-3.4623	1.67952	0.322232	-2.93787	1.97468	2.95444	3.91635	-4.5455	-1.42191	3.66225	-3.71204	-3.94239	1.94629	3.09401	2.57631	-3.23314	-1.10773	-2.23006	-2.17196	1.8071	0.676276	-6.08339	-2.83	0.57237	-1.81929	3.08177	1.77615
QM05	1.56983	0.901204	6.94716	7.44096	-0.20343	-8.09535	-6.32494	1.00257	0.928518	-0.607509	-0.296173	-6.18353	-2.31463	-0.838627	-2.46272	1.53032	-2.03477	-6.03576	0.446024	-4.28444	3.33804	0.0265397	0.350752	0.436401	0.478608	-1.57873	2.79246	6.84872	-3.46478	-0.277072	1.47364	1.94215	2.59469	-1.59933	3.14727	-1.91205	1.68987	0.480442	-2.0205	-0.703769	-1.03743	-1.77398	0.291603	-0.166151	2.12208	-2.65881	-1.70895	-2.42208	3.00568
QM06	-5.45297	-5.28982	6.53656	-8.56919	2.64524	-0.487102	0.855459	-4.84794	-0.244888	5.34906	6.49236	2.73891	-0.659738	4.42363	8.49664	4.02171	-3.90448	0.40705	-2.28755	0.350793	3.47642	-4.79492	6.52988	-3.38393	0.162189	-0.833775	1.30883	0.710959	1.35109	-2.83268	-2.22363	-1.42693	-0.649466	0.120139	0.769291	1.89386	-0.631046	0.327902	-2.04259	-1.49325	1.35687	-0.800808	1.08684	-0.0408332	0.185256	-1.17887	2.08239	1.9215	0.60604
QM07	2.07456	0.326584	-2.35122	-5.21356	5.48413	6.27722	5.88678	-0.129409	0.445998	3.78422	1.89729	-7.90852	2.1758	2.19741	-2.37906	0.786047	-4.82794	2.94192	2.72345	-1.96463	-9.85065	-0.298915	6.37214	-3.69602	0.874815	-6.40915	2.58655	-2.03318	3.36192	-2.43293	-3.46178	0.315197	2.47937	1.90367	0.363687	-3.75508	-1.03056	-1.07732	0.304325	1.79424	1.68908	-2.05895	-2.62362	-3.35943	-1.16512	1.41056	1.60732	0.116796	-1.0985
QM08	9.0699	-5.62076	-6.08532	-4.82851	-5.11549	-1.27915	2.68446	-6.59406	2.80526	-2.14641	-4.3637	-4.96227	-6.99145	0.0351623	2.22282	2.30366	-2.20589	0.809294	-1.59949	-2.8896	-1.65502	-3.16317	1.09919	-6.70655	2.83421	0.325803	0.92839	-0.48683	-0.394049	-3.22043	-3.0889	-1.43099	2.31206	1.84897	-2.00027	-1.6277	0.651323	-0.11802	-1.19152	-3.6457	0.646241	-0.352515	0.808357	1.28831	1.73184	-1.31889	0.401771	1.2531	-2.7115
QM09	-1.75839	12.0108	-4.67305	-4.06767	5.2851	2.76606	-10.9412	-0.541822	-3.69669	5.60191	0.933107	4.49149	-7.65305	0.699538	1.41974	-4.88257	3.14425	-3.96815	4.45479	-0.575904	1.7049	0.204881	-2.48226	2.29089	0.893308	-0.544615	1.37996	-3.68866	2.8467	1.28377	-1.62725	1.3208	-0.642207	-2.74123	0.269415	-1.00232	-2.38989	-1.87623	-0.865031	1.56783	0.708884	5.31475	-2.02679	2.08047	2.05114	1.44398	2.90864	0.999136	2.53854
QM10	3.08406	-3.53149	-0.599972	-8.50459	0.670111	0.583352	-4.03186	11.179	5.35507	-1.74064	-7.00096	-10.2833	-2.34884	7.04546	-0.907777	3.92839	-0.925813	-10.1045	-1.8491	3.90345	-2.79618	1.63184	-1.60082	1.92288	3.69146	-0.122395	-0.180575	-0.852296	3.05722	-0.782301	-3.95156	-1.56378	-1.56302	-3.87138	2.38117	-0.410964	1.46868	2.65317	0.630885	0.155312	2.24758	1.82328	2.56387	-1.9162	-0.215342	0.614998	0.662225	1.81718	1.21218
QM11	9.31669	4.6876	-3.33833	2.71823	0.597557	-2.75741	-2.5749	-0.187704	-3.33989	1.93426	0.111563	4.66426	2.16345	6.59907	-4.24347	-5.17032	2.22198	4.22839	-1.09489	3.52589	-1.51689	0.68875	-6.15935	-2.12071	-3.6271	8.97127	5.12908	1.10316	-1.08004	2.32005	1.3902	3.40125	3.18229	7.33269	2.81928	0.791848	1.69812	1.47749	3.12208	1.61377	0.41391	1.96352	0.933592	-2.27397	-1.87142	1.63878	0.347039	2.19495	-0.736431
QM12	3.08712	-1.67037	-8.94016	4.17397	9.92343	2.80971	-1.97843	0.0242023	5.39178	10.0118	5.74992	-4.26582	2.52089	-1.72644	5.79483	-1.63559	-5.2661	6.07598	2.60323	-1.38304	1.66674	2.38296	-1.32372	-0.745462	6.84888	2.66866	3.76709	-1.39516	-2.07975	2.02439	1.88938	-1.17294	2.81167	0.911153	1.28515	4.50007	0.494913	-1.34634	0.361043	-2.59305	-0.475529	-2.16254	-1.15067	-0.344498	0.437606	3.16025	0.0496901	1.61024	-0.806375
QM13	-6.27222	-6.22065	-3.5869	-6.31313	3.96882	1.85152	5.3726	-9.75626	1.98411	-1.54853	-0.141221	0.637667	1.23508	1.82146	0.0835956	1.03792	-3.21194	-4.40239	0.122415	0.70408	2.10096	2.65321	-6.07634	-2.24944	8.40604	-1.02972	3.19408	-1.66993	-1.74582	-0.488583	-5.3725	4.24683	0.0296642	4.93191	-1.74558	2.17426	-2.59498	3.33317	0.802396	-5.16881	-2.71797	-1.09469	-0.178869	1.98443	-2.03095	2.8133	-4.65117	-3.89254	-0.442819
QM14	4.00372	-6.10216	-6.97348	-4.69611	-0.413001	6.29361	-8.15772	-0.0828812	-9.51863	3.17703	-3.26662	5.267	-3.46533	-1.31128	0.529418	-5.7076	2.69989	-2.19326	-2.13483	-0.370861	-4.39814	1.69593	-4.48329	-7.23075	1.72416	-4.9162	-2.11236	-0.285717	-0.99174	0.220994	-1.54741	-3.30307	0.0128548	0.139055	-2.41347	-0.841208	1.47695	-1.80622	1.9584	-1.91052	0.628883	-1.79101	-2.23874	0.722034	1.20914	-2.19812	-1.65531	-1.15693	1.28379
QM15	-5.41363	-5.34701	3.8072	-5.57713	6.99538	0.0199074	-3.02186	-2.85707	0.357122	2.89039	-0.141692	6.64228	-4.24945	3.12865	1.34174	-3.785	0.496233	-0.596542	-0.34259	2.32354	-0.835986	3.99652	-0.428832	-4.82997	2.50846	5.91471	-0.477582	0.628993	-1.86242	3.05519	5.23296	-0.599587	-1.85856	1.84238	-1.9502	0.497074	-0.494145	-1.09656	0.590694	0.94132	3.05609	-1.75876	1.74051	-0.454929	4.94364	-2.76818	-2.47987	2.39716	-2.8868
QM16	-1.32433	-5.60078	-7.54954	5.16791	-5.70552	-1.84081	2.09155	-8.24861	-0.971053	0.348716	1.94455	2.0899	0.453499	5.49821	-6.77069	-0.728426	-1.61542	-0.175841	-6.37188	6.80704	-4.93133	0.154328	-2.29056	-0.843653	-0.750465	5.78776	0.321905	3.73694	1.63821	3.32365	2.42662	2.34591	-0.785047	-7.5324	-3.56066	2.34586	0.853722	2.24342	-3.91173	1.60927	2.00117	-2.25518	-5.29697	0.622209	-0.103641	-2.33303	-4.3835	0.0886951	-0.513725
QM17	-1.25141	2.44257	-3.84448	12.7639	2.86881	5.83818	6.98112	2.34653	6.62825	-6.77339	-0.959054	-5.63441	-4.39737	1.63894	3.66704	-2.53678	-2.33847	-6.04564	0.194769	-0.290688	0.559688	4.72127	-3.94978	-0.798334	1.39827	3.14593	-3.91263	3.85248	0.874994	1.71533	-0.0453246	2.00182	-2.64352	5.48901	3.30109	2.99706	0.565684	2.33302	-1.85152	-2.21884	-0.936201	-5.32873	2.85794	-1.51283	0.121085	-1.42215	2.34478	2.53935	-1.33597
QM18	-10.1477	-0.728115	-5.20253	9.85266	11.0041	-5.72887	5.25897	-5.31182	-3.34949	-2.57831	4.74296	1.29137	-0.63067	3.05332	-1.93287	7.6179	2.05465	3.10896	-4.361	-2.90521	2.436	-3.19726	2.99074	-1.81571	1.47244	1.53954	0.377999	0.168162	-1.96885	-0.423637	-2.7236	-3.65158	-1.29761	0.332111	-0.883524	0.872176	0.179105	0.911612	-1.43258	-1.21285	2.05879	1.36921	0.602138	-0.441954	2.21088	1.50045	-0.0957053	0.133496	-1.82925
QM19	0.910125	3.25546	7.90876	1.03634	1.84588	-6.46526	3.57524	6.50077	-5.39313	-8.0822	1.66385	-10.3753	-3.88214	5.28936	-3.1378	-3.7877	1.66471	-1.70062	-5.07539	-7.13966	5.11481	-0.496268	4.80778	-2.16862	2.16665	3.55534	1.41179	1.85573	5.28476	-3.23397	-1.78234	-2.2496	-3.20914	6.05911	-3.42966	-1.05907	-1.80612	0.0304466	-1.98195	-0.349347	3.33487	3.50214	-0.243359	2.72191	1.48862	-1.60562	0.863896	0.416222	-0.447769
QM20	13.4129	-3.2193	6.80327	7.10288	2.46444	0.328129	1.92612	0.746737	-2.07823	7.76946	3.49611	0.629294	1.89135	-3.9384	1.26276	2.28919	3.42025	-3.40164	5.49585	3.79021	-2.0505	2.51386	0.371899	0.857885	4.15143	0.626602	-1.23638	-1.69868	-1.98208	2.95967	-1.92319	-3.16001	-1.07787	-2.14574	-1.98004	-1.02809	-0.979876	-0.322426	-0.495833	1.99837	0.122038	-0.602665	0.827558	1.07601	-2.25454	-2.95647	-0.228158	1.45011	0.897085
QM21	11.1185	4.04534	5.03731	3.01965	-2.41266	-8.75653	-0.356149	-2.92882	-4.82735	-2.01287	6.5401	-0.604523	3.61105	5.86599	-5.27619	-4.09945	2.91818	-2.05274	-0.510452	-0.605406	1.47629	-3.8559	-2.54287	-0.334073	-3.25197	1.47419	5.11294	4.19267	0.242787	5.16449	1.4136	-2.41933	-1.27634	-2.66547	2.30664	3.5119	-2.44855	0.909563	1.88174	-1.38172	-1.61007	-1.98594	-3.07103	-3.22874	1.75801	-2.60807	3.14777	-2.74718	-0.87941
QM22	-6.01512	0.367523	-4.17008	-0.628674	4.52544	-4.06986	-5.21077	9.85942	-0.75475	5.29026	6.22458	3.47308	-2.17397	5.22849	0.142671	-2.76969	-0.932076	2.909	-4.17598	-9.82827	-1.16895	-0.75861	-3.21832	-5.79104	2.0277	1.20865	-1.48935	0.727976	2.14104	1.36341	1.48348	-7.28557	1.06603	-2.62851	-3.96637	1.14219	-1.16151	-1.1686	1.49319	-1.25548	1.6104	-0.271485	-2.69202	3.06569	2.55645	1.86642	-1.717	1.94161	-2.51747
QM23	4.07711	-3.35137	9.8312	-4.16418	1.85045	2.85997	8.52146	7.67526	-0.284145	3.82952	4.51445	-7.71279	-0.283438	-4.2441	0.991917	1.07645	4.58321	1.09516	0.976567	-0.0633631	2.82227	0.660904	-3.98984	1.37448	3.26844	2.77107	-5.18822	-1.00572	-0.395566	-1.19004	1.81294	-0.043026	2.76488	-0.116744	-5.29822	-0.59597	1.23756	-1.57141	-1.23815	1.79937	-0.793683	-1.93509	1.7192	4.08756	0.281479	-0.0172772	-2.91076	0.0257091	0.475546
QM24	1.47903	9.84469	8.74418	-1.7282	4.58769	4.55978	-2.46129	-9.94888	3.74407	0.526553	4.11377	1.44439	1.10906	1.18902	-4.36265	-7.57164	1.92057	-0.524485	-0.395388	-2.28752	-4.97553	-0.496205	-0.949399	-1.52934	-4.49466	2.25327	0.0866813	-1.00288	2.7936	3.62249	-7.47856	0.205362	5.01845	2.09093	3.02588	0.531172	1.92615	-0.390986	1.37601	-1.09517	-1.03119	-4.11376	0.57373	1.67024	-0.341489	-0.595863	-1.25268	0.837977	-0.733008
QM25	-10.2726	0.9954	8.44051	-1.57062	2.35491	-2.75604	-5.84484	-5.25368	-1.73893	3.87608	1.16153	6.38524	-3.1046	0.484436	0.419938	-5.82364	3.25265	-4.90171	-0.730865	0.605767	-3.0055	4.72403	0.879183	-6.34815	2.43734	8.54964	-1.26785	-4.77505	-3.76822	1.37506	6.75055	-2.37006	-1.19915	3.09716	2.40949	0.553491	0.584254	-0.377413	0.835396	4.40034	-1.81563	1.24987	2.54418	-0.754056	0.666923	0.856321	0.169252	-3.04872	3.35797
QM26	5.85543	3.6853	-5.60625	4.79874	-4.64543	0.410667	-9.74114	-0.346035	-3.72048	2.04078	-2.98129	-2.89978	-7.99913	-1.5317	0.310432	3.12531	-3.0313	4.25182	-1.57891	3.76046	0.296971	0.487098	1.31147	-1.0487	-3.48261	3.56049	-2.5326	-3.09747	3.71745	0.691122	-1.88706	2.13992	1.00859	1.30256	0.737651	2.73815	2.72369	-0.479734	3.04471	2.34372	1.52824	3.91141	2.06488	0.482827	3.86822	-0.70542	-0.660655	-0.0681485	0.608293
QM27	2.79735	8.95275	6.09978	0.706851	-4.88932	0.812376	-2.83512	1.76815	1.76249	-2.11607	-1.47706	-2.29059	3.89379	-2.71099	-6.42442	2.98648	5.4156	2.77574	10.8137	0.0438224	0.611401	-6.9249	2.55592	-3.34353	4.8709	1.2259	1.40166	-3.99024	-1.55463	-0.769927	0.654501	-1.3717	-4.73455	-1.40671	1.55357	3.31597	1.18829	0.588707	2.87539	1.98868	0.132648	-4.81433	-0.554891	-0.113939	2.14789	1.21631	1.54866	0.671526	-0.0665177
QM28	-2.14987	-4.01772	3.00911	7.65826	-0.776142	-2.53304	2.6539	2.59617	-3.54527	2.98175	-0.107865	1.33821	2.20133	-2.6678	-2.08001	2.88064	4.1117	-5.39447	1.24481	-0.0911592	0.538456	1.07608	1.66575	-0.779911	0.0559905	0.816672	-0.269748	-4.34131	3.84027	0.221893	0.923399	-1.81987	0.456831	-1.03893	1.91755	-1.80696	-4.1857	2.00863	2.29579	1.18966	0.616387	-0.570266	1.52885	-2.39655	0.500737	1.33362	-2.21175	-2.49289	0.240515
QM29	-1.21812	-0.160808	2.29723	-6.79067	11.7633	4.21684	-1.09229	-0.693631	1.94323	-2.01604	-6.00877	2.83444	-3.43973	6.79933	-4.13354	-0.287554	2.75359	1.44556	-2.46131	2.30172	-1.8327	-2.72877	-2.98091	2.74331	0.629186	-2.84106	0.124421	-0.489362	-6.16086	-2.18539	4.24719	-0.792553	2.28303	1.14025	-1.23222	1.29983	-0.918509	-2.83974	-1.4707	1.70866	1.4787	0.620655	-0.658584	0.760276	-2.84638	0.580613	1.30474	-0.815293	-0.441937
QM30	-0.305895	3.26459	3.54555	10.5298	5.50935	-6.37873	3.65834	8.72446	-2.16945	0.140856	4.02173	-3.47543	-0.700749	2.21543	4.84832	1.90336	-2.45424	1.00627	1.16871	-1.4348	-1.82406	1.32349	-2.03423	-2.29944	-1.35412	-2.49695	-3.19432	7.12584	-0.575232	-1.09288	-3.07531	2.604	-2.80059	2.48386	2.09288	-3.27232	-2.66869	-3.97915	0.263092	0.102917	-3.61497	0.465661	0.989606	-1.06427	1.2401	0.766357	-1.25195	-1.07942	1.42157
QM31	13.7816	-2.49991	3.79761	-4.39139	-0.584573	-9.2654	-6.34668	-2.55482	-0.746767	-1.37252	1.4161	-1.34351	2.21096	5.63412	-2.83321	2.4175	-2.10805	-2.51281	1.90621	0.25054	1.41663	4.18426	-0.708934	0.628972	3.07731	2.94397	0.275914	0.712842	-2.50647	-0.519788	3.40125	-1.39063	2.82568	2.27248	1.3007	-0.739513	2.90648	-1.41773	2.08093	-1.16997	2.06635	-2.13718	-0.799042	-0.172642	-0.671169	-0.850292	1.13031	-0.919151	-1.81199
QM32	8.4147	6.38908	2.49217	10.627	-4.08167	5.6077	-1.39331	-0.592271	2.35551	-2.87839	-1.25978	5.20189	4.54579	3.74242	0.849762	-1.80805	-3.05849	6.67789	5.71032	5.12585	-1.12465	-1.11974	-5.59777	-0.452227	0.644982	-1.97063	-1.9217	2.15892	4.38028	-3.98833	1.56615	-0.515215	0.783216	1.44268	-3.46336	-2.51861	1.44119	4.43401	1.46444	3.37781	-0.188405	2.06176	-0.406874	2.91554	0.00602972	0.34426	-2.04765	-0.0505971	1.20583
QM33	3.6819	1.74866	-2.58334	-3.71409	-1.8851	-1.58329	-3.64128	1.06983	7.69717	-1.95665	-0.882771	-0.13972	0.213647	0.209941	-1.05827	2.08928	-3.04918	-0.386439	0.962956	2.32964	-0.0788095	-1.22895	0.125135	-3.43111	0.110072	2.21553	1.5752	-1.1156	-3.49875	-4.69305	2.03384	5.55859	-2.96413	0.300231	2.12434	-2.7482	-2.6049	1.82512	0.451968	-0.213174	1.24643	-0.890665	0.870553	2.27169	1.55007	1.29548	-3.43919	0.130388	1.23031
QM34	4.64255	6.06077	-2.27181	3.34078	-1.53273	0.737551	-0.477623	3.08962	-1.77319	4.2983	0.0714171	-2.47573	6.32822	3.30649	0.430988	2.52567	3.63049	-1.67881	1.0929	-4.01134	1.98663	4.3753	1.95722	1.80621	0.202157	-1.70904	5.32714	-1.42199	1.48413	-0.600176	0.668741	2.90216	4.68486	-5.43064	3.56866	-1.65667	0.153134	4.70847	-3.40414	0.886216	2.60376	-2.24823	0.733807	-2.61064	2.11909	-0.856271	1.19852	-2.59673	0.217199
QM35	6.85239	-8.18367	-0.990899	5.59811	2.17596	5.80568	-8.62846	0.834759	3.7018	-5.41571	-6.2226	-0.898555	-1.60667	7.0487	-1.10417	4.86863	3.63721	-0.908221	0.964197	-2.29581	3.50295	-5.81279	-1.72937	1.76877	-0.663238	-1.22541	-0.235364	0.9441	-3.09142	-0.122152	-1.47372	-5.4023	2.10279	-0.398756	-1.55055	-0.309854	0.0513204	-0.23812	0.416011	-2.21741	0.822348	0.662444	1.29505	2.07845	-1.45194	-0.853674	-0.317246	1.22642	-2.0264
QM36	-0.750041	-6.56725	-1.92434	1.80538	10.469	-1.77024	0.986929	10.6548	-2.18947	3.4583	2.2897	3.01542	1.31645	-0.988799	-0.328352	6.44541	-0.00648903	-1.47666	-0.370106	-5.89526	-2.65169	-3.0316	0.238737	2.97761	3.19293	-2.10383	0.448689	1.12285	1.66568	-1.59837	1.25075	-3.03224	2.62667	-1.76255	1.30978	-0.752259	1.84782	-0.0685728	2.20329	-0.7488	0.57557	-2.8385	-1.25664	0.120456	-1.88877	-0.121389	0.157726	-0.361369	-0.185441
QM37	11.436	-6.01044	9.96847	-2.00875	-4.92408	2.74055	-2.62684	-1.04037	0.706574	-2.86885	-3.01604	-5.10026	-6.92138	0.206954	-2.56523	1.9084	-6.46843	2.17393	-1.93521	2.21341	-1.02583	-0.113635	1.73077	-3.20928	2.99645	1.17878	1.31886	3.11945	-1.68574	-0.643013	3.77364	3.2208	-3.93933	-2.77025	-0.802559	3.18532	-6.80276	0.989637	1.04263	-0.839726	0.278953	-0.59181	-4.21109	0.213435	1.11362	2.72548	-2.24057	-0.100064	-2.75359
QM38	-5.68605	-1.51233	-8.25165	-2.2536	-2.46461	-8.93233	2.40403	-2.76309	-1.52729	-5.65481	1.93648	-0.341207	1.71385	1.05467	1.33347	-2.22514	2.02126	-3.92427	-3.01497	-0.187673	-0.99669	1.32924	-1.14878	1.50396	-1.61525	4.49082	0.420239	0.799464	2.87899	-0.830295	3.89523	-0.743805	-2.64165	-3.23697	0.478954	-3.76168	-1.79783	1.10956	2.97369	-0.263106	-2.61069	-4.05691	4.04529	0.0236633	-0.705947	1.31725	-0.984445	3.28333	2.07402
QM39	3.27284	-4.54784	-4.07046	3.57511	2.91962	0.0102749	0.70572	3.05239	6.86718	0.617296	-5.66463	-8.66469	-8.87605	-5.95261	4.9152	-1.69902	1.30174	1.58389	2.03142	3.04598	-0.123698	4.07434	2.8896	-3.93664	4.27272	2.38252	-3.46359	2.3848	-2.83932	1.8172	-3.89402	-1.22598	-1.98541	-1.33402	2.26356	-0.876728	0.603816	0.505688	0.932261	-0.296933	-0.0931474	-1.00459	-0.026616	-0.331984	1.25246	1.65646	-0.921399	-0.366117	-0.624142
QM40	-9.68847	-1.23032	-2.20472	6.40215	4.78634	1.62629	-5.58208	2.85295	-3.4445	3.96889	-1.3091	1.16532	-0.186144	-0.393671	6.22369	1.14322	5.03134	3.41342	-1.01784	1.00975	-0.993463	1.88605	-0.155771	-3.1079	-0.0832779	-2.63538	-0.238955	0.917801	-1.20354	2.26887	-3.13165	-2.55294	1.31815	-0.227085	0.904116	-0.965139	-1.13056	-0.133132	-0.911199	2.69335	-0.165727	-0.41607	0.0310648	-2.14959	-0.804652	0.474803	0.234036	1.42749	-0.638968
QM41	-2.44449	-2.52057	8.42567	9.07801	-1.18552	-3.50511	-3.20661	3.03399	4.49839	3.38306	2.06834	-6.07458	-3.20916	-2.9735	-1.30409	0.0923693	0.508493	-2.98492	0.293171	4.40138	2.6503	5.12241	-1.27681	-0.330767	2.43164	-1.83591	3.9174	5.00386	-0.439388	-3.46801	-0.819442	1.94018	2.98451	-1.37958	0.0175802	0.737074	-3.37723	-0.9489	0.105945	0.104303	2.30004	0.0189845	0.550257	2.91781	0.0564969	0.646529	-2.08477	-2.07413	-3.54468
QM42	13.7968	-2.0127	4.50684	-1.52602	0.886153	-6.93215	2.2044	-1.37498	-4.71268	0.133991	4.22497	4.1614	0.0376281	0.542934	-1.15316	-1.50946	0.771571	0.95607	2.48065	-4.24172	0.25684	0.0736707	1.43125	4.17846	2.81522	-3.25734	-1.25396	1.28687	0.0944382	-0.770342	2.58053	-0.556157	1.0685	2.73911	5.3339	0.0673638	3.20694	4.64541	-0.604193	0.184553	-3.84632	3.12268	-0.987133	0.61995	2.19396	0.99687	-0.461808	1.45128	-1.86593
QM43	3.91338	-1.98933	-0.429942	-6.00742	3.82841	-6.47214	5.75867	7.7992	-0.12517	-3.15629	2.56747	5.27493	-0.674919	-1.3944	1.85054	2.96682	-1.25083	5.47124	0.423156	-3.75357	-7.78637	-3.56093	3.40514	2.08862	-2.47607	2.80114	-0.810958	0.615635	-3.7358	1.76528	0.274562	3.79963	2.04889	-1.27892	-2.20589	0.343906	-1.94065	1.32157	0.797932	-7.34531	-2.06964	0.728677	4.1074	-2.30869	1.59093	-3.69164	1.08442	2.0734	-2.40373
QM44	-2.71137	3.94705	8.34137	4.0832	4.85585	1.04356	3.77057	-3.44848	-3.4812	4.35029	-1.51297	-3.17151	-5.3779	-2.5505	4.12193	7.0857	1.59579	-1.71465	1.49469	-2.93631	-0.768855	-7.66346	3.97145	0.394726	-0.639437	0.203146	0.776046	-0.973572	-0.0510183	0.780944	4.3855	-1.12187	2.44277	1.79279	1.07415	1.31806	-1.26594	3.23471	-0.0926285	-0.563069	-0.453703	-0.207034	-0.0767584	-0.676754	-1.44223	-0.354444	1.3765	3.83685	0.879108
QM45	-12.2464	0.700719	-10.5603	-1.08385	-4.17847	4.73848	-2.27863	-1.02298	-5.98081	5.58427	9.25124	-3.10376	-5.8771	-0.909609	4.97517	-3.79458	0.0285521	5.21621	1.14463	-1.0781	1.72988	2.17886	5.04915	-0.925778	1.10348	0.775199	3.19653	3.04056	0.952424	-3.18844	0.938994	1.17421	1.03986	-3.20292	3.72993	0.461159	-0.161039	0.347774	1.89839	0.120485	3.35919	-2.05586	1.25016	-1.66503	-1.3906	1.53418	-1.78789	-3.04025	-0.316815
SX01	-2.51286	-5.33236	8.50287	-8.63079	1.14176	-2.75075	0.105377	-7.73166	3.55346	2.67571	-5.26199	1.66483	0.23388	-4.34502	0.234871	2.81338	1.4304	-0.400414	-2.38653	-1.65205	-2.62343	0.433954	3.50288	3.79679	-0.838423	-0.225792	-2.26252	1.02695	0.312624	-0.102232	-2.53141	-0.894301	0.462084	0.203691	0.626238	-0.522101	-1.54065	-1.22521	0.0277333	0.786225	0.531429	-0.11304	1.85863	0.653944	2.19208	-1.28463	0.284091	-0.471181	-1.37395
SX02	-4.53999	-8.85122	1.30454	-0.262216	2.84779	-0.172356	3.167	5.32991	3.36273	3.39351	4.87587	-2.96748	2.54765	-0.720571	6.16376	4.68194	4.00488	7.80734	-1.07816	0.8093	-0.068113	2.38102	-5.14273	-0.460794	-0.331926	-1.55033	0.79373	-0.926502	-2.40736	-0.417986	-1.05669	-1.45325	-0.913056	-0.426205	-1.53064	-0.275018	-0.0154293	-2.05585	-2.16619	-1.54423	-2.07414	1.64623	0.78182	2.11669	-1.83675	1.81301	0.0153476	-1.39123	1.23638
SX03	-5.04513	-7.2283	-5.11055	-5.68683	-0.621104	6.33477	-2.12579	0.245221	5.43398	-3.70657	9.10654	0.567876	6.86046	0.204838	4.03935	5.12411	-1.84123	1.55295	-2.09269	-0.617668	3.08232	-1.36004	-1.05402	0.133047	-1.96747	-2.1265	-1.19756	1.9912	1.39854	2.46823	1.82509	-2.93146	-1.00777	-1.05146	1.57427	-0.584893	2.29801	-2.87163	0.0892774	-1.48582	1.19146	0.30387	1.67508	0.516165	-0.643509	0.123396	0.411964	1.34742	0.383747
SX04	7.86332	-1.62216	-1.31241	-3.88513	-1.95903	5.87773	-3.61067	-0.855485	-3.09517	-1.35852	4.72259	3.0633	2.83398	-0.047591	5.89978	3.9028	0.0525478	2.97296	-5.17612	1.51461	1.56993	-1.00413	3.1751	0.521229	-2.00885	-4.23125	0.62054	1.8749	-2.49371	-0.169091	-0.123221	-2.11172	-1.60957	0.197669	2.85236	-0.0983297	0.136057	-2.44342	0.890608	-0.278733	-1.17283	1.06713	0.48964	0.0142189	-1.76983	-0.903862	0.413975	-0.523371	-0.0577094
SX05	-2.72548	7.59317	-3.43908	-9.14879	-0.362976	1.45719	-4.78991	-1.6702	-2.50276	-2.82199	-5.82322	-4.92532	-8.03459	2.0741	3.76523	5.9348	-2.05775	-8.20264	-2.22918	0.0858766	-2.0639	-1.84152	-6.25822	-1.44987	-1.74472	-1.71937	-0.53217	-1.67536	2.32624	1.9325	-3.93004	0.550443	2.85391	0.690913	0.631308	-0.269794	-1.76874	2.35272	2.94329	-1.60789	1.16337	-2.49764	-2.72601	-0.753256	-0.809851	-0.796932	-0.860751	-0.644022	-0.418555
SX06	-5.0047	-3.32583	-10.366	-0.490966	-9.12732	1.18077	-0.252135	-9.1217	-9.37984	-1.92627	3.09095	-8.07692	-0.218703	4.7835	3.14268	-1.93819	4.96062	0.926916	2.18135	0.8166	4.09661	-2.7361	-1.40769	5.55149	-2.10448	-2.64908	2.37173	0.138868	-1.40775	-1.76388	5.61924	-1.26538	0.490144	0.111936	-0.597247	-3.07304	0.478239	1.47472	-0.601137	0.439928	-1.41515	2.04911	0.00788053	0.942554	-1.37949	-2.16927	-0.947611	-0.138673	0.170787
SX07	-2.79062	-2.4512	0.886207	-5.92399	3.15554	2.9499	5.69999	1.82039	-3.62502	5.6215	0.307044	-4.83696	0.363768	5.1028	6.18113	6.31409	-0.0593386	4.58248	4.19081	0.322128	-0.0975613	0.0329796	-0.940604	-0.226947	-1.23996	2.86988	0.0150656	2.2318	2.54419	-2.85851	1.03285	2.46958	-2.15893	-0.612206	0.629826	-2.37737	3.59702	0.794678	4.03731	1.9694	0.694655	-0.86517	-2.21023	2.10962	1.53262	-2.66322	-0.354551	-0.515364	1.8428
SX08	-4.04785	-8.40924	-0.891178	-3.88722	3.31959	-2.83982	0.821435	6.21697	-2.03784	0.44257	2.44266	0.126634	5.81084	6.95386	-0.387339	2.6686	-3.16952	-1.02294	-1.28596	-1.54339	-5.08584	5.86166	1.09185	-0.367132	3.28391	-1.0814	7.28499	6.13625	2.67038	0.626881	-3.17542	-1.8217	-5.14126	-2.0824	2.02955	0.290561	3.50621	1.71604	2.0192	-0.183987	2.41251	4.05634	-0.143818	-3.9029	-1.65465	-2.81363	-2.1324	1.92639	1.36131
SX09	3.78885	-3.89151	-7.4403	-7.1199	0.734646	-0.324891	5.80745	2.22077	7.96483	-2.32018	1.13051	1.02732	-1.13682	1.25195	4.58487	-8.09586	-0.55547	-2.09269	-8.64994	3.50711	0.245611	-7.31176	10.5136	-0.11963	2.14642	5.12862	7.38153	2.29637	0.746816	0.405963	-3.86416	-2.16199	3.61198	-0.591846	-1.13772	1.17629	0.779515	1.1387	-2.19659	0.081183	0.910872	0.618174	0.952874	0.932403	2.81112	0.927358	-2.31015	0.094904	1.72042
SX10	-2.41733	4.53358	-3.68152	-1.9641	-1.37497	4.42104	-2.09064	11.0981	1.7485	2.51115	2.05768	3.32484	-5.2936	3.58843	0.228753	-3.48868	0.290954	-8.04348	-7.80909	6.6863	2.53045	-3.78499	-2.76583	4.86126	1.70749	-4.71862	-4.5434	-2.8415	0.608289	-3.01672	0.0882479	1.66103	-0.652926	-0.0328251	2.30256	0.0996052	-1.52239	1.33707	-1.45619	2.04221	-0.880921	-4.60587	6.49274	-3.12543	2.85219	-2.79098	2.26753	1.6509	1.00204
SX11	7.29601	2.43117	-9.88014	5.06565	-4.43591	-1.31894	-0.734549	-6.41303	-0.91452	-1.42757	-3.46026	-2.61618	-0.975694	-4.41316	8.00014	2.02482	-0.548939	-4.52573	-4.0085	0.0330835	0.495667	-0.370864	-0.980592	2.67125	-1.15572	0.25953	1.92523	2.15126	1.00929	0.946716	1.26921	-1.85256	-1.6241	0.260674	0.305266	-1.55285	-5.39557	-1.69207	0.170899	-0.247603	-0.991205	0.868319	-1.30833	-1.35082	-0.445264	1.2531	-0.226072	-1.67939	0.143077
SX12	-1.51836	-7.90278	-6.01794	-4.59446	2.02638	-5.03472	4.38583	-2.5546	2.30476	-4.47464	3.20478	-1.74622	1.9319	-0.996981	-1.31761	-2.54979	0.626634	-0.0452203	-1.43989	-0.610579	-2.57514	-3.75059	-5.72147	-2.43497	-1.37439	0.83906	2.50706	-0.856782	-0.284383	1.7854	-2.80171	3.09558	3.0412	-0.672795	4.16674	-1.1466	-0.364986	-0.369407	-2.28619	-3.61509	-0.221981	-0.585095	-0.00257202	-0.786281	1.99147	-2.30261	-1.18852	-1.60103	1.78751
SX13	-1.64048	6.97867	3.16469	1.19848	-6.66801	-5.93878	11.8587	8.63732	-0.597763	-5.14508	-7.50852	1.49564	0.429195	1.16183	5.03728	-3.41762	2.0084	7.18819	-0.487196	0.180453	3.50805	6.36705	-1.34316	2.10748	-1.34775	-3.60629	0.798132	-5.13218	-2.0295	-4.07843	-2.52	-1.22923	2.41206	-4.82207	-0.258669	2.70686	-0.825033	-4.68307	0.0130009	2.04353	-3.25592	-1.21485	-2.41014	1.64718	2.14099	-1.73852	-1.88745	1.25046	1.38247
SX14	4.74574	3.14085	-2.21253	6.85017	-5.70406	3.87333	6.2953	-2.50089	4.10638	-7.93942	-7.2212	1.63145	-4.78155	-0.175584	2.755	-1.06628	-5.45951	3.28572	-4.92858	2.57958	-2.28253	-2.06135	-3.29589	-0.969865	5.24386	2.39353	-1.08544	-3.1382	3.00626	-0.513311	5.84928	-1.50806	1.75996	-1.69063	2.12154	-3.22604	-5.19393	3.9363	0.834004	-2.96966	2.99575	0.777186	-1.34748	-2.33673	-4.40322	3.46524	0.694933	-2.92995	1.13756
SX15	-4.59806	6.20331	-6.83709	-0.673958	-0.74649	2.78148	0.644764	2.98992	-7.5399	0.185073	4.64371	-2.67279	0.167487	-0.483604	1.22327	4.41914	-1.96494	0.524079	3.9204	-0.203364	-7.75704	-1.82725	4.94946	-4.96168	-0.965767	-0.0613501	0.219642	-3.57886	-2.17699	-4.06963	3.1903	3.93174	4.70773	2.26004	-0.913218	1.92306	-2.30046	-3.40362	-2.61055	-0.272536	0.100023	-0.239127	2.36337	0.758854	0.251466	-2.61331	-1.07122	0.0968399	-0.287296
SX16	-0.572232	-6.74691	-5.22023	0.67768	5.05737	3.74022	4.10561	1.03731	-1.58994	-5.36884	0.434833	-5.84499	0.792021	-3.18482	-2.45759	-0.658879	3.48514	-1.49286	-0.708218	3.08903	-1.95315	-4.1936	2.86174	1.00649	2.68849	1.11514	5.30328	0.466064	-0.991895	2.7294	-0.0498309	-0.421385	-1.22941	0.264671	0.174895	1.48957	-0.507394	-0.355088	0.333082	1.70789	0.582881	1.04025	-1.07005	-1.13293	0.497725	0.849907	2.82511	-0.0823043	0.812639
SX17	2.43667	0.411119	-7.935	4.53555	-3.62968	3.598	4.8534	-3.42053	-3.67169	2.57644	7.16536	1.29032	-1.53579	0.434191	-4.81803	5.81828	2.88715	0.327616	-3.13285	4.52243	-1.62523	-0.908869	-0.823363	-1.55508	2.1535	0.00204385	-1.68336	-0.952077	-2.83835	0.622481	-0.533608	0.321991	-0.86994	-0.571211	-0.866202	-0.763369	0.281781	-1.57304	1.12066	2.9823	0.901866	-1.20475	-1.15037	-1.30685	2.07965	-1.3179	-3.27229	1.76499	-2.00585
SX18	-8.92209	6.26716	3.76799	3.56288	5.06939	0.485159	1.16763	-0.911978	-1.07647	0.151802	-3.0782	4.90131	1.95294	3.18145	2.70904	4.64421	-5.39947	5.31654	-0.770373	1.72926	-2.05451	0.938146	-2.35657	-2.66193	5.87687	0.126392	1.28793	3.26849	-0.730727	-1.55483	2.36322	-2.22172	-0.0968045	-1.87894	2.58013	1.28709	0.751917	-1.60902	-2.57247	-0.0596529	2.09865	0.623588	-2.87414	-1.05216	-0.365861	-2.64373	0.256713	-4.009	1.88557
SX19	-2.15507	-4.77828	-4.61194	3.88008	-10.0015	3.39713	4.20972	-7.32866	0.892946	-5.87785	1.74786	1.24806	0.0760348	5.96069	3.60145	-2.24493	2.12799	0.35357	-2.09839	-6.79932	2.61882	0.426004	0.744599	1.63681	-0.176752	6.47328	-0.439554	-1.72367	4.36263	-3.36007	-0.826643	-2.88318	-1.29901	-0.807641	-5.16825	-3.4189	1.05582	-1.00248	-3.20713	-3.11752	3.1069	0.373309	1.11895	2.10528	2.33003	0.128923	0.575179	2.13398	-1.75662
SX20	0.469666	-5.07475	3.34997	10.9938	-5.79988	0.0378651	-0.831894	-3.57233	2.08385	-1.09658	-1.27672	6.50349	-1.41117	-0.536819	4.49102	0.0495686	0.532063	-0.536399	-1.79539	-4.49665	1.29396	0.836843	-1.74463	1.87435	-4.15404	0.433406	3.80625	1.77328	2.87383	0.284088	-1.86557	2.50511	-1.27154	2.78174	3.33993	-0.141114	-0.70293	0.849478	1.72252	1.76085	-0.0431651	2.62176	-0.640462	0.897534	-0.81098	-3.39991	0.959605	-0.186551	-0.697936
SX21	-8.96959	-1.43162	0.880626	8.04781	-1.90006	-3.90256	1.41207	3.96233	0.470533	4.03889	-4.59549	0.974476	-2.18919	-1.57421	3.9792	-6.53834	1.54945	5.24751	4.03118	9.40024	-0.404509	-5.86045	-2.63999	-0.492208	-2.91469	2.01551	3.92527	-2.79244	0.81706	8.30423	-3.04892	-3.31681	1.051	-0.664623	2.83481	-3.02362	2.91683	-1.39623	-0.74913	-2.83515	1.46374	-0.864455	0.997431	-0.295927	0.696594	2.07086	-1.7881	-0.577186	1.44838
SX22	-7.89892	3.93032	-0.602787	-2.12466	4.4747	2.63994	-4.35163	2.24902	0.362942	5.09253	0.365245	7.62364	-3.01406	7.47125	1.03113	2.2589	-0.205788	-0.76295	-4.25787	-0.68103	-0.17412	-0.506019	-0.834812	-4.41035	3.39975	1.17111	1.05744	2.96712	-1.50923	0.0125125	2.63521	0.919665	0.248224	-1.57089	1.18034	-2.1531	-3.23821	-3.74745	-0.596472	3.82231	-3.73696	-0.754865	-2.43456	-0.500458	-0.881837	0.321802	-2.58902	2.27342	-1.93034
SX23	-3.56383	-7.73383	10.0011	-1.86741	7.37593	-0.208324	-5.77074	-6.43386	0.767285	-3.12498	-1.51054	-2.37496	-2.61016	-0.686819	-4.61632	2.65535	-0.64578	1.623	-0.558576	3.90785	3.70128	-2.00244	-2.72175	-2.92146	0.977596	-2.5631	3.18751	-2.79172	-2.883	-1.70572	-2.0708	1.61678	0.223544	-0.726063	1.99651	-3.84401	-0.119927	3.40205	-0.93147	0.811766	1.47603	2.8699	0.676591	-2.66388	0.176949	-0.949241	-0.12742	0.758001	-0.640513
SX24	-3.12576	6.07664	2.21788	0.886056	-2.489	-1.07423	1.04293	8.09134	0.691446	-7.84176	-7.4647	-3.6224	6.44843	3.55679	-4.64631	-3.80123	1.42469	2.55903	-0.612132	3.62385	-1.08766	-2.74895	4.76477	-1.86709	5.66299	-1.99271	5.99416	0.328784	3.63073	2.60877	-0.879429	0.0932829	6.71453	0.972786	0.0700322	4.07538	1.37851	-2.62159	-5.35701	5.1735	-0.70217	2.43825	2.94915	-0.982646	3.02089	-2.65286	-3.50399	-1.74058	-2.59555
SX25	10.2705	-3.72847	-6.53345	-0.927131	-3.35268	0.26316	7.16384	-2.50939	6.35748	0.68143	1.68542	5.06121	-3.05268	0.759884	3.66302	-2.08957	-0.561459	1.1557	-2.76694	2.63268	3.73922	-0.402445	3.75103	0.315185	4.89813	-2.36797	0.221241	1.54724	-2.02251	2.14802	0.270612	5.95268	-1.77738	0.033863	0.485638	0.734888	-2.29344	-5.15199	1.29844	2.26045	-0.386935	1.9623	0.252487	-1.20513	-0.933708	-3.27192	-1.8093	-0.0200236	-2.41428
SX26	3.06722	-7.46569	4.61312	4.72966	3.31008	5.99199	-3.54802	-1.57237	-5.41915	-4.1895	2.50977	0.511116	2.66824	-5.50055	0.846046	-0.506261	1.92093	-1.92708	0.480549	2.28549	-0.089898	-3.26643	0.0654536	4.1152	-3.4752	3.73683	1.40193	0.834679	0.13025	2.70317	-1.07317	0.99762	2.02663	1.41636	3.07008	1.16472	0.546855	-0.707376	-0.210298	-2.80522	-0.777274	-1.2297	0.0203598	2.52047	-2.48588	-0.198607	-1.12802	0.767662	-1.44059
SX27	4.17758	7.19778	2.67405	1.20834	0.0475791	1.07646	-4.5668	1.8524	6.08945	2.83631	6.94355	-1.70419	3.78006	-2.36246	-2.1076	-3.5709	-0.554341	-2.39873	0.500995	-5.67726	1.32703	-0.319123	-6.60947	3.18223	-0.371881	0.257002	0.469559	-2.52265	4.084	0.0330705	2.61498	2.26327	-0.22634	2.67512	-2.1005	-1.56009	0.755679	-3.72213	-5.539	0.135652	-4.41638	3.73096	-3.44204	-5.95421	2.76208	0.943364	0.589002	0.303635	2.63012
SX28	-2.89996	-3.97692	-2.40518	-5.6191	2.9228	2.78815	-0.859912	-1.47455	3.75883	-0.756124	0.465728	-0.115166	3.71313	3.69144	3.38123	3.20066	-2.89353	-2.45746	-0.376103	-0.841591	-0.155076	0.472737	-3.67514	5.33564	2.31639	-0.563418	-1.33499	-0.660551	0.870745	0.938027	2.2091	-1.65418	3.06775	-1.61487	1.90355	1.41087	1.56088	-0.658135	0.0847908	-0.119855	-1.46311	-0.0713018	0.0345374	1.27398	3.76332	0.226135	-1.82406	-0.973606	-2.64103
SX29	8.38379	-1.34487	1.2337	1.94216	-0.374866	-6.74224	-5.02042	-1.24894	0.0165292	0.213749	-1.5318	-2.24021	0.863283	2.35358	-5.42966	1.7698	-1.12476	-1.34529	1.15776	-2.89875	1.16631	2.15762	1.39644	-0.656776	-0.246247	-0.562988	-1.11673	1.78917	1.23593	-0.0445972	1.36738	-1.65631	0.278646	-1.84062	1.78733	-3.12447	-1.31572	-2.06858	1.77033	-1.04914	-3.69502	0.915304	2.41757	-1.05008	-1.24617	-0.456867	-0.945701	1.53429	0.788655
SX30	-1.53575	-5.39732	-1.13635	-5.73974	-0.316902	3.79614	-5.30138	4.52532	8.49734	2.31644	0.10631	-2.37729	-1.66688	-1.81423	-3.09546	-1.30479	-0.890654	3.47436	1.69907	-0.724073	4.89504	1.09276	4.42292	-7.39859	-1.23267	0.13219	-4.14594	-1.53157	3.50103	2.05784	2.93699	-1.61951	2.44046	0.664712	2.38177	1.92858	0.0795356	-1.46146	1.04625	0.187744	-1.08238	-0.81144	-1.11285	1.11721	-1.75335	-0.381595	-0.676521	1.35837	2.1994
SX31	-2.98281	-8.91577	-4.4775	-7.55643	-1.0698	0.670933	4.84092	3.06642	6.06067	1.67789	2.21257	2.38356	2.04092	-3.88439	-0.226163	1.62328	-0.476772	-1.1363	-2.68517	-1.60934	5.83958	-4.63742	-3.95898	0.853307	-2.12287	-1.132	0.668136	-2.09641	-4.51056	-1.73593	0.11958	-4.57055	0.513376	-1.18866	0.0146014	2.3785	0.641203	-1.39869	-1.08547	3.45038	0.598773	0.393382	-0.988406	-0.107562	-2.91224	0.142455	-1.40953	1.08302	0.5759
SX32	-9.6227	5.97379	3.22613	-3.02509	-2.77977	0.297223	6.35641	-1.47658	-3.81629	3.0356	-6.50132	-3.1821	-0.494608	5.84508	3.72771	-0.0743798	-3.53116	1.46797	4.25197	4.3859	7.59097	0.557449	-1.6725	1.58507	3.44108	2.8365	1.09876	-1.8617	3.18255	1.79618	-1.18547	-1.10629	1.74029	3.20655	-4.68951	-2.10561	0.928126	0.159812	-0.246136	-5.25715	-1.52785	-2.16382	-1.69426	2.67282	-0.678742	1.83783	2.04298	-0.93143	-0.233008
SX33	0.225465	-5.74917	-3.91721	-1.59123	0.370398	-1.1649	3.14397	1.66104	3.34808	-0.509207	-1.96846	2.12847	5.04682	-2.36867	3.20731	1.59747	-1.6759	-2.62949	2.55813	-2.26999	0.625941	-2.00656	4.42449	1.01682	0.275519	-0.344674	-2.94275	0.436594	-5.03709	2.82657	-0.146008	7.26653	3.08412	-2.46271	-1.09605	-0.0465842	-2.67345	-0.490307	1.44538	1.47891	2.43602	-0.271459	-2.43939	-1.04407	0.765889	-5.0016	0.179746	-1.7808	1.08109
SX34	1.36702	-6.59104	-2.36326	-3.11203	-4.74051	-7.25827	-6.91813	-4.70606	-8.00613	-6.52248	2.89437	-2.64016	-0.610304	0.696249	-4.41364	5.41641	-0.304444	-1.12448	-1.50792	1.42739	0.333395	0.638093	-2.63439	-1.86877	-2.35511	-2.76988	-1.0393	-1.01036	0.18107	-0.368066	-3.47296	-1.76914	1.95908	1.51552	0.321358	-2.01973	1.78773	-1.32033	3.52568	-0.0731785	-0.639706	-0.973507	0.768861	1.06825	-0.969547	-1.13862	-1.10379	-1.76308	-1.55082
SX35	-0.277358	-7.32843	0.192199	1.87038	-6.24221	7.34889	-2.43794	1.20745	1.44205	-1.2707	4.5156	5.40481	1.7504	3.68458	-4.1252	5.16124	1.71918	2.82563	-0.211853	-0.463443	4.12066	-2.28722	2.00776	-1.85196	-0.190638	0.823546	-0.927087	2.03412	0.270797	0.398651	-0.252897	-0.501871	0.483302	2.69128	0.923628	-3.36091	2.01635	-1.95076	-0.703521	1.00516	-3.05238	1.25586	1.76271	-2.61007	-1.57293	-2.13779	1.68511	-1.21096	2.29511
SX36	6.96654	0.861192	-6.98348	-8.80185	0.720001	-2.55055	-7.28025	-1.07234	3.60115	-4.38915	-3.16596	-4.83329	4.41792	-4.7385	2.12149	2.34135	5.78589	-0.525283	0.0123291	3.75752	-0.467734	2.90479	1.09408	-0.668884	0.675478	-0.879353	3.22208	0.175717	-2.00447	-3.6541	3.13193	-1.53293	0.442466	2.73288	0.314878	0.752444	3.00943	-3.11801	-1.93681	-0.101812	3.90669	0.243893	-0.60046	-1.22419	-0.573567	1.27921	0.922756	-0.402711	-1.52332
SX37	-6.15194	-1.66256	1.47826	2.13016	-2.99835	2.01328	-1.20425	5.4544	6.09373	-5.04075	-0.448146	6.17793	-2.45411	4.89845	1.4196	-2.06618	5.26089	-6.28736	0.17562	-2.98442	-5.81226	1.26775	-1.35567	2.50057	0.393996	0.300743	3.92592	-0.538952	3.49593	-3.32691	0.676772	2.14438	-2.16084	5.17925	-0.565025	-0.742144	1.69359	-6.13371	-1.06432	0.470075	1.71816	3.40318	-4.26574	0.281102	-3.54663	-0.365383	-0.649837	-1.26655	-0.812813
SX38	-1.67222	-3.08523	-1.00897	1.15804	-8.25191	0.767636	2.33541	-1.73466	-5.4984	4.02031	0.578242	2.65152	-5.85645	-0.423654	-0.481462	2.4	-0.192098	0.98656	4.24457	1.96442	-3.08773	-1.91828	-2.14549	-1.1047	-3.29476	-3.02198	2.47668	-1.92651	4.73093	0.285931	1.39306	1.39399	-0.559176	-1.01791	-2.72759	-4.17086	-0.919061	-1.82337	-0.845116	-2.07107	0.0370049	1.56492	-0.990347	-1.76244	-0.454331	-2.50812	1.58435	0.136857	-0.990604
SX39	1.56623	1.49971	-3.49524	-9.20792	5.973	-3.2082	1.69095	-1.09884	-4.9772	-8.48904	-2.91464	-4.62093	-2.98312	-1.47713	2.60066	2.08508	1.27694	0.757172	-1.58441	-0.0183355	3.53039	4.73811	2.69328	-0.373494	-1.12901	4.0771	-1.69056	0.296879	2.45972	1.78779	1.0056	1.13833	0.712429	-2.67113	0.919151	-1.6843	-2.42558	-0.176921	0.695089	-1.56879	-2.77363	-1.99635	-1.7439	3.1678	0.206296	-0.220194	0.380536	1.39335	1.54105
SX40	-1.5885	-1.3476	4.47653	4.38926	0.285514	-2.90994	-2.26121	-0.989197	0.687706	3.29932	-1.67335	-4.88413	5.85019	-7.29446	4.03935	-2.31282	0.990933	-6.23608	-4.50699	-4.4476	1.25446	-3.15544	-2.87383	-5.06038	-1.80603	1.16936	-3.27204	2.1909	2.07201	3.63102	4.38831	3.16102	-0.740518	-1.35113	-2.51588	0.273861	2.21379	-3.77213	-0.607706	-0.196071	0.531804	2.40049	1.07949	0.323621	-3.11726	1.7661	1.81908	-0.0295974	-0.679184
SX41	5.61694	-2.15844	3.71881	-0.544467	1.61245	7.36522	3.13452	2.14193	-2.10516	-3.80436	1.81361	-2.59553	3.48527	4.33793	1.20429	0.896157	3.60516	2.21247	1.64815	-5.36469	1.494	2.11394	2.24555	1.20647	0.661123	0.778077	-0.342731	-0.697537	0.633609	0.90336	0.559351	-0.0186469	-1.09756	0.673906	1.50235	-0.0817337	2.85567	0.800652	-0.631215	1.22063	0.932706	0.401353	-2.87168	0.243171	0.799044	-2.11958	-0.674257	-1.1191	1.28709
SX42	10.0378	-5.47952	-5.51237	8.43511	6.81663	-2.88813	8.47985	0.163358	-1.65934	-3.12201	1.82558	-3.47732	-2.63705	1.18418	-1.66127	1.61288	4.50915	1.21694	2.75148	2.64465	2.51861	0.269861	-1.68495	0.670465	2.51066	-2.78217	-1.96456	0.847227	-2.86312	3.46362	-0.540271	-3.12536	-1.02963	0.545373	1.22867	-1.68447	-1.26929	-1.0248	1.67158	-0.575341	0.923434	1.64038	1.34338	-0.263128	-1.09135	0.67226	0.246392	0.391945	0.4535
SX43	-2.67286	6.51913	0.99852	-3.18976	2.81738	4.16304	2.69401	1.44128	0.0968183	2.57227	-6.68731	5.74015	-5.09686	0.118341	-2.31834	3.79535	8.01355	-5.46819	-4.43913	-3.70965	0.264935	-7.28098	-1.77578	3.50398	3.01023	-1.53459	0.429673	0.0239878	-1.30309	-1.08666	0.544973	1.13973	0.643617	0.441273	-5.22652	0.760284	-3.45588	2.0092	-0.382941	-3.05727	-3.1047	1.9531	-1.50228	-2.95173	-1.893	3.64649	-2.20633	-0.109504	2.00742
SX44	-3.01673	3.50696	9.01164	-4.70292	4.70085	4.18321	1.19941	-4.8445	-4.09528	8.43384	-1.00984	-4.55993	-2.14075	0.0972651	-1.17774	-2.66187	2.24216	3.02407	-1.19161	-5.43675	1.04078	2.57075	5.77419	3.40233	0.196921	0.858675	-1.84271	3.00794	-0.569526	-3.33967	0.30873	0.346671	0.756889	-1.85745	0.542177	-2.16446	-0.419843	-3.91963	1.29479	-2.24391	-1.23876	-1.98848	0.518994	-2.34105	0.287685	0.578139	-3.56546	-1.02023	2.80904
SX45	0.170347	-5.19832	8.90852	1.98519	9.49896	-3.70548	-2.36653	-4.75208	1.31811	-2.87529	-3.07196	1.36926	-2.59455	-2.29475	1.1131	1.83375	-2.70955	1.71375	-1.83491	2.02623	3.38538	-0.42943	1.25778	0.485267	0.249731	-2.04714	2.90389	0.418451	-2.25221	0.117482	1.23852	3.03946	0.305849	-2.58658	-0.0663483	-1.47533	-1.59176	-0.0700948	2.35786	0.720366	-0.142914	1.52176	-1.40592	-0.734654	-1.02974	-0.858955	-1.67568	2.14938	-1.47582
SX46	-6.01402	-1.65941	-3.61902	4.43821	-1.91898	6.14516	-2.31482	0.243072	-0.322222	-3.41293	4.01915	0.76986	1.00496	-7.32423	-0.890613	0.886897	1.94377	-2.9142	2.7786	-2.22441	-0.926277	0.280871	-1.15933	3.99969	-2.61205	3.516	2.84719	1.56076	7.80137	-2.79587	0.492272	-1.82135	-2.34973	2.45278	-0.485724	2.67027	-2.63746	-0.867117	2.70215	2.84173	-0.165233	0.7805	-1.96581	-1.88107	2.21964	1.34825	-1.50595	-3.64934	0.806486
SX47	8.78831	3.10812	-6.58216	13.0017	-1.64369	-8.11077	7.06333	-3.31759	2.94153	1.5973	1.93573	0.115923	-5.53295	1.88738	4.73461	0.504816	2.31766	1.18545	1.89847	2.41789	-0.570177	1.39102	0.18356	1.07851	0.698432	-2.57832	0.134752	-1.82421	1.29519	-2.31231	-2.67562	0.172262	-0.979917	0.262368	1.5494	2.34922	0.108342	-2.69753	-1.26489	-2.7536	-0.570599	0.37328	0.744656	0.16211	-1.24793	-0.504332	0.235104	-1.09071	0.646372
SX48	9.29413	6.85891	-3.36581	1.2825	-6.88099	0.496463	4.51219	0.237981	1.54386	8.54788	0.21797	8.01305	-1.09481	-0.974011	-6.27219	4.66088	-1.73225	1.05942	-4.06262	1.78285	1.49125	-3.17253	5.48787	4.36469	-4.53247	0.417383	-0.557309	-6.73004	0.461181	1.53149	-2.39969	-0.356147	-2.38101	2.18177	1.14766	-1.51633	1.9186	-1.23803	-2.62888	-1.10395	0.169296	-0.408626	-1.08432	0.788391	0.993757	1.0586	0.575238	-1.76206	2.23813
SX49	12.1296	-1.98004	-3.83396	-0.259968	2.85706	-1.13293	-2.67697	-3.00216	-0.0574346	4.10318	-0.225314	0.432777	8.09166	7.2409	4.75925	2.64744	-3.51409	1.26971	0.268222	2.28159	-2.29624	-1.64627	-2.40196	-0.50623	-2.31298	4.89494	0.609642	4.82156	-0.147323	0.944635	-0.323943	0.681452	0.0483438	1.61485	-2.77424	-2.45161	-1.29424	-3.05724	-0.236019	4.57966	1.80796	0.398185	-0.137773	-0.946958	1.89659	2.3077	-1.44353	-1.22327	-3.17188
SX50	5.38652	3.47086	3.53681	-4.24707	7.49866	5.59443	-1.19543	-3.28032	6.81859	-4.09424	0.468185	6.27141	1.0367	2.42548	1.93303	2.87067	-0.832307	4.96929	2.99228	-0.72793	-0.412963	4.88296	0.338139	0.600929	-0.843387	-2.08822	2.40411	-1.05992	3.1276	0.618889	0.222695	2.48249	0.476665	-4.18214	-1.60073	1.09452	-0.0483138	7.04919	-6.4847	-0.736347	-1.18406	-1.88134	-2.17082	-4.51783	-1.67059	-1.644	0.623152	-2.64282	1.538
SX51	-4.24054	-3.34684	-0.326621	10.4223	-5.61103	0.369993	0.224349	-3.47177	-2.33254	4.47163	-11.7339	3.08625	10.1764	-0.436671	-2.74125	-3.39779	-1.69134	3.78014	-1.55222	0.516135	1.03109	3.2846	1.15987	0.363217	4.4561	-3.7594	-2.02272	-0.463882	1.07042	2.6552	-0.726806	2.76989	3.13589	2.48982	1.70258	1.32005	-3.90238	-3.36114	2.95435	-0.523293	0.511991	-1.54855	-1.91902	0.895953	-2.36005	-2.21782	1.96795	2.35001	-4.81098
SX52	-4.24541	4.68329	0.261473	8.72073	8.73216	3.35774	-1.82477	0.526359	2.70099	6.52251	-1.64469	-3.35216	3.35916	1.84437	-3.37106	6.77536	-5.46493	6.8384	-9.21086	1.78694	-3.61693	-0.397049	-2.80982	2.82373	-5.9504	-2.4316	-0.283773	-2.61036	0.154587	-1.48049	1.11664	1.94497	-0.171822	-1.86727	1.10868	1.3152	0.453035	-0.14782	3.32448	0.803581	1.8692	2.88695	0.0826941	2.13563	4.91491	-1.13295	-1.39582	-2.62383	2.13142
SX53	-0.162946	2.64127	1.93796	4.74927	3.98904	-4.85734	-2.38	0.121813	0.293699	-1.83064	-3.69099	-5.71532	-4.07173	0.559358	0.677257	3.12299	-1.01061	-1.44562	-6.47694	1.53616	1.05899	-1.62986	0.991493	-1.1972	-4.54162	3.9857	-1.88958	-1.26565	-1.79821	5.79524	-1.29678	0.911531	0.865693	-0.461738	2.71823	0.530627	2.47127	2.22135	0.963578	-0.795207	0.560336	1.13458	-0.747725	-0.171152	0.963688	1.54709	0.168031	0.537954	1.36211
SX54	-9.5149	-1.55349	-5.63286	5.53275	1.99108	-1.44589	-7.38123	1.30303	-3.78872	2.92169	0.264288	-2.48884	3.18822	5.60051	4.54388	7.65623	-0.63389	-3.85188	-2.50526	0.957009	-3.90692	-5.30186	-0.0470363	0.958548	-3.06241	-2.02429	-0.379546	-4.02305	-2.35105	-0.831377	0.691209	-0.961534	-4.66119	-2.02083	0.221704	0.683931	1.39275	-0.15935	-0.467784	-0.437107	0.207797	-0.00126557	-2.79353	2.99026	-5.28798	0.918241	-2.23782	1.14545	-0.682223
SX55	4.02201	-3.23047	-3.24279	-3.19775	0.846851	1.93333	3.93223	0.109059	-0.16803	-1.0043	-2.15286	-4.29765	-2.28199	4.31421	2.23691	-0.999593	-4.00647	-2.10501	1.03903	0.616655	-0.499939	-1.01394	0.172742	0.926792	2.31863	-0.933322	-2.77815	2.6935	2.43429	1.23754	3.48205	1.483	0.0257736	0.460871	-0.373161	3.06843	0.682415	-0.866807	-3.01091	2.04983	-1.14319	-0.323715	6.92893	-1.69861	2.24938	-2.73311	0.691154	-0.0764895	-0.944652
SX56	-11.0555	1.57039	2.84911	2.23075	-6.70711	-0.556198	3.76105	7.70424	-0.801883	2.54612	4.51165	3.13897	6.17661	-0.0684842	1.04846	4.07764	-0.57133	5.21596	6.37216	4.13952	-7.62471	1.2648	-1.51788	-1.08307	7.16279	2.12394	-0.0894691	0.33664	-5.51726	2.89477	-1.86907	-2.16075	-3.5237	-0.864362	-3.30151	0.92419	-5.86221	0.211423	2.12414	-4.07296	-2.34459	1.00074	1.90981	-1.53249	1.33997	-3.28129	3.54199	0.860907	0.488681
SX57	-2.90734	-0.952693	-2.45092	-0.298446	-0.573193	3.43819	-2.2921	1.50639	-3.32269	-3.22336	-2.87259	2.53871	1.79775	-4.02679	1.70871	0.247229	-6.51654	-4.52461	3.79909	0.342569	2.56724	2.77274	-1.39962	1.92201	-6.9664	-0.33953	3.18571	-0.708404	-1.30261	1.81642	1.15031	-2.43875	-2.50648	-3.23401	-1.57561	-0.219185	1.54291	-6.53536	-2.22736	1.70421	-3.36108	0.932862	2.23825	2.23487	1.59798	0.714197	-3.65488	-0.140111	-1.41408
SX58	-1.4311	2.03834	-5.41994	10.8404	5.85067	-2.97068	3.1138	-3.00216	4.23482	-1.55187	-2.20778	-4.47177	-1.55983	-1.54616	-5.86992	-2.28823	-4.91872	2.80058	-5.82936	2.06275	-4.67583	-2.39562	4.01463	5.75233	-3.29846	-4.03542	-1.12673	-6.84797	-1.93226	-2.58575	4.1885	1.1355	-1.14806	-0.991685	1.07422	-2.19682	-0.966609	3.25665	-0.743856	-1.39469	1.03642	1.84806	-0.874163	1.52216	0.379473	-0.641219	-2.07234	0.339555	-2.52336
SX59	3.28161	6.34435	-0.999928	5.75187	0.173306	-8.0459	-6.93154	3.82677	6.83137	-0.260664	-3.38705	-4.28557	7.66437	-3.96252	-1.32418	3.17608	-2.39992	4.01735	3.40643	-0.877517	4.14642	-0.261678	-4.17405	-0.658954	3.8443	-0.0807601	0.623459	0.181575	3.87964	0.449217	0.478646	-2.61951	4.76497	-0.083729	-0.639039	0.846101	2.21636	-0.35051	0.273308	0.567992	-1.40956	-0.109727	-0.963991	-0.728398	-0.902661	-1.64711	0.982555	1.18135	1.86897
SX60	10.9337	-3.38867	7.56138	-1.16545	-2.24566	3.18817	2.89306	2.23318	-2.40667	3.82428	1.37949	-2.54779	-0.399112	3.32557	0.946091	-2.38935	-1.22492	-3.91104	-1.17696	6.09308	1.4873	4.94841	-5.38864	1.65127	3.94382	-0.854066	-2.85872	-4.04921	1.68323	2.1525	-3.29754	2.71663	-1.66512	-0.978544	2.27899	1.34192	-2.01536	2.58434	1.95114	-5.25838	1.56508	5.57626	4.36051	-2.25212	-0.236425	4.46175	-0.800172	0.599878	-0.557899
SX61	-5.87786	2.91809	0.860135	6.70993	7.11018	-5.72802	3.40101	-0.161721	-3.15643	1.26277	-3.03782	6.13409	-2.38698	-1.73245	-3.2361	2.75202	-2.8642	-4.69398	2.43163	-3.60096	5.2753	2.24459	0.67795	1.58193	-0.735744	-2.64419	2.18312	5.05719	0.930723	7.13667	0.0824613	3.86837	-0.395431	-0.683813	-1.8108	-3.05873	3.63076	-1.49556	1.73975	-2.06894	2.94609	-1.87262	0.310311	2.72254	-0.234347	-2.21799	-0.489995	-1.01318	-0.661804
SX62	10.0559	2.14141	-5.04583	-8.88421	0.23507	1.65939	-2.0218	4.31587	3.95991	4.74599	1.25359	3.78086	1.89266	-14.7813	1.6613	4.73409	3.60224	3.37565	-1.64954	1.40861	3.32277	-2.7646	0.131931	0.230564	-2.1317	0.00358178	0.243414	1.94621	3.42573	-5.00595	-0.420639	1.14214	-1.43676	4.57392	-1.72129	1.00157	1.45464	-0.386757	1.61484	2.00285	0.538348	1.51546	-1.29605	0.167916	1.53801	-1.50723	0.378192	0.91277	1.82206
SX63	4.88311	-0.88912	-2.3488	-8.27264	2.32014	4.71891	3.10263	3.69781	7.62617	8.45541	-0.346905	-2.76597	8.18834	-1.62448	-3.56526	0.7344	-5.17673	0.782903	-2.92919	1.34958	4.62519	-0.165263	-2.33506	3.12085	-1.17275	1.41835	-4.18595	1.20465	3.08008	0.930279	-0.628892	1.64129	2.41264	7.46684	-2.16118	2.42236	-4.22937	2.27608	5.80905	-0.457724	-1.02086	0.347199	-0.191264	3.10642	-2.08652	1.02579	2.19806	-2.83832	0.86169
SX64	4.1171	-3.10849	-3.59063	-6.4117	3.12073	-1.62828	5.68421	1.13355	2.97232	-3.36171	-0.135798	-4.9517	-0.470881	-3.19627	-0.218213	0.208923	-4.42452	0.808439	-1.94325	-4.82156	-0.0180661	-0.555743	-8.15517	-3.47705	-3.99976	-1.92962	2.42401	-1.81244	-2.46545	0.42993	0.795264	-1.46375	3.67255	0.242732	-1.5263	1.42086	2.29586	-0.367183	1.61094	1.66212	-2.50409	1.27495	-0.0458299	-0.698926	0.575194	-1.18171	-1.03508	1.08307	0.150921
SX65	2.10812	-12.1877	-1.67796	6.11783	2.99748	0.493586	-1.1582	-2.04392	-4.18209	5.99487	-2.89371	1.26838	-0.339466	4.03521	2.94555	-3.81232	-3.03158	5.6553	3.43849	4.17661	0.484204	-7.6891	0.192191	-5.09556	-4.55125	5.77674	2.43802	3.10447	7.53983	-2.74006	-0.563788	1.44506	3.6098	0.767206	-3.50739	0.503209	-0.567904	1.78744	-1.0568	1.27881	1.36512	1.0298	2.6803	2.8845	0.777964	-0.730029	-0.168037	0.198384	-0.846043
SX66	5.83773	-1.98138	0.0610493	1.02161	-5.64786	5.42587	3.86655	1.73012	-6.43779	7.2211	-2.22977	3.63008	-1.75822	2.61131	-6.95571	2.72636	-3.49594	-1.39063	5.35529	0.619259	-0.00628676	-2.21543	-0.543364	0.730599	1.47857	-0.899045	5.39913	2.57978	-1.76257	5.18901	5.69895	-0.101953	-2.3075	2.40999	-5.70604	1.55048	-0.959435	-3.54143	0.169398	-4.10557	0.107625	-5.83582	-3.36681	-1.33155	6.08653	1.13361	-0.742339	0.041867	1.76762
SX67	4.51382	0.116517	9.03099	9.22687	-4.57702	6.36743	4.14216	1.44539	-2.11497	1.21834	5.65507	0.0118494	-0.0984626	0.800409	1.41961	3.43754	3.97272	-1.79292	1.17497	-1.07219	-1.09169	1.56841	0.73324	2.55307	-0.781217	1.53083	-3.03613	0.135491	0.0647837	0.142768	-0.996895	-3.41013	2.52085	-0.117748	0.105826	-4.01516	-1.01247	-3.19609	0.538717	1.06685	-0.973286	-2.17136	-0.27824	-0.85547	0.42871	-0.448331	-1.75632	-0.117781	-1.56782
SX68	-5.7548	-9.00208	-6.51894	-4.81153	-0.542074	-0.0228715	5.70749	-4.47445	0.321809	1.54293	0.784755	-2.32303	-0.54279	1.30729	2.06712	-2.8985	-6.97251	-2.46953	7.12459	0.308333	0.932857	-0.604525	-0.63148	-0.360378	-0.421125	0.709276	2.60969	-1.96032	-1.98062	-3.76422	1.02332	-1.80615	-1.15931	-4.10293	-0.816771	4.94969	3.6819	-1.72703	-2.12672	1.31236	1.64954	0.730477	1.46417	-2.39704	0.185471	0.992775	2.71277	3.01927	0.899008
SX69	-5.05909	-6.91979	-2.19669	-0.0983284	-1.53723	3.2236	-3.64236	5.438	-1.9832	5.71647	-1.08205	0.441136	-1.20914	6.33341	-2.23135	-3.91133	0.851478	0.992696	-6.45531	-0.395232	4.34821	2.70373	-7.3956	5.29202	3.64848	4.7648	-2.94511	-8.05736	0.279954	-3.11998	0.770674	2.6326	0.308655	1.346	-1.89786	-0.734473	2.54432	-0.0341459	0.637104	-2.53253	-2.45033	-3.21025	-0.240385	-1.08896	1.99383	-0.962473	3.08357	1.70105	0.85434
XN01	7.00298	3.02999	-1.66412	3.48573	4.11252	-9.87147	-3.15061	5.76301	3.03085	-0.606367	-2.14078	1.75868	0.282826	-4.30773	-3.97065	4.07309	-2.93123	-0.585814	9.12668	-3.18894	1.63479	-0.410597	3.46949	-1.3571	-2.39646	2.48146	0.748008	-0.534133	-3.49662	1.91326	-1.48207	1.16477	1.35765	0.45511	0.515577	-4.71211	-0.51852	2.40997	-2.08361	-4.91359	-2.48581	-1.86582	0.65214	-1.81667	0.653492	-0.537942	0.239719	-1.37137	0.957634
XN02	2.49145	9.80452	2.46835	1.45137	2.83704	-2.54634	-5.39506	-0.384737	-7.9347	1.0217	11.8599	-3.13488	1.50241	-0.504136	1.81106	1.7337	-4.96544	2.67445	-2.27842	2.456	-5.75219	-0.500201	3.67642	1.21385	-2.85165	-1.74267	-2.87213	-2.26357	-0.24994	-3.53296	-0.515338	2.51768	-2.58045	-0.527172	-1.73222	0.495855	3.10335	0.401854	-2.11369	0.510509	0.039792	-0.976797	-3.33184	-3.88404	-1.99855	2.34425	1.15386	1.73011	-5.28232
XN03	3.74385	4.95759	-3.1738	-5.33039	1.89573	4.65774	0.355918	6.51969	2.5015	5.38439	8.98855	1.3177	4.76299	-5.16212	-3.2973	5.81764	2.37166	1.99894	-1.38496	1.20623	5.74012	-4.38403	-2.64234	2.04246	0.0644953	-1.36457	0.524436	-5.07468	1.20232	2.53532	1.92246	-1.61479	-1.03214	0.536721	2.55071	0.696842	-1.93798	1.43129	0.621421	-1.36785	2.52105	1.73206	2.50665	-3.86504	1.33034	-1.54608	0.106012	-1.37392	-2.31862
XN04	8.97687	-1.03208	-0.497584	-6.66479	2.34572	-11.3513	-1.65604	-2.2059	10.2954	-0.648575	2.00897	-4.04729	-0.662216	-3.52885	-4.22201	0.17522	-0.667098	5.58442	-0.979592	-4.87826	-0.280741	2.99183	0.608609	4.07457	-0.20886	-2.55061	-1.24814	0.3477	2.06711	-0.0296005	-0.690906	-1.44961	-1.57922	0.492781	0.468697	2.73686	-0.138624	-0.796899	-1.1709	-0.780368	1.25349	-2.65895	0.499575	2.2317	-1.66267	-0.28082	-1.04224	0.651555	1.46465
XN05	-10.5299	0.213408	-8.56834	-1.43286	-1.66659	0.246454	-3.13281	-3.57131	-0.926704	0.323161	5.91992	0.274703	-4.51471	-7.36546	-0.872999	-4.04145	0.372922	0.348337	-2.20109	0.592266	-0.978943	6.93384	-2.9471	3.95809	3.61931	-0.575489	1.96171	3.02799	1.34609	2.99317	-1.40579	0.275596	-0.566677	-3.25416	-3.34583	3.96263	-0.644512	5.01161	-6.21073	2.65527	2.38209	-2.8756	4.01471	0.693403	-3.64391	-2.62176	1.15489	-0.798002	1.4174
XN06	-9.45062	2.53834	9.42187	-2.7766	-1.25303	-8.42234	0.302939	-6.37504	-4.09395	-1.16372	1.62599	2.0577	2.28927	1.87966	1.17865	-1.9083	-2.67758	-0.885383	3.61	-0.236279	0.0633421	-3.96203	-1.73015	3.19706	3.09922	-1.31889	-2.74377	1.30297	1.89345	0.0488854	4.09919	-2.02116	3.90864	-1.40219	3.63954	0.573986	4.49539	6.19097	-0.025303	-0.694389	-5.00097	2.13601	-3.68081	-2.25708	0.631673	-3.24029	-0.912831	-1.29067	-3.21899
XN07	3.41053	1.969	8.78897	0.428059	8.99553	5.41708	-1.85615	-3.73075	3.81223	0.528101	3.84141	0.235703	0.31787	1.86866	3.96003	-1.40329	0.651508	2.63962	2.91177	0.0416917	0.842021	4.09257	1.66809	1.77298	-0.0962243	0.457849	-1.70345	-0.55833	0.945309	-0.997459	-2.45445	-0.880356	0.287811	-1.18899	0.387992	-2.07084	1.89709	0.0478136	0.454536	1.0182	0.252942	-1.93515	1.08028	0.582645	-0.179736	0.204067	0.244722	1.03913	0.720054
XN08	1.03028	7.83508	-3.8244	7.5139	5.26086	0.844124	2.40637	-4.16978	3.47391	0.300693	-4.03702	0.504688	4.60495	-6.45189	-0.8438	-1.42359	2.69916	2.32351	0.175667	2.7036	2.27155	-4.83306	-3.97698	-2.36717	6.70436	-1.53926	-1.07569	2.08445	-0.721685	-3.3071	4.11565	-3.11406	1.36864	-1.45009	-2.63228	-1.78396	1.12159	2.07049	-1.38686	0.22573	2.55951	-3.20424	0.315509	-2.65977	-1.10051	1.47716	1.13267	3.06541	2.09791
XN09	12.2163	-1.54252	1.69531	-5.9889	-3.93717	-0.0118665	-7.03226	-2.28962	-0.829849	2.63439	4.759	-0.936552	4.20845	1.8776	0.896917	0.981564	-3.73463	-4.41579	-2.18231	5.29425	4.88507	-1.13408	0.961353	1.83717	0.0319929	-2.11388	-1.96889	-1.65979	-1.12251	0.184825	-0.579469	-1.0029	-0.366327	-0.72108	2.9721	-2.8902	0.632402	0.258728	0.319614	0.716363	4.23444	-1.37021	-0.214388	-1.59037	2.93073	-1.61423	-0.511791	-0.542251	1.85712
XN10	0.432741	11.3013	-0.803517	6.83033	9.09895	-0.738788	-2.18293	-4.29093	0.626357	7.31378	-5.5624	4.36378	4.08518	-4.6101	-1.30161	5.02129	5.13012	-5.54548	-0.449796	1.83416	-0.0300695	1.77558	3.73488	-6.66234	-0.432971	3.40595	-3.65052	-3.57345	-2.86556	-2.2845	1.66866	-1.22257	-3.93142	-1.79197	-3.67792	2.9763	5.14762	2.64618	-1.52021	-1.64191	-4.35068	2.73694	0.0330002	-0.0349948	-0.376531	0.0661075	0.630214	-3.55611	0.514546
XN11	0.45789	12.3719	-0.917324	-5.69926	3.09726	-10.1584	-1.45382	-0.733995	2.6642	-2.73866	-4.18605	7.72095	0.600502	6.40396	5.329	3.57105	-0.514618	0.885314	-2.30366	-2.30828	-2.37023	-2.52631	-3.00018	3.88011	3.85906	-1.11641	0.10237	0.137548	0.462225	0.307151	0.0765015	-4.27027	1.73746	-1.93974	-0.143458	-1.09084	0.687694	-0.70796	2.74727	0.187949	0.731663	-2.60939	-0.54698	-0.462895	-2.35025	1.45262	0.747588	0.897006	0.479058
XN12	2.81598	-7.31407	0.133709	-2.55052	-2.70959	-0.316744	3.91506	1.60022	0.133805	0.836204	-2.54466	2.8536	0.543889	0.830225	1.06449	2.98142	2.11116	-2.22713	0.168041	1.33076	-3.20525	1.65371	1.37308	2.69606	2.8107	-1.98931	2.4335	0.93076	-0.198377	1.81587	1.1763	1.48564	0.784187	-0.545396	-1.13344	-1.09428	1.81102	-0.223773	1.36705	4.63008	-0.0125143	1.44896	-0.917851	1.78912	1.74272	1.40755	-0.40404	1.40589	2.16076
XN13	-1.79064	-4.15166	-1.59642	-7.10371	3.7794	1.39132	-2.3757	-0.338382	-0.193298	-1.37583	-0.660661	-2.74953	-0.645872	-0.230581	2.17656	-1.29381	-0.300427	1.41698	-1.10614	0.839426	0.99446	0.320561	-1.80024	1.80503	-0.651594	-1.21492	-3.4235	1.71891	-0.605515	6.79204	1.55421	-0.857169	-0.747935	0.962203	-3.4645	1.73663	1.29989	3.63101	-4.32068	5.93687	-1.06898	-0.711475	-0.101956	-1.7656	-0.184555	0.226033	-1.72409	-0.654022	1.30132
XN14	2.43622	6.08219	6.56028	7.59773	7.22961	-0.974184	0.0294826	-3.21318	-1.04072	2.76426	4.5608	-2.29069	3.12447	0.604447	1.92929	1.10779	3.84884	-0.793821	0.574491	-3.32527	5.08146	-6.96689	0.107771	-1.02246	0.165394	-0.804651	3.16547	-0.311444	-3.71227	-0.171855	-3.1001	-6.2758	-1.7987	3.76306	0.956836	2.98612	-2.74009	3.38994	-3.1633	1.6574	2.20735	1.71894	1.41736	1.29422	1.01869	-1.05688	-0.481458	-0.228853	-2.85571
XN15	1.69653	9.95997	-10.4729	-2.89296	2.69212	-1.3244	-2.33061	-7.20888	-2.16193	-3.28665	3.16746	-1.16623	1.32571	-4.79746	1.43957	-4.8778	-0.42292	-3.42723	1.09075	-0.617422	-1.63985	2.06257	-1.40947	-2.63493	1.68205	-2.47562	-1.06914	0.750048	-1.57003	1.41046	-5.46068	3.50445	-0.174706	1.40134	-2.28185	-3.51483	1.91273	-1.72629	4.34092	1.08752	0.0573458	-4.11924	-1.5645	-4.40898	0.732717	1.52495	-1.19141	1.24756	-4.54316
XN16	-4.24864	3.18388	-4.16111	-0.245109	-0.225736	-3.91366	-0.972136	5.19577	-8.37926	-5.13189	2.42874	0.508306	-3.5029	-2.64546	-2.68131	-0.407814	-4.17795	-2.31434	-2.10249	0.425402	-0.30213	1.14131	-0.0697417	3.82925	-3.63782	-1.72652	-4.54579	-1.25593	4.11096	3.07232	3.14815	1.55843	-5.66051	2.59648	-2.03868	0.384328	2.87051	3.69636	-1.14673	-3.69374	-1.22174	1.93111	0.531738	-0.0765424	0.688891	0.736853	1.28639	4.09644	-2.76893
XN17	0.931966	10.5759	3.59161	-5.1039	-2.36877	-3.70157	-0.21714	-1.76828	7.34368	4.82242	4.96469	0.882824	-0.450781	3.32399	5.29957	4.85264	0.674239	-3.20348	-0.590859	6.31608	5.37666	2.60276	2.69019	0.751649	-1.35204	-3.69823	2.32468	4.44102	-3.93952	2.25721	-4.25419	-0.408078	1.67639	-0.960051	0.0293657	-4.47167	1.46564	0.835679	-1.80401	2.09702	0.937968	-1.35934	0.760101	1.20819	-0.0150959	1.95958	0.41916	-1.21544	-0.335521
XN18	-7.5954	-1.6989	1.35677	2.26864	-6.70444	5.2862	4.06993	5.94274	1.12197	-3.15804	-1.40984	4.87489	5.78102	0.827061	-2.61265	-0.16256	1.04927	-3.07082	8.15812	-2.93934	-0.713668	6.75482	-1.97212	-0.759714	-6.18716	2.43609	-0.96177	-0.816288	-3.50808	-3.27431	-4.28022	3.44572	2.73364	-0.764445	1.02409	5.32292	-2.50284	2.99968	0.926406	-1.64091	0.195925	0.395232	1.3572	-4.99604	-1.509	3.23892	-4.45424	4.25199	-1.28173
XN19	-0.574454	11.244	0.0897666	-3.7855	0.25921	2.07502	-2.91893	-4.96584	5.15082	-3.12511	2.75532	3.72875	3.18517	3.04992	7.95084	5.53694	2.51644	-2.74175	3.62253	0.911509	-2.82674	3.52353	0.171207	4.02861	-3.00319	0.0910207	-0.862672	-0.866547	2.62269	3.36924	1.24653	-4.49105	-1.72966	-1.00585	-0.725041	-0.805519	-0.244676	1.13376	0.87776	-0.333333	-4.22857	1.76608	5.59479	0.0602746	3.8088	-1.90934	-0.997646	0.16959	-3.23976
XN20	7.84264	-2.4443	-3.75647	-1.55149	0.536416	4.35938	4.92309	-3.20252	4.02533	-6.20848	1.28349	-1.21841	1.5764	0.836975	0.302149	-0.776336	3.14949	0.212741	1.70031	-0.364897	-2.89858	-5.07385	-0.390432	1.76534	-1.26403	5.21716	0.886459	1.18421	0.254415	3.69429	-0.603583	1.29037	-0.216746	-3.09857	3.44232	0.154722	3.65001	1.16713	-2.00391	-0.993381	-1.91633	-1.93038	-0.642968	-0.400921	-0.0160205	0.570124	0.662431	0.321432	-2.26111
XN21	3.6248	-10.9757	3.65713	-2.69262	-2.56844	-7.93385	-1.7511	-2.84397	-5.00685	-0.33732	2.7017	3.82381	0.113966	2.03132	2.35189	-4.03415	-0.887175	-0.531171	-0.588643	-2.26442	-1.06347	1.15171	2.32754	-0.0430455	-0.348511	-0.88478	-3.19139	-0.927214	-0.0380108	1.72734	3.39338	-3.46169	-0.058215	-0.0049133	1.15145	-1.7528	0.376738	3.90681	2.95015	-0.850143	-4.44459	1.6	0.408206	2.67144	1.02452	0.368188	-2.49364	-0.508733	-0.0663459
XN22	-3.25597	-3.2646	-3.094	2.73154	-8.90818	-2.49457	10.0817	-2.90109	3.02833	0.761473	-0.0776455	2.90741	-4.00573	-3.20518	-1.93549	-1.85272	1.63356	0.198083	1.04454	-2.13009	-2.42625	0.904472	-1.75935	1.78736	-1.59615	0.433121	5.11957	0.259052	-4.61225	-2.77577	-1.48031	-1.62882	-5.2237	-1.46233	3.07012	3.71468	-3.28266	-0.60488	1.86331	4.42687	0.425016	-1.8718	-0.548088	-0.441686	3.23548	1.276	2.80864	-2.04961	-0.437373
XN23	2.91678	9.95461	-5.96739	-3.30777	-0.432903	-9.67537	-10.4601	3.70478	-2.05683	-5.38713	4.47595	0.554961	1.27347	-0.212777	-4.70123	3.01617	0.552009	-2.58814	4.73595	2.12438	-2.40333	5.58868	2.30736	-2.89807	-2.75806	3.79714	-1.84476	-0.498895	-5.69481	-3.45443	3.19738	0.88265	0.364252	0.784512	-1.75432	-0.281201	-1.90951	-0.415034	0.738737	-2.02317	0.88796	1.56337	3.48118	4.13423	-1.70594	-0.400692	1.98932	-2.80851	1.23999
XN24	2.44468	4.65596	7.09033	0.605884	-3.92498	-4.55304	2.45287	1.02129	-1.07481	2.60901	6.39256	-5.82692	-1.67691	3.1763	1.86984	-2.20573	0.505838	-5.23547	4.20264	2.74344	-1.8785	2.10283	-1.45112	-0.470962	-1.30965	-4.08031	0.268063	3.61065	-1.48867	2.8007	2.99048	-2.25363	-2.50346	-1.36491	-2.20432	3.84273	0.0506866	3.53686	5.3301	-0.108108	2.48758	-1.81178	-5.17002	1.08545	4.57795	-0.373555	2.63292	-0.0957413	1.5719
XN25	1.33642	6.88508	-0.339163	-1.60262	1.07245	0.878479	2.44068	7.4854	1.80164	6.07264	-1.24806	1.81628	-3.04552	2.07785	-1.33083	3.55909	3.09677	-3.05309	-1.29447	-1.15406	-7.38911	-1.69268	-3.58572	5.9139	0.761938	2.48114	-3.02452	-6.77696	-0.525189	-1.44797	2.06967	-0.160015	-2.46924	4.00466	7.11994	-3.64624	-1.94691	-1.32686	-1.37741	1.4231	6.12486	-0.0713815	-2.74669	-0.366897	-0.624465	0.329729	-0.510699	0.356685	-2.05633
XN26	0.829661	-12.1764	-5.34135	5.78818	1.2361	1.96665	-6.37709	-1.13304	-1.21986	6.43132	-3.91585	1.81496	-1.32033	-0.240477	1.60724	-0.857022	1.26097	1.4783	-1.89332	-1.23636	-0.818809	2.03035	0.483799	-3.9447	4.97977	0.972185	-1.1043	3.70275	-2.00934	0.277227	-0.183063	-3.37477	-0.364778	-2.24062	1.19268	-2.22631	3.90324	-0.194888	1.79953	-2.18322	1.47346	0.503548	-3.55996	-2.57668	1.54349	-2.67164	1.33592	-0.93185	1.0328
XN27	-3.41382	2.63857	8.67456	-0.35121	-7.98616	2.61025	3.18138	3.23567	3.38493	-6.42089	3.27421	4.81619	2.2418	-1.92905	3.14859	-4.99534	-8.14236	-0.189654	-0.734326	-2.80494	3.43583	-5.02074	2.6126	-2.36355	-3.21769	3.96653	-4.71524	0.967213	-5.05757	-3.1688	-5.04522	-4.35356	1.23173	1.96926	-0.658101	0.591184	-1.34577	0.917338	-1.73025	0.407465	2.90585	2.28615	-0.363439	-0.986734	-0.511781	0.0229897	0.214047	2.71819	-0.170979
XN28	-3.38909	-8.07598	7.57426	-4.9898	2.67688	1.70394	3.40781	-3.15446	-4.25189	3.02985	-0.924218	-6.01543	4.94952	-0.837883	-4.8015	-6.70133	7.50649	5.37499	-0.791175	-0.427091	-0.0747032	-6.23595	1.66421	2.03764	-4.06276	2.34072	0.045237	0.620107	-2.09373	-1.93023	-1.33574	2.04259	-4.50148	-0.335444	2.04747	-1.02938	2.2105	-1.60131	0.343433	-0.512482	-0.211022	-3.23911	0.640598	2.26988	-1.39171	-0.0959588	1.326	-0.0790936	-0.505004
XN29	0.796921	1.38626	8.12001	7.22463	-1.21963	0.595727	6.51854	1.36972	-4.02663	0.668287	1.25263	-11.2185	-7.72339	5.87284	3.3286	-2.85233	4.16268	-1.44297	0.783114	3.60992	3.66142	-2.30937	-2.57524	-1.69624	-2.43952	-3.11924	-2.56566	0.618296	-0.576503	1.13187	3.03865	-0.629013	-3.4591	4.78686	2.14042	1.60999	-2.12312	-0.881513	-1.10195	1.21586	-0.424326	-0.659298	3.38388	-0.718783	-1.9064	-3.09885	1.56941	1.1291	0.989963
XN30	1.85985	6.19294	-1.30971	-0.333993	-2.06482	1.20207	-9.46796	6.57238	10.598	6.51315	2.65085	-1.81618	-4.29784	1.53173	-6.31568	-1.86544	4.90579	-0.0288616	2.73944	-2.58755	0.19786	3.64154	-7.00865	1.93513	0.943603	-2.47466	-0.630861	0.747985	0.221336	0.74232	-2.07103	-0.363857	2.96042	-5.36054	0.294262	-0.565562	2.33869	0.640872	1.37361	0.102599	4.79862	0.749518	-3.57228	4.97587	1.64917	-0.483481	3.46325	-0.586066	-2.05919
XN31	11.6231	-3.36756	-4.98433	3.14845	-1.69785	-4.24644	3.23907	-3.82917	3.96314	3.33541	-3.03227	-1.71401	1.67503	2.58629	10.617	1.46012	2.1612	-0.731704	5.50802	4.04841	-1.22932	0.369653	1.20126	3.60439	-1.8634	-4.77094	-0.237024	-2.90483	-0.363024	0.0646119	0.204219	-1.95675	2.24378	-1.58543	1.64704	0.112819	0.518196	2.43799	0.0137067	-0.699263	-3.22912	0.401738	-1.312	1.8554	0.234368	0.107845	-0.301148	1.26796	0.604153
XN32	-4.93353	-6.74165	-1.55412	-7.04863	-1.32886	-3.30498	3.72129	-5.02238	4.5545	2.57362	-0.877296	-3.2387	1.49629	2.16365	3.36226	1.60772	0.865403	0.0429462	5.42535	2.26043	-1.62291	-0.537548	0.396877	1.5401	-1.70599	-3.52933	1.46463	-0.850217	2.69459	0.0649212	2.77255	-0.0686169	-0.197344	-1.32124	-0.136727	4.40822	-1.01284	-2.76868	2.37502	-1.13785	0.202626	-2.95719	-2.82524	-1.17103	1.44164	1.51987	1.55924	1.3883	1.772
XN33	2.83942	-10.9593	1.56938	-1.54049	0.727847	-3.04133	-7.22576	-2.71193	-12.2695	-3.51078	5.5869	2.67842	-3.36438	-0.845864	-2.16553	-5.91829	2.7509	5.58813	-2.35298	0.942231	1.54384	2.25351	-0.196176	0.233409	-0.733286	-3.39099	-1.24036	-0.620329	-1.74281	5.90476	0.559235	-3.68946	-1.45798	1.91303	-2.1378	2.47259	-1.04585	1.13004	-0.112936	1.30622	3.59478	-1.10699	0.855003	-1.49068	-1.22977	-0.0869195	-1.7698	0.967746	3.79242
XN34	12.3441	-1.39471	4.91574	-2.17307	0.355705	0.401365	-2.14918	-6.24088	-1.78565	6.11036	0.13935	0.684944	3.98805	0.811539	-4.33242	-5.71723	0.557796	1.51735	-0.0528187	-1.18456	-2.79187	4.42631	1.48717	-0.03454	0.70343	-3.12905	-4.09923	1.2289	-0.0342129	-0.64737	-0.388649	-1.317	-4.13816	1.49196	-0.326786	3.60326	-2.07723	-0.309245	-4.58043	0.141122	1.9399	-1.50292	1.28201	0.658469	-2.03474	-2.14836	-0.556955	-1.49335	2.70402
XN35	-0.136931	4.33578	7.63586	-1.84203	-2.3654	1.17439	2.21358	2.28542	-3.65186	-0.84899	0.988668	-10.1013	1.40715	3.9121	4.93667	-0.819179	-2.45355	-1.47438	-5.98444	-4.98854	1.79993	1.21286	0.50639	-0.110558	1.13131	4.34079	-2.882	1.29903	-1.67919	2.44625	1.99355	2.42006	-0.321075	-2.10462	1.085	-1.91591	1.10181	0.973438	-2.78362	3.53269	-1.69909	-2.38118	-1.1702	-1.31425	-0.219114	-0.546308	2.08784	-2.73229	0.429313
XN36	4.28565	-12.992	6.36075	4.68771	-1.77277	-1.33199	4.51128	-2.28758	-4.97979	3.72503	-2.00053	4.76888	0.616053	-5.76386	1.0322	2.5648	-1.7189	-2.08352	1.23164	-4.27834	0.819973	-2.67891	-0.31107	2.05414	-0.590436	3.40365	-0.0563833	-3.13871	-4.25063	-0.858057	-0.0323013	-1.10047	0.792313	-1.20168	2.02341	1.60095	0.855612	0.00946872	0.556672	6.91683	1.4886	0.591866	1.74101	-2.325	-1.99992	1.18852	0.227358	-2.03449	0.0192824
XN37	-1.37715	6.64793	10.5149	-2.72434	-1.34518	-3.97378	11.5094	-1.08885	-2.50499	3.72602	1.9812	1.80108	-9.71156	-4.44135	2.33961	2.15643	4.02051	-2.38845	1.27467	-2.44466	1.09444	3.09144	-0.962529	1.66272	-3.70993	-1.63076	4.16588	-2.08814	-4.64226	-2.69528	-2.8611	0.233863	4.95651	-2.7462	-2.21885	-0.941845	0.748335	1.38293	3.00211	1.48656	0.949223	-1.49081	1.67527	1.52405	-0.134902	-0.760697	-0.749165	0.957113	0.0467057
XN38	-2.33503	-8.64802	7.42516	-4.01113	1.4651	0.309429	4.11816	-0.757227	-0.154365	4.22803	7.10244	-4.65243	-0.769915	-3.53463	-0.761172	-1.74858	2.91697	-0.21435	4.38149	4.05249	-3.05039	-3.66346	-5.3703	-6.33576	-1.4362	-3.33443	0.944317	-4.44304	2.73788	-0.771392	0.587074	0.216662	2.98613	-0.640475	-2.33543	-0.0208159	0.966568	-1.82916	-0.0614401	-0.854128	-0.685709	-0.176683	0.00457422	1.57175	-2.00941	-0.907497	-1.28387	0.332575	-0.479823
XN39	-0.375687	4.52783	0.953694	-3.7864	9.12386	3.61973	0.506441	-4.2539	1.69898	4.13305	-2.09526	-0.808216	3.58336	5.18848	-6.00583	1.29139	1.72524	6.87051	-2.43163	2.27809	-2.36549	-0.848549	-2.76989	0.400001	-4.12196	0.421695	3.73404	6.45528	-1.13465	1.23082	-1.30343	1.95575	-2.21715	1.00298	0.543955	2.81543	-3.50515	-0.539958	2.72566	2.08623	-1.86824	3.85928	3.07189	-0.408648	0.575302	0.598052	-2.62429	4.81064	0.449785
XN40	-2.93017	11.1774	2.44939	0.120144	0.361849	7.73801	6.22318	-5.31225	4.19873	-4.29414	-3.56237	4.60901	1.92735	-2.7778	-2.76164	2.07702	-1.28893	-0.130549	4.95223	-4.63605	0.233592	-1.85662	1.58725	3.57213	6.03288	2.02799	-5.51844	0.220659	3.55989	7.30658	-0.118445	2.08245	0.639129	-1.82935	-0.987336	0.418316	3.21647	-3.61806	3.20976	1.89597	3.89539	3.15709	3.69529	-0.566973	0.452899	-1.46296	1.1089	1.39872	-2.13086
XN41	-2.1622	9.62205	-1.27111	-2.25442	-3.76045	5.07688	4.16368	5.28001	-8.22917	-7.22507	-6.48725	-2.07879	-2.7595	-5.93346	-2.41568	-4.42357	-12.7125	-0.879526	1.98808	1.51727	0.758285	-1.94757	-7.96755	-4.61403	-1.31564	-3.8205	0.651801	-3.34273	0.528752	0.392611	-5.28771	-0.659619	-5.07187	-1.99515	3.72455	-0.669933	3.5947	-2.47256	-1.59518	0.14312	1.42419	-0.678374	1.16401	2.89139	1.05905	0.552963	1.67122	-2.08842	0.10558
XN42	1.36072	-10.9631	-1.66571	6.2143	3.43551	-3.92488	1.2777	0.426869	-3.36312	1.32812	-1.03715	1.90011	-2.15474	4.57485	1.09235	0.50314	1.99851	-0.500364	4.12667	-0.19508	2.36746	-1.91697	-3.25004	1.93503	0.546379	-3.99153	-0.918819	0.135949	3.02223	-0.439275	-0.92226	0.26635	-2.83469	3.42477	2.00428	0.948884	-2.15847	-3.40547	-1.61784	1.47351	0.406023	3.66712	-1.27111	-0.331087	-2.26793	-2.08669	0.802011	-3.3494	0.943492
XN43	1.13672	-6.4074	0.62433	3.19059	7.73908	-0.479358	4.26946	6.32921	-1.48856	-2.45451	-4.86447	-2.00793	5.39722	-2.60688	-0.819694	-0.986519	5.52763	-1.95137	0.204373	4.27017	-2.12689	-0.0716373	4.3442	-4.71266	-2.57757	-0.683271	2.80168	-0.200018	2.92008	1.96845	0.748656	0.303561	2.54264	-1.77933	0.872477	-1.13615	-0.933583	1.39196	-0.7918	-0.301193	0.514298	0.629644	-2.17473	0.760029	-0.485635	0.276705	0.576514	0.315868	0.239236
XN44	-3.44474	-4.25922	-0.263069	-8.91383	3.70162	-4.81093	-2.83239	-0.104393	-4.05912	-3.40264	-0.394983	5.54412	-6.27813	-7.80681	-4.88532	9.3024	3.38469	2.47228	4.58722	0.226633	1.51607	1.88318	2.55015	3.0434	1.23669	2.18913	-0.398486	1.12245	2.69629	0.397602	-2.55849	-0.0268882	-0.374594	-3.05216	-0.477818	-1.12291	-1.97878	0.154168	2.94239	-2.70213	-0.404923	1.5328	1.27264	-0.822917	2.45553	-0.485995	1.7523	0.136964	-1.82753
XN45	-9.36422	0.482331	2.56622	-0.178488	-3.20822	3.19706	-2.97903	-1.8098	7.37685	-4.43814	-0.3045	6.73707	-0.795478	3.05853	-4.70285	4.42255	1.72377	-2.1795	0.12291	1.28962	10.0213	2.40612	2.53311	-4.40947	-0.297828	1.034	-0.3567	2.34142	3.66997	-1.84801	-2.60941	0.200126	1.58494	2.90821	3.84087	2.93329	-2.77329	2.19703	-0.194942	0.969121	-3.16874	-3.16398	-2.56771	-1.27182	-0.569573	-2.43286	2.86497	0.171682	-1.15094
XN46	2.23922	10.0796	-6.48155	-1.98605	5.13768	-5.51342	5.10358	-6.3866	-0.926388	-3.03497	5.13073	3.29018	-4.96292	-3.43159	-2.11022	0.833969	1.53068	-2.82844	1.01295	-5.54612	0.700225	1.50227	-2.50533	0.236051	2.59945	-2.62933	3.2242	-0.682394	3.05969	-0.39596	-4.03283	1.90822	0.115362	2.02762	0.294872	-0.671272	-2.18436	1.68186	0.778521	3.05752	0.123358	-0.716632	-0.0275678	-0.78565	1.40737	-0.893253	1.33751	-2.86557	0.834979
XN47	8.04933	1.78011	7.93938	1.91202	14.6541	-7.14314	-1.24174	-4.80857	0.870464	-1.11567	1.40364	3.93257	-0.883483	-2.11614	3.60693	-1.73767	-4.25899	-0.0828985	0.421884	-1.55321	3.0192	-1.54472	2.40875	1.43221	0.113761	-0.583243	1.0305	-1.27215	2.81573	-3.35602	-2.28038	-1.62643	-0.555452	0.496842	-4.28347	-2.8287	-4.26506	1.9359	-1.73364	-0.36813	2.97406	0.948149	-2.81513	-0.231368	2.42707	2.39115	1.20665	0.862693	-0.636148
XN48	1.6844	7.20113	-2.73655	-3.01185	-5.27727	1.11508	-2.13545	2.50455	3.94328	-8.29542	-1.42538	2.24247	4.77368	3.02141	8.52415	3.54561	0.247141	-0.668753	1.56773	-3.04009	-6.13079	4.07085	1.35701	-0.894348	-7.21956	1.74641	-0.878124	-1.20183	-2.89707	0.967222	2.39789	1.67406	3.81604	3.98012	2.62297	2.29058	-2.71206	-0.791155	-2.28243	-1.46199	4.23951	-2.95634	-1.26733	-1.06755	-0.0907167	1.25633	0.637414	1.63882	2.81469
YX01	-8.20375	2.64804	9.07241	-6.52677	-4.81754	-7.69036	-4.44053	-9.65956	3.556	0.734465	-6.99953	-1.14796	0.960819	0.259965	-0.892042	1.82031	-0.171225	0.697191	-0.231884	2.46082	-2.53532	-0.132539	0.739199	0.919683	1.06269	1.58875	-1.65894	1.81698	-0.525904	-3.56816	2.52337	-3.47676	2.38957	3.31162	4.06274	-1.44853	1.21816	-3.45595	1.317	-0.232717	4.32896	-0.966168	-0.24975	0.801031	-2.42385	-0.72738	0.459184	-0.498762	-0.104409
YX02	8.2743	-3.54843	-4.25121	-4.75837	-2.10359	5.50402	-6.01553	4.89379	-6.84013	0.409494	-7.9455	-1.53847	-5.50666	-2.23689	-3.84912	2.73337	4.14019	-2.9011	-0.233292	-0.069518	-0.0146995	0.570839	-0.185931	0.76038	3.76004	-0.886928	-4.16599	7.52694	1.34648	-6.20827	-2.53281	-1.20265	-2.08678	-1.73857	2.62983	3.86226	-0.841068	-1.83112	-0.145338	-3.22432	0.273566	1.89107	1.85529	-3.07158	-2.63882	0.00157759	-2.70628	-0.680318	-1.97001
YX03	-8.87069	10.7048	1.44828	-1.87098	3.74623	9.25943	-3.66768	0.501313	-6.63494	-6.6885	0.710898	-0.582926	0.195271	1.8461	2.8584	2.35016	2.69794	11.7479	-3.1258	1.79181	2.52788	-0.872745	-2.41813	3.23371	2.01214	0.171124	2.10706	-1.84209	-2.22155	1.68764	1.0301	-3.51752	-0.782444	-2.52418	-0.475074	-4.20349	-1.22035	0.00137752	1.7388	-3.18109	1.39999	2.344	2.51404	-1.74538	1.88218	-3.47619	-0.171318	0.608798	-0.307185
YX04	1.58585	11.2014	-0.590386	-2.79076	-2.96446	-3.5134	1.32953	-0.25233	4.46514	3.16564	-7.37309	0.494922	7.83249	-0.346398	-2.52105	-4.80227	-0.65152	2.94839	2.03696	-0.654373	-3.99485	-1.13265	-1.09838	0.84939	1.06297	-2.99851	-0.471815	1.86041	0.607082	-0.954058	-3.01974	-3.00701	-9.87878	-1.09253	2.55458	-0.058869	0.600477	-0.908555	0.890825	-3.34541	-0.690875	-1.04915	6.0874	1.6334	-1.49125	0.090121	-1.22209	-1.4898	-0.0940481
YX05	-4.10705	9.95014	11.4996	-0.111126	0.663259	8.39092	-4.10289	-4.95364	-3.52003	-10.2802	-0.0567609	3.92814	-0.868666	-4.11259	1.75895	-1.94623	-5.29176	0.696402	-0.0123017	4.15597	0.955103	0.595341	-0.666525	4.15105	2.33136	-1.97672	-2.61582	0.428193	4.87274	-1.77635	1.75901	-1.01272	3.24234	-4.65239	-2.17459	2.78918	-1.64527	-1.88714	1.33839	0.24236	0.467049	1.43088	2.17658	-0.130317	0.548072	0.864316	-3.39291	-3.01231	-0.839653
YX06	5.77739	1.68821	-4.3383	3.09084	-7.99776	9.04822	11.0713	-2.81884	0.245553	-4.2467	0.500346	-0.0574695	-6.4409	-2.59926	-3.68876	2.37278	-2.24852	-4.48012	0.582074	-8.30945	-2.05943	1.46237	-4.19064	-3.36635	-2.28029	2.27659	1.52272	0.0697087	-2.30243	1.82175	-1.30366	-3.27162	3.74259	-1.5523	1.9461	-0.675009	1.5001	3.17438	1.41322	2.16629	0.315917	-1.13664	-2.42191	-1.13708	0.124556	-2.9018	0.148178	-1.44944	-1.20133
YX07	0.411618	5.56184	11.5084	0.754936	-8.98281	-1.09441	-1.49985	1.15234	4.6498	-6.88248	-3.25081	1.54283	-0.627301	-3.68049	2.7941	-2.55645	-2.72296	3.17613	-1.69704	-1.78206	-2.42383	-5.33707	1.28612	2.08742	4.51553	-1.38788	3.36101	-0.343071	-4.18091	0.487694	-0.238419	4.53321	-6.1011	-2.2151	-0.194759	5.47168	1.0367	-1.48731	4.64375	-0.922121	-2.10682	-3.39692	-1.96962	3.52953	2.68291	1.88881	-2.54035	-1.31012	-0.843417
YX08	-2.39072	-6.86807	-2.23873	-5.96237	1.23006	0.238023	0.60835	-0.131098	0.884909	3.12198	0.69884	0.266759	4.27783	-1.22122	5.02196	4.154	-2.35833	3.36434	-4.36536	-2.8547	-5.77366	0.869585	-6.49968	-5.9169	-1.67563	-1.2079	2.23794	1.98761	1.7045	-1.80358	-2.51853	2.79091	-0.382435	3.23072	-0.126142	-1.36881	4.05893	1.52049	1.29282	1.58951	-1.32441	-1.26398	1.28611	-0.750426	2.25625	-1.94727	0.00522194	-0.219877	1.04868
YX09	-6.91775	-1.76289	10.2614	8.37235	4.39018	2.79779	-1.86205	-6.61495	1.30584	-3.17419	2.16048	2.75999	0.448435	-0.259797	2.43924	0.139772	1.19083	-2.5241	1.34867	2.18774	0.709261	1.08659	-2.88408	-0.763896	-3.31495	-1.86868	-1.4134	0.379177	-0.48715	0.869708	-1.18589	-1.03495	0.566529	1.30906	-1.80268	-1.28372	-0.588512	0.929769	-1.52189	-0.41782	1.99609	-2.15911	-1.69544	-2.9124	0.650057	2.39207	0.395895	1.34661	2.0592
YX10	-0.518802	4.36564	-7.35276	2.04746	-5.57201	4.50856	4.18978	-1.03293	-7.82355	-3.48322	-0.217487	0.665376	-0.467215	-6.33311	-3.96401	-0.311976	1.59728	0.37973	1.14511	1.82938	-1.33438	-5.23455	-0.320354	7.26369	10.1772	-0.448472	0.617492	1.3336	-3.20689	-0.0154777	3.14884	-2.16722	3.2767	4.60284	2.34422	0.621242	-1.1044	2.4274	-0.960214	3.92367	-2.02051	2.54875	1.15528	2.05548	3.35698	3.19947	-1.01833	1.59765	2.88802
YX11	9.70611	-1.89146	-6.38026	-6.59904	-0.744273	5.13185	-3.20337	3.18977	-5.4601	1.95874	1.55505	4.71052	0.719347	1.64237	-1.16168	-0.499914	1.46969	-4.02777	-2.07894	4.89682	1.99811	-5.67581	0.642962	4.0293	-1.68608	1.13315	-1.13841	2.77827	2.14759	-0.379512	-3.12603	-0.669245	2.66182	-4.71006	2.95239	2.09976	-0.940996	-3.42178	-0.858005	-0.0665555	-2.09003	-2.56654	-0.311999	1.65127	-4.23822	-0.467558	0.940583	-0.669422	1.23682
YX12	2.06921	3.15085	-2.01782	1.00792	-4.88136	4.47882	2.3045	4.54005	-4.57182	7.46845	-1.20616	0.824124	1.53615	-5.45779	-3.5612	2.6426	6.03945	-2.30277	-1.35219	1.0632	-0.788586	4.47372	-5.84442	0.212841	-0.0897411	-1.91814	0.820133	8.15133	-0.620592	-1.85567	1.48991	0.70973	1.8938	0.0201553	-3.84257	1.17446	1.74845	2.72187	2.92327	-2.46849	4.3827	1.80139	2.75009	0.744846	1.00722	-0.631491	-0.0768253	0.467196	0.369847
YX13	-2.37022	9.82747	2.25588	-3.76157	-2.41666	0.804896	4.51446	0.884774	-2.34123	-0.87344	-6.7402	-3.26339	3.84932	3.43437	1.08577	-2.89595	-5.21059	2.06999	0.385109	-0.637872	7.51136	3.27582	-3.62005	3.36306	2.21884	6.32937	2.71811	-0.084261	-4.30701	-2.1054	-2.24853	-2.67018	0.678765	-1.93892	-0.334861	0.485216	3.3415	1.58981	0.22015	3.33308	-2.04845	1.56621	-1.80152	-2.33125	-1.99439	1.08839	-1.80613	2.31749	0.0499082
YX14	-4.98974	4.73278	-5.26328	-2.44644	-4.2879	1.30032	-3.38451	7.56363	1.59671	7.25224	0.442634	2.90339	-9.31343	4.33313	4.82638	-9.37699	-0.867758	-2.07562	3.89036	-3.83201	-1.99932	-7.12445	5.0533	2.46321	-1.86945	-4.91124	-1.90995	1.48574	-5.15302	-1.66504	2.39133	2.31645	7.3943	-0.231911	-0.258477	2.81603	0.916287	6.21466	1.68324	-2.62846	0.796511	3.35403	0.5569	2.35576	0.748463	-2.40233	-0.769232	-0.789608	2.75593
YX15	1.92227	3.84841	-0.797008	-2.18852	-5.26005	3.847	6.46984	2.48549	0.0692971	5.96389	-5.17108	-6.01058	0.312764	0.501139	-7.42543	-0.0820963	-4.19765	-3.58282	-2.14847	-5.68178	-0.904002	4.40193	-3.30533	1.53707	-6.57214	0.64752	-1.75801	4.74308	-0.0832467	0.901138	0.621909	-5.51983	-0.103271	-4.94387	2.99756	4.5198	-2.50356	0.175184	2.72072	2.42471	1.43547	2.38415	1.48324	0.0595672	-3.17737	0.806894	0.773134	1.08952	0.565459
YX16	-3.2301	-9.81736	-6.59819	-3.57624	5.01394	-4.37108	4.7074	-1.96779	1.3736	-4.98113	5.4397	-2.60198	1.41366	-2.08037	-4.89375	-2.40921	1.61161	3.15541	-2.05205	-5.10713	1.71471	-2.41782	-6.87573	-3.86149	3.10647	-4.83357	-0.635218	-3.48219	0.135483	3.10881	0.678936	1.41878	1.0524	1.23755	-3.69602	0.00532794	0.973492	-0.191731	2.77092	0.905949	-0.575772	0.0469566	2.00743	-2.29459	-1.93692	3.23183	0.757681	-4.57737	-1.28994
YX17	10.7702	4.61192	-4.10337	-2.21549	-11.7805	-6.03634	-8.7172	-3.53237	3.02234	-0.136517	-2.61986	0.243287	-1.54187	0.987668	1.45127	5.34599	-0.168814	1.76914	-0.738484	0.65705	-1.74266	3.25289	0.409628	4.4585	1.2321	0.0690104	3.94536	0.218926	-0.79859	3.22057	-3.40959	-0.719122	-2.78892	-0.409368	-4.32334	0.825606	-1.60343	3.14087	-5.53158	2.51573	-0.900445	-2.08763	1.07543	1.06153	-5.5356	-2.86588	-1.38276	1.42403	0.844498
YX18	5.04265	5.55775	-6.36264	-1.6226	-4.63722	-7.81349	4.9638	1.16771	13.4642	1.20428	8.14428	-0.912845	-1.11573	-2.77641	1.74838	-0.107521	2.89671	0.122576	-2.58136	4.77409	4.62014	-0.577118	-1.53431	-1.37686	-1.53866	0.45494	1.42147	0.991122	1.82517	0.703098	-0.0550615	-2.11165	1.26788	-1.58682	0.852845	0.266404	-2.81571	-1.60891	1.20931	0.872157	-1.85724	-1.33212	-1.87826	0.284857	0.0516816	1.09847	-0.44843	1.56204	-2.00694
YX19	1.81539	1.89926	0.233266	-9.96898	4.62212	4.5527	5.61524	1.88758	-1.5487	0.305712	-3.46396	3.32525	-2.86427	-5.27602	0.540351	1.0402	-2.26994	-1.94659	-3.36826	6.35931	3.50584	-3.60427	4.23368	-1.48632	-4.04026	2.84651	-0.994899	5.79991	1.08413	6.77177	-2.36773	1.03164	-0.346114	1.58273	1.77886	-2.20763	1.5339	-0.0562774	-4.22296	-2.29356	-1.89362	-1.03028	-2.41137	-0.0102697	-0.0576685	2.28842	1.01624	-1.05943	-0.215388
YX20	-3.22452	-9.22474	1.57881	-6.25324	-3.01981	-1.26544	-7.05222	3.54482	3.27489	4.08913	0.199089	-0.0161492	1.09139	0.891959	-3.37274	-0.0639228	-6.73154	-1.79463	-1.70244	5.79819	8.20584	0.865414	1.6086	1.4001	1.80993	2.52746	1.44522	-4.53716	-2.34385	2.03747	-2.62803	2.36282	-2.43296	4.26574	5.75667	-3.56661	2.28257	2.92221	0.676087	-2.81733	1.29867	-0.0501827	-0.91838	-0.903446	0.654968	0.129908	-1.60643	2.44494	-2.15542
YX21	5.59992	-1.01586	7.43403	-2.20912	2.07683	4.05067	-1.13672	0.372921	1.52001	-2.55359	3.0525	-0.0767573	0.237809	-1.27094	0.341582	-3.46344	-4.2388	-3.32237	3.30609	-2.37046	-1.19771	0.45398	-0.230895	-0.102149	1.39254	0.421608	-1.66061	0.407814	-2.06292	1.52353	0.338597	7.2619	-2.94748	-2.12617	-0.692966	0.134172	-0.666185	1.22869	-0.189403	-0.148572	3.68021	5.18371	-3.52947	3.45808	0.363735	1.02544	0.915091	2.55954	2.65866
YX22	-0.355885	-5.78067	-2.87366	-4.93946	3.1012	-3.73034	-6.56235	8.01494	-4.55196	-8.51333	-0.991288	-1.71112	-1.14203	-0.710726	-5.08524	1.46641	2.76841	0.586137	0.608794	0.819819	0.393338	1.93298	4.88297	0.996293	2.95424	-5.43188	3.33826	0.858147	2.5243	-2.05063	-1.05886	1.01577	2.40395	2.28741	-0.29418	-0.304014	1.0636	-0.220246	-0.105789	3.61799	-1.59163	1.09934	0.339137	2.20001	1.26212	3.27372	1.68222	1.93715	-1.93948
YX23	2.63192	-2.8773	1.95922	-5.67363	1.20262	7.51485	-3.37428	1.64011	-1.48608	-11.777	1.6393	-7.07001	3.78083	1.49524	1.76637	-0.606308	2.92576	-4.88994	-0.598844	3.51899	-2.51335	-3.31434	2.21756	3.68318	-3.26859	-0.229652	5.62201	2.12201	-0.280518	4.65807	0.244987	-2.86596	-1.30677	1.85005	-2.57437	3.45197	-0.0742936	0.388049	3.98971	-0.664733	0.254192	0.60124	0.503974	-0.340379	-0.321792	2.26379	0.872484	-2.36144	2.29383
YX24	5.34715	-12.4813	8.42286	-1.39572	-8.80147	-4.70855	0.255518	-1.17054	1.462	1.75402	0.127531	2.42944	-6.17575	-2.55452	0.0785103	3.82279	4.67332	2.23506	0.0943389	3.60179	-1.91006	2.77356	0.467462	0.886823	2.79545	0.770364	-1.01742	-0.992165	-1.07129	0.0921094	-3.68519	0.188585	-0.356555	-0.0144579	0.416471	0.419577	-0.717808	1.16622	-3.23067	2.90902	-0.742275	-1.29586	-0.341952	0.575432	0.0192178	-1.43795	-0.714716	0.144634	1.68245
YX25	-3.69381	8.53846	1.11782	-1.27173	-2.1994	4.19617	2.77982	6.77992	-1.9343	-0.30011	-2.40362	-3.57641	2.27616	-5.76032	-2.37596	0.615281	-10.1794	4.52887	1.14978	1.01811	-5.43249	-0.462831	-0.248143	2.47687	1.37416	-0.251534	-4.31793	3.01158	1.55219	6.25585	-0.0668062	-3.98318	0.504387	0.990764	-3.2231	-4.18729	-2.93141	-2.05183	-5.1501	0.736756	1.19077	-0.0200369	0.339851	-1.38478	-1.28903	1.23005	1.03254	-1.1824	-2.22227
YX26	3.59065	8.37298	-9.91052	-1.89727	3.4053	-6.23357	1.66474	0.944899	-2.93467	-4.00861	9.09642	1.57246	1.29173	-5.58705	-4.22731	-3.59087	2.86214	-0.256333	2.49602	0.948863	-3.11256	-0.135767	-2.80552	2.89018	-1.04291	6.08884	1.06638	2.68826	-0.31375	-1.14386	5.12754	1.69876	5.3495	0.638732	2.82851	1.12206	0.634984	-1.82264	-0.819952	-1.07238	3.83693	-1.86843	-0.305529	1.38819	-2.57583	1.6799	1.04806	-1.27127	-2.27519
YX27	-9.3925	4.90346	2.4465	-3.74949	0.561288	3.8301	5.97732	-3.89743	2.42537	7.62448	-2.18093	4.43656	-3.39458	1.77969	-7.07352	-2.43619	-11.1105	0.459728	2.58656	4.6486	7.20468	-0.580157	3.06741	-0.0213666	-9.21852	-4.00768	3.94041	-0.44213	0.745553	-3.30192	2.48461	-3.293	0.274133	1.16469	0.878084	-0.637061	-2.98097	0.156502	0.308403	1.29169	-0.737379	-1.66793	-1.58619	-0.737704	-3.36539	-1.14497	2.79569	-0.80136	-2.84162
YX28	1.69381	-5.54416	-1.92286	7.43674	8.5841	9.3258	2.61966	-1.79556	10.3101	-5.72581	-1.77957	-3.58112	1.82005	-1.252	-3.90438	-5.3288	-5.13894	-1.10223	0.234361	-0.174848	-5.66129	1.82999	7.00089	4.79018	0.468883	-2.34077	3.19653	0.872776	3.54734	-4.6125	0.925297	-2.36349	1.88674	-1.86046	-1.65294	-3.11721	-0.050839	-0.932244	0.370434	-0.835703	1.0142	0.0419718	1.33021	0.431598	-1.29599	0.6598	0.280008	-1.29457	1.76631
YX29	7.663	5.92101	-2.23874	-1.00974	-8.41257	-1.20973	2.31697	-1.23404	-4.97404	1.08454	-7.74743	3.17629	5.2902	-3.27654	3.28347	-0.784877	4.39219	5.11165	-4.12348	3.29238	-2.83284	-4.2054	-3.33719	1.29087	-1.96464	5.59296	1.78553	5.1185	3.24597	-1.88955	-1.34645	0.0999949	0.800873	-0.90242	-0.276651	-1.75135	1.95434	-0.079737	2.70904	-1.37377	-0.413617	1.27778	0.948943	0.0586185	-0.531828	-1.87107	-1.03833	0.980602	2.10828
YX30	1.23578	6.05778	1.62198	-2.13338	-1.82551	-0.117363	1.05144	1.34142	-1.53918	1.88302	-2.71679	-2.92089	3.70143	1.03442	2.98776	-5.86325	-0.224908	-4.88942	-0.469441	-4.85915	4.50597	3.0795	1.77656	-7.67588	-4.18601	5.07537	-0.532876	-2.86643	-2.01291	-1.21111	0.193402	-6.64306	-1.48026	-2.18781	-2.06327	1.57827	-3.46996	1.3035	-1.73031	4.37132	0.192819	1.16156	0.418595	1.45292	2.98674	-1.19984	0.384315	1.47745	-4.3728
YX31	-8.43056	4.82254	1.01941	-1.97112	1.23488	-9.59441	1.91975	-0.696216	-5.35471	-6.52269	-4.07092	10.5219	0.0741226	0.387425	-0.777851	-0.379558	-0.265878	2.24999	1.61179	1.64043	0.52203	4.29253	-2.17487	-3.14795	1.76262	-1.84716	0.517553	0.0796383	2.51146	0.537141	3.46747	-2.05935	-1.55766	5.13309	2.56586	2.10337	-1.09208	-3.9432	-3.16736	-2.3625	3.23255	-1.89949	-0.818201	0.570993	0.541742	-0.0776181	-0.362977	-2.0949	3.3426
YX32	1.74176	-7.47181	-4.9022	-2.3433	-2.04211	4.80307	1.12511	-4.39488	-2.81634	7.29573	-3.80907	-4.14425	-4.34047	4.49118	-1.29235	-8.0943	-1.68189	5.51448	5.27469	-1.75651	-2.61468	1.61819	6.51867	0.472381	-0.76927	-2.61494	-5.09593	-0.685174	3.25026	1.40593	3.07612	-1.98484	2.78258	0.753563	4.79217	3.84063	-1.21006	2.6001	1.87205	-0.285829	-1.5048	1.34448	-0.692335	-1.0906	0.368744	0.86766	-2.78526	-0.678371	-0.74559
YX33	-2.83652	-1.43622	-4.85151	2.22327	-6.15669	-0.950329	2.61486	-0.892896	4.16311	3.66508	3.03405	-5.94265	-11.1392	0.61203	1.55739	-3.31631	4.41328	3.43049	3.30895	2.39535	0.740448	0.769496	-1.56266	-3.6124	0.224654	-0.569208	0.652447	-0.785121	-0.0602414	3.52097	1.07532	-0.962177	2.76315	-1.96057	0.57318	-0.103975	-1.48548	-0.496096	1.74473	0.931323	1.09329	3.76111	-1.13028	0.911281	-0.107386	2.1381	2.95592	0.799386	-0.199531
YX34	-1.13756	6.79181	8.22932	-3.20022	-2.35432	1.81213	1.06358	-0.689826	-3.97277	-4.49584	-0.544752	-5.07378	-3.43752	-5.11902	0.175507	4.69219	-1.60714	2.1659	-3.26557	-1.84546	-2.27096	-4.55314	-3.45574	-4.97857	5.19488	-1.62407	-0.0416368	-0.489764	-3.38864	2.36474	-3.80496	-0.518244	1.05315	3.41743	2.39351	-0.541505	-0.580247	1.23596	0.25336	0.846287	-0.570575	-0.331616	-0.414001	1.89274	-2.36681	0.617261	-3.02807	0.868546	1.35161
[truncated: 45 more columns]

## Sheet: 35%PCoA
Principal Coordinates Analysis (PCoA)		6	18	15	19	22	14	14
PCoA via Distance matrix without data standardization			HS	HZ	QM	SX	XN	YX
Data Sheet	GD (2)
Data Title	Codominant data - fragnebt size
No. Samples	102	No. Pops.	6
Percentage of variation explained by the first 3 axes
Axis	1	2	3
%	6.53404	5.62764	5.28882
Cum %	6.53404	12.1617	17.4505
Eigen Values by Axis and Sample Eigen Vectors
Axis No.	1	2	3	4	5	6	7	8	9	10	11	12	13	14	15	16	17	18	19	20	21	22	23	24	25	26	27	28	29	30	31	32	33	34	35	36	37	38	39	40	41	42	43	44	45	46	47	48	49
EigenValue	3299.41	2841.72	2670.63	2540.96	2415.11	2173.79	2077.2	1852.69	1782.79	1735.56	1624.79	1618.01	1529.06	1387.93	1349.71	1252.5	1237.85	1090.68	1056.68	970.873	960.207	894.706	862.914	842.279	765.952	750.238	698.109	677.151	604.137	587.227	572.928	555.248	494.033	476.761	445.985	417.558	397.608	367.535	325.769	304.269	254.467	239.783	221.638	198.119	193.244	167.926	151.514	137.79	112.477
HS03	-0.195912	2.90727	6.49516	-3.72619	4.07447	7.06922	1.7733	-4.42648	-0.771385	-0.792218	0.698714	2.56615	-0.847216	1.21014	6.21863	-2.03558	4.2179	-2.13107	3.09897	-3.90289	-1.26472	0.585364	0.876411	-4.13806	3.45684	-0.403071	-7.07694	-0.918411	-3.17212	-0.179556	1.72628	4.24948	1.05316	-0.376717	0.19655	1.95282	1.34703	5.43172	-0.35206	-1.47421	-0.0169842	0.297582	-1.97403	-1.20894	1.10854	0.820489	1.00317	-1.20933	0.56035
HS08	6.2949	-2.05636	3.49319	-1.16489	4.52815	-2.69442	-0.175389	-1.5741	6.86694	6.09808	-1.73476	-6.01582	-1.61686	-7.78715	0.113257	-1.07189	0.754046	-2.07587	-2.25431	1.56678	3.81323	2.06239	-1.27192	-1.10946	0.0733318	1.00765	0.993947	1.98161	2.51547	1.81043	-2.29895	2.17687	1.52835	1.70221	0.620548	1.43236	0.52648	-0.863118	-1.95634	0.461135	-1.65343	-0.437623	-2.32398	2.17987	0.548149	0.226016	-3.05406	-1.00329	0.310087
HS09	-3.50759	-9.00184	-11.6229	4.86996	-1.18533	2.8935	-1.20079	-8.06145	-3.50824	1.41333	8.73003	2.07054	-1.85131	3.52298	-7.3753	0.226871	-2.32561	-0.907732	0.977023	1.04801	1.12529	-0.892539	-0.428513	5.55117	0.0750154	-0.453049	-2.9373	-0.753689	0.219104	-0.92796	-1.2213	-1.15642	1.86187	1.51278	-0.438828	2.86091	2.9828	0.120382	-0.244492	-0.359823	-0.545434	-1.01645	-0.880543	-1.54347	1.2263	1.24895	-1.67285	-0.878926	-1.9401
HS10	8.48297	-2.99534	3.75745	-0.719022	6.18813	4.02496	-4.56227	0.911427	6.61354	2.40094	0.205375	-2.53182	-0.567899	-5.54555	-0.399684	-0.107281	-1.69364	-3.22104	0.499983	0.13212	-1.37948	1.06751	-5.03402	-0.217317	-0.403653	-2.1314	-1.80115	4.40347	-1.45562	0.513469	1.73946	1.91298	2.16398	-3.41636	-1.92427	2.23012	2.14362	-0.193827	-1.8283	-0.404913	-1.67506	1.13656	-0.142758	-1.2593	0.182273	1.42838	1.53442	-0.852481	-0.0544209
HS13	1.14453	-7.06403	6.37255	-2.29571	5.47508	5.19047	5.79638	-7.82524	0.421836	-4.29063	7.75422	0.445805	5.17083	1.45744	-8.66266	-4.56585	-0.608332	-2.84179	-3.09577	3.54897	2.12532	-5.83816	-1.12817	-2.07025	-2.53061	-4.10548	2.97985	-3.58332	-1.24553	3.63362	0.781124	-0.853395	0.198842	0.980283	-0.0600642	0.377893	3.53057	0.345687	-2.41308	0.371101	-2.69828	-1.06491	-0.66061	0.314925	-2.35218	-0.515615	0.985189	-0.778483	-0.0534548
HS14	-9.07039	4.45515	-2.34452	-0.578959	-1.62317	-1.23534	2.79883	0.988781	1.21627	-1.90752	-2.40164	2.35347	-0.368944	-3.34127	-7.26926	3.19245	5.05467	-7.47643	3.99777	-0.41859	3.95232	-0.615973	-3.16672	2.61507	-3.48415	-5.02979	1.19696	-1.1769	-0.401576	1.51183	-1.37367	1.35813	-2.91683	-0.966763	2.40328	-1.43621	1.47399	2.06003	-0.504113	4.12642	0.375427	3.84532	0.948087	-0.32746	-1.69619	0.990838	0.712782	0.577947	-1.66643
HS15	6.05243	4.01776	-3.33146	7.20934	-3.50794	-6.70644	3.42121	-2.81756	-1.6741	-3.9308	1.51125	8.496	0.653064	-0.883597	5.80611	2.11217	2.45399	-1.05024	2.83303	-0.125334	-0.358202	-0.242563	-0.0466295	2.11821	4.62001	0.202628	-0.0749205	0.245309	-1.20784	5.29245	-5.45265	-1.04115	-0.866606	3.94185	-0.737584	1.76083	2.53752	-2.15312	-2.26302	1.72952	-0.337753	-1.65461	-2.26995	0.142652	0.363823	0.254182	0.332613	-2.43369	0.945662
HS16	4.25437	3.78369	-2.0022	-0.61606	-2.95946	-4.19033	2.3889	2.16545	-0.311439	3.91148	-1.47471	2.33384	-1.45465	5.04448	-0.539682	-2.84076	-6.55576	0.272201	-1.99823	3.50986	1.07503	5.81404	4.1665	4.62232	-0.0953297	-4.53418	2.00573	1.1582	-0.883457	0.730304	1.54091	1.87537	-2.17807	0.45144	3.68047	4.22992	0.0951991	2.35442	0.840794	-0.671233	0.498331	-0.181187	1.56849	-0.264872	-1.76542	-0.752945	-1.44423	1.83101	1.50838
HS17	5.73713	2.32866	-5.84164	-3.45262	-2.42521	2.30976	-0.207585	2.26175	0.922271	-3.07142	-4.14262	3.58988	1.8959	-4.72516	-2.84761	0.0280349	3.04638	-1.51538	-2.84927	-6.25828	2.64852	4.85847	-2.37299	2.64597	-5.80859	0.389389	1.94898	0.929506	3.67727	0.535302	2.67573	-1.82961	0.778595	-0.481498	3.22742	-3.94634	2.56823	-1.16065	-1.13143	0.685083	3.24757	-1.24329	-1.3858	-1.3878	0.197348	-0.288585	0.948588	-0.21529	-0.0909475
HS19	3.52014	1.9609	-3.61512	-4.41593	-2.33052	0.248156	-4.10367	2.97325	-4.3422	-1.35982	4.27977	2.18069	1.5222	1.19504	-2.98348	-0.945985	-0.378636	2.12616	-3.54927	0.264172	1.06086	0.791387	-0.177725	2.33236	-2.74674	-2.37269	-3.4462	3.28008	1.01432	-1.79828	0.201786	1.78778	1.97528	2.91885	-1.14841	-3.063	0.785559	2.38499	-1.72018	2.12467	0.78842	-4.64259	0.0246488	0.337424	1.88184	-1.10065	2.59071	1.41177	2.35172
HS29	3.76913	-2.11603	1.85618	-5.09692	11.214	1.63288	-0.0933962	8.50565	0.481224	1.60086	2.34884	-2.30875	-5.44834	-5.57169	2.25812	-2.81406	-2.50564	1.26769	2.00839	0.146631	1.30481	-0.763666	-3.93657	0.340207	-0.11835	0.576947	3.80992	0.722303	-0.198892	-2.22351	-3.46795	1.38352	-0.693039	0.510863	1.90658	2.77227	-2.06837	-0.564439	-0.954687	3.03332	-2.02867	-3.70555	2.51054	-1.33292	1.67572	-0.301999	0.165275	-1.27974	-1.20766
HS35	-0.154404	5.29403	0.918662	-7.65347	4.8076	-0.265363	-2.14639	-1.93529	3.47814	6.80641	-0.532843	2.95783	0.904648	2.28669	3.79584	0.400361	-0.55594	1.41141	1.81377	-0.369382	4.90767	-2.14484	1.80228	-1.52053	1.18696	-2.51091	2.07729	-0.471096	0.210941	-0.0179819	1.44277	1.98877	-0.294645	-1.34184	1.20512	0.704495	-0.356302	2.0827	1.53803	-4.24592	1.05994	0.235852	-2.41902	2.15737	-1.83073	0.107634	-1.05124	-1.75258	-0.727827
HS37	2.50311	-5.11422	-9.11239	6.4032	6.91103	5.98891	-4.81964	6.63775	-2.33365	-1.81608	-0.0790994	3.21963	-2.45816	-2.19195	7.59719	1.30096	0.546446	2.58841	-2.33767	-3.98482	1.33674	-3.3665	2.75826	-3.8665	-2.48932	4.38608	-3.22574	-0.70194	1.38301	3.80153	0.146028	0.818715	-1.04125	0.202155	1.0394	0.570606	2.11455	3.35141	0.231995	-0.815786	-0.440723	0.441721	-1.71939	-0.53294	-0.0923736	2.27333	-0.179596	1.05716	0.454996
HS39	-11.4088	-10.0228	3.69954	5.28438	3.72685	-5.83661	-2.55969	-3.25869	1.68507	5.20518	-2.8406	-2.20881	-2.96759	1.14849	-2.47675	7.91394	6.84514	-5.77696	-1.60735	-5.02441	-0.826437	-0.16616	-1.70504	0.94858	6.35486	0.700061	1.30277	0.0446733	-1.3715	-0.404683	1.88359	3.15092	0.420355	-1.83643	-2.604	-2.65332	0.831118	2.20318	-2.15028	-0.841574	-0.879571	-0.901357	1.38877	-0.169451	0.67275	-1.05589	0.0706379	-0.282581	1.5672
HS42	4.12737	3.53763	-2.00843	-2.85079	9.76473	2.40902	-3.21413	3.18909	5.59585	-2.08963	0.631675	1.01413	1.98263	-3.38077	-0.222748	1.85611	-2.72948	-1.8388	-3.50789	-0.953446	-4.02924	-3.69522	-0.278313	0.839472	1.12483	-0.0776093	1.38799	2.786	-0.333849	-1.03495	-0.488636	0.491586	-2.49115	-0.739294	0.181979	0.992963	1.02395	-2.50007	-2.41067	-3.468	2.88187	1.33206	-1.5367	-1.64116	-0.732723	2.29886	1.17803	0.92433	1.71084
HS44	-4.4878	-2.48031	9.55692	5.19214	-1.87587	0.281754	0.213731	-0.860466	-0.344506	-4.71395	-0.787817	-8.43182	-3.70342	7.86723	-3.00456	2.53222	0.12807	3.67373	0.24988	-5.82982	1.44562	-0.527112	-3.43431	1.16746	-0.785851	-6.92049	-1.4629	-2.22815	1.98256	1.49416	-1.30923	3.74221	-0.422924	-0.980774	2.6065	2.68741	-0.611698	-2.18093	-0.435292	0.904507	0.161362	-1.01589	0.839621	-0.43903	1.14792	0.59784	1.34237	-1.90286	0.354211
HS47	-7.85307	6.26837	-0.47315	-0.597583	4.35238	-10.0372	-2.32859	1.04133	1.04233	-3.08869	-3.48936	2.21613	8.17225	-1.4159	-1.12351	3.44074	3.39726	5.44744	2.28313	-7.16005	3.30255	2.83664	-1.70564	-2.51872	-2.22505	0.825231	-0.262898	0.779457	-2.8105	1.08706	-1.12456	-3.1789	-1.7269	0.675124	1.91202	-0.616658	-0.673765	-0.519286	-3.26125	-0.35884	-1.33577	0.188224	-0.928772	-1.07633	-1.1393	-2.64579	-0.732819	-0.0801244	0.526002
HS50	-10.2715	6.77023	1.5514	-2.27353	3.56304	-8.69143	-9.12772	1.09906	1.01653	1.95419	-2.20227	2.38983	8.1159	0.0217898	2.64666	3.7685	1.93524	2.93061	-2.19913	4.70517	0.356576	-0.163827	1.10823	4.89997	1.70418	1.19392	2.08498	-4.87326	1.53767	1.65989	-0.82241	3.0781	2.97454	-3.67209	-3.37272	0.3619	-0.994404	-2.45093	-0.93938	1.46584	-0.331506	1.50837	-0.217599	-0.701779	-0.257632	-0.178768	0.0710085	-1.10892	-0.319253
HZ02	-9.34539	3.58188	1.28429	-5.20203	2.03671	-6.52601	-9.88392	-9.50822	-4.19763	5.59913	1.59446	-1.21989	0.370063	3.00964	0.829885	-9.32613	-3.92567	-1.88234	-4.28903	-1.38415	0.296206	3.61414	-2.52299	-1.56902	1.7556	-0.506853	-1.3568	-3.05235	2.07663	-0.678025	1.52259	-3.13644	-0.344074	0.17163	-0.927733	0.388233	-0.568161	-1.06743	-0.0833034	1.42834	-1.64354	0.275081	-1.58139	0.0233166	-0.186198	1.33706	-0.428914	0.718938	-0.321294
HZ03	-9.42905	-5.64183	-1.8673	1.89611	5.81844	-2.46378	0.398334	-0.136062	1.41676	-2.12561	-4.07829	-2.35133	4.87687	3.59823	-0.982581	0.242764	-3.69717	3.187	2.96073	1.27874	4.95457	3.59616	1.7932	-1.6264	-1.20571	-5.82649	-1.89161	-1.14434	2.45952	0.58053	0.842378	1.12135	0.154245	0.304625	2.48096	-0.422237	-1.95222	0.797131	0.872841	0.789783	-0.249064	-1.13564	-0.490468	1.62941	1.32315	2.57657	-1.15563	0.893626	1.66421
HZ07	0.414342	0.338411	-3.21355	-7.39562	0.2233	6.76068	3.48977	8.18844	-8.81856	2.75376	2.86794	-2.58619	3.32731	2.03231	3.43023	-0.657094	0.611493	-0.066854	2.33535	-2.39608	-3.22121	2.08299	-1.91185	-0.827413	3.54223	0.434809	3.38312	-2.53354	-3.64072	0.560058	0.0582149	0.0966739	3.09753	2.52714	2.78525	-2.11087	2.74941	-1.72861	-0.718395	-1.96361	1.66929	1.45157	1.1045	-0.600935	1.14607	-2.05412	1.18697	-0.210729	-3.31773
HZ08	-6.62013	6.69742	-1.94451	-5.23603	4.72089	-0.849597	0.730252	2.43364	4.03871	-0.745255	-0.789601	-7.84281	9.02945	3.21739	-0.0866279	0.530869	-0.465729	2.52772	3.2654	2.99987	-0.661469	6.14028	0.663593	-1.39081	4.07653	3.05791	-5.38276	-0.352286	0.558029	0.488164	2.04993	-2.21875	1.19285	0.484541	1.8161	-0.567352	1.5238	-1.38609	-1.48744	-0.515353	3.26312	-1.77748	1.79904	-0.311944	0.287481	0.870666	1.66575	0.151635	-0.41801
HZ10	-5.3388	-10.4683	2.47796	3.85753	-2.72323	-7.74485	-4.46141	3.86545	1.9937	7.27674	-2.7925	2.31578	2.68975	-7.26881	6.93466	-2.4805	-1.52006	0.634134	0.562769	3.41879	-0.825705	2.94971	-1.42144	-2.33807	-1.38325	-0.119802	-0.93921	-0.18738	0.77795	0.0516417	-2.07659	-2.37557	-0.93621	-0.959444	0.199849	-0.721753	3.77237	1.96212	-1.02451	-1.08628	1.17712	1.73553	2.19285	1.33714	0.714594	-0.365689	0.0139209	-0.379309	-0.440381
HZ16	1.72884	6.18182	8.22853	5.09436	-6.60081	7.18502	-0.654608	-5.38266	-1.21831	-4.57597	4.33346	-5.01794	1.72508	-3.02778	-0.573152	3.052	-0.498324	1.6471	-1.63453	6.60527	6.62012	-1.5291	-1.22264	-2.97862	3.37411	4.5132	2.60388	-1.759	-1.21343	0.0574756	2.24688	1.77883	-4.1907	-0.419616	2.72774	-0.681826	0.478275	-0.657103	0.535268	-0.444549	-0.113049	-0.272433	0.443085	-0.527199	-1.06006	-2.58818	1.56086	1.83231	0.383254
HZ18	3.54071	-13.6111	1.65535	-3.26061	1.51029	-4.90814	2.78041	-3.5669	6.2362	0.731196	-3.63414	-5.04686	0.970126	0.578802	2.23259	2.93591	-1.21693	1.52263	-2.97106	1.05653	-2.81053	-2.15096	-1.36179	-0.624162	-3.89675	-2.81476	-2.0761	0.520389	-2.8764	0.669559	3.29098	0.286035	-0.484076	0.459125	0.211109	-2.45686	-1.77914	-1.15065	3.07966	-1.19291	2.33016	-1.41054	-1.21058	1.89115	-0.785346	-0.348375	2.36419	-1.27832	-0.829944
HZ21	3.51401	2.49514	7.14274	-0.801751	-7.48734	1.50324	-1.55526	-5.2698	-0.486766	2.48149	1.58891	0.860624	-5.04694	3.64473	-4.00848	7.91402	-10.4104	2.46932	-5.66411	-2.35883	-2.67298	5.41129	2.0102	-4.30877	-0.950857	3.50561	1.66537	1.07028	-0.56444	0.698733	-1.82742	0.58006	2.50124	-3.40164	-1.34503	0.439042	-0.0523072	2.36161	-1.23891	1.14991	1.30191	1.01386	-0.294161	-0.996152	0.0340841	0.0363785	1.09756	-0.0959732	-0.79416
HZ22	0.60712	-4.74703	-5.14946	10.9301	4.74218	0.776106	4.27914	-1.54754	-0.21816	-10.1708	-3.37239	4.26189	4.43165	0.674086	7.07259	-0.00297177	-3.16622	-3.9409	1.02009	0.197441	-0.117437	0.0685982	-6.18273	0.686868	-2.45155	-1.15192	1.64589	-0.085404	-2.47045	-5.64605	-2.6678	0.178184	1.95018	-2.54293	-0.849824	-2.87342	-2.56052	0.844565	-1.02729	-0.273376	1.10142	2.03029	-2.18578	0.315916	-1.35051	-0.329898	-1.0948	-0.961711	-0.343608
HZ23	0.15828	7.99635	3.03119	-2.09046	4.49676	-5.62047	2.31151	-6.20051	0.0515919	-0.535659	-7.64391	-1.68758	-2.9753	-6.18587	-4.91914	1.81095	4.72624	2.36894	5.8706	-5.08827	-2.38289	1.70019	-0.620158	0.738924	-0.980833	-1.15695	-2.50653	1.33184	1.28053	-0.320241	2.95001	0.562868	-0.277229	0.582546	-4.22601	0.207701	4.60804	1.6529	3.65347	0.72318	-0.0503153	-1.09464	0.668707	-0.117818	-1.11008	-1.07872	0.548888	1.54762	-1.53874
HZ25	-6.18886	6.90381	0.354151	-8.45194	3.34574	1.01008	-2.85956	-4.19148	-7.8375	4.59779	-3.15909	-3.38146	-5.90592	6.39306	6.7231	-0.604767	-1.67814	1.30314	-1.36772	-0.261797	-0.701927	-6.23412	-1.37347	-0.74594	0.639379	-0.092263	3.28526	3.76695	-1.44904	4.87597	-1.98924	1.33044	0.287148	-1.60731	0.445173	-2.21495	2.08674	-1.61222	-1.87837	-0.272194	1.90613	-0.202291	0.335048	0.0229198	-1.61158	0.658555	-1.64474	0.711139	-0.856319
HZ27	-0.0477582	7.82696	2.28754	5.33838	2.31933	4.67464	-3.92317	1.39636	0.151417	-8.5897	6.53698	-6.49109	-5.4306	-2.79445	5.23231	-1.4706	-3.86093	-1.20503	-0.58232	-1.33013	-2.06398	2.35525	-3.37785	0.928595	0.915945	0.00968538	-2.54469	-1.11953	2.62164	2.44751	3.35882	0.518687	-1.30585	1.0917	-4.17273	-2.21497	-0.14898	-0.229722	1.19357	-1.98528	-0.14225	-0.390718	0.616574	1.10329	-1.31024	-0.47321	-1.32021	0.995525	-0.973607
HZ31	-1.78471	4.79438	-12.1002	-0.308242	-4.12348	-2.53877	4.36311	1.51221	7.37919	0.999174	6.64241	1.82895	2.5968	3.75751	-3.81567	-2.07826	-3.89845	5.34951	-2.06378	3.49727	-2.75793	4.04163	-1.17452	2.38079	1.16144	0.682165	-3.49665	-1.91106	-3.24135	1.12669	0.61619	3.63777	-0.419782	2.16197	-0.0862268	-1.77548	-2.31588	1.79636	-0.151121	2.31282	-0.259614	1.93661	-1.13791	2.87081	-2.12533	-0.594638	1.4798	-0.379459	-0.179647
HZ37	4.53512	-0.177616	9.25316	0.806188	-8.14468	-4.62361	6.19087	5.09323	-0.601486	0.04065	-4.83258	7.31445	-0.452135	6.05797	3.12736	1.05002	-2.05355	-1.06083	2.41382	3.93158	-5.03837	-0.455174	-3.55279	2.54897	-0.522078	4.98726	-2.74774	-0.0179913	-1.83857	0.916065	-2.55947	0.873021	-1.21919	0.84943	-1.97683	2.11348	3.11344	1.31356	-0.536697	-0.240313	-0.910352	1.4975	0.9366	1.59816	-0.715637	-0.387511	1.67966	0.00730353	-0.228172
HZ39	-1.28645	1.34916	4.57413	2.69364	1.75295	4.06951	-7.49357	7.12146	-0.157557	-1.09184	0.346228	3.30212	3.20607	0.130795	-1.58909	0.664684	-6.19445	0.181039	0.106976	-3.55459	1.14551	4.28459	-3.31067	-2.65573	1.01558	0.0989542	-2.40633	5.17407	4.53623	1.76721	-4.08425	0.501637	0.77324	1.85504	-3.77788	-1.29076	2.17213	-0.627906	6.10214	1.75516	-1.55127	0.199294	1.1447	0.533354	-1.78507	-0.0329211	-1.26882	1.53595	-0.637152
AH01	-4.68873	-3.93162	8.22106	2.3297	-7.40698	-2.64176	-5.642	5.08217	3.87435	1.13523	0.921603	1.4117	-1.88433	-0.838299	-3.07843	1.14092	-0.352776	-2.80451	3.16619	-1.42601	1.87115	-2.4153	3.49912	3.14346	-0.664905	-0.978766	-0.953397	-0.893169	-5.37851	-0.53108	0.181245	-3.07482	-0.895242	0.985117	1.4859	3.75657	3.68657	-2.64166	1.17239	1.38483	1.75634	1.29424	-3.32303	-0.350372	-1.93361	0.856631	-1.00616	1.1396	-0.0134747
WC05	-3.73367	0.188782	6.56825	-3.48246	9.99673	0.78066	5.08811	-9.85528	-0.645314	-2.55057	-1.72017	3.79586	-2.16698	-5.50748	1.79415	-2.00001	2.19316	0.291307	-3.57297	2.64488	-0.245177	2.5253	0.770453	-1.91272	-7.74771	3.96433	-5.0851	-3.68365	0.21943	1.23274	-0.0684644	0.0316661	0.316463	0.806868	3.665	1.18949	-0.573138	-0.719828	2.41119	-0.245176	3.63024	2.03416	2.51619	0.144557	1.43521	0.269475	-0.83386	0.17989	1.30051
QM01	-4.80853	-3.79985	-4.33971	4.63395	5.57675	2.16594	3.04801	6.75727	2.96041	-3.08887	-6.18506	3.32241	-4.56643	-2.45055	0.681765	-5.51231	-4.62177	-1.08005	-8.22802	-0.267963	4.99631	-4.25663	4.78749	-4.20421	-1.06321	-5.93004	-1.42883	-1.32573	-2.96818	0.966013	-0.290133	-2.52115	1.16705	0.709656	-2.76817	-2.08384	2.28779	1.53569	-1.77917	0.648081	-0.0917857	-0.21226	3.17806	-0.165465	-2.01803	-2.05561	1.43381	-0.00290539	0.168191
QM04	3.12181	0.447919	-6.74482	-5.16363	-5.32696	-2.12072	-5.2336	6.89039	1.34226	-3.11006	5.35772	-2.14486	3.32688	0.980936	-1.81699	4.79499	8.94226	-2.30641	-2.62953	4.84737	-1.81776	0.510703	1.65387	-0.626029	-4.65873	-0.0778226	-4.85052	2.45326	0.27392	1.33052	-0.366427	-0.529951	2.23656	-1.608	0.401379	0.573247	-0.88291	3.12185	-0.559896	-3.33921	-3.0329	-0.588699	0.0498692	1.23159	0.331153	2.04808	-1.6738	0.0503342	-0.926027
QM05	2.10293	-3.47589	2.28767	-2.99543	9.41552	-0.271297	-1.13851	-2.37556	3.56642	-3.02015	7.42219	0.582581	8.32867	5.20003	2.14253	4.40099	0.650601	-2.12358	2.76468	1.02304	-3.90608	2.96632	0.978477	-1.91754	3.72258	-5.24342	1.33919	6.14738	1.98669	-1.63161	1.95243	-1.86667	0.485555	-0.513032	1.97284	1.39313	0.55135	-1.40223	1.18553	0.778918	0.0906222	3.40035	2.61849	-0.418926	0.83055	-0.527719	0.344367	0.313155	-1.03855
QM11	7.25707	-2.47376	-5.96499	2.40177	-2.18939	2.838	-7.48332	1.55907	-2.18499	-9.94606	-1.25421	1.6354	-7.15887	-2.13384	-4.55103	-2.09698	-0.75653	3.0559	4.95378	2.43842	-4.326	3.34859	0.96207	-5.79304	2.14934	-3.26596	2.08003	-5.8843	3.1624	2.35414	1.65322	0.107755	0.290249	-2.81573	-2.07349	0.307092	-1.1074	-0.947829	-2.20814	-1.08008	0.994608	1.4632	0.780777	1.02012	-1.14861	-0.0354419	0.159611	-1.41621	1.17809
QM17	-0.486511	-6.68102	1.82209	5.26874	2.23221	2.65914	10.2212	5.5289	-6.60659	7.20067	3.08502	2.77022	-2.92426	6.6331	-1.69895	4.15133	0.752295	1.13335	0.572019	-0.458302	-3.21948	7.15386	6.50692	-2.3041	-3.9432	-0.88395	5.73218	-1.7488	2.41022	-0.666569	2.92179	-3.61841	1.34661	-1.41679	-2.39828	-0.488162	2.15144	-1.06003	-1.94522	-0.905797	-1.61885	0.442551	-0.790194	0.962019	0.407629	1.07852	0.17062	1.14533	-0.154179
QM22	-5.20153	2.15055	-4.00458	-7.51385	-5.50301	5.36583	0.206615	-1.687	2.95607	-6.23436	4.2712	3.51418	-5.06611	-2.33894	4.91054	-4.00291	3.32406	-1.59324	-4.02649	-6.75943	2.01397	0.618535	-0.31319	3.9334	4.55546	-1.09456	2.93948	-0.083423	2.87805	-0.487878	-1.00528	-5.19249	3.99423	0.422296	2.53847	0.615002	-1.05101	0.0992426	2.14193	1.54657	0.23788	1.85676	-2.52302	4.07021	1.56192	0.229865	1.99383	1.31855	0.249875
QM23	8.62343	5.12184	7.76606	-3.56852	-0.62595	4.35138	5.39952	-3.9786	8.67095	5.2068	-5.17304	5.25298	0.254247	4.40791	-0.518534	-2.09541	-0.824288	3.24376	2.09834	-2.9324	0.87105	0.978999	-1.01626	1.41608	0.272485	2.36732	-4.99752	-1.32943	-0.00290565	-0.566536	-0.416612	-4.52067	1.11322	1.50162	5.5056	-3.52005	-0.541714	-1.83348	-1.88257	-1.04575	-4.18657	-0.823426	0.751792	0.165019	-2.75521	-0.403736	-1.34164	-0.145703	-0.338625
QM24	8.91905	-9.97325	-0.128975	-7.92282	0.927251	-5.24852	-3.10445	0.800848	-0.750976	5.33533	4.07932	0.59533	-5.31067	-7.7172	-0.505234	-4.47007	4.07383	4.04816	2.70705	3.85999	-4.30397	1.04129	-3.8245	1.80737	-1.9073	0.592232	0.231225	-1.13879	-2.72849	-2.18025	3.32219	0.865552	-1.6937	-0.986516	-0.272931	0.00997462	0.0350072	-1.95319	-2.09166	3.1099	1.31149	0.230826	-1.0318	2.78823	0.530679	0.189815	-0.315199	1.34889	-0.871743
QM25	-4.56579	-6.80531	3.23962	-12.0802	-1.82535	-4.53673	1.14492	-4.13526	4.17074	-5.01508	5.30005	-0.572424	-7.26723	-7.36367	-3.1513	4.29305	-7.85539	1.30949	5.09865	0.690046	0.95304	-0.967611	2.02009	-4.48883	5.18731	3.47465	1.02878	-1.37768	0.00605458	-0.534542	-1.58672	-0.921674	2.11229	3.29779	-1.14281	-0.929586	-1.8336	-0.471704	-1.67991	-0.314988	-0.447966	0.756366	1.32838	-0.296842	-1.47713	-0.603969	-0.772499	-0.376649	1.75637
QM29	1.74589	-4.99321	7.74826	-3.80197	-13.3109	2.20356	-2.64646	3.73158	-3.28745	-1.67263	-2.66807	1.29079	4.68107	-5.28341	1.50057	-0.76541	-3.74224	-0.640184	0.464303	0.365233	-3.05362	-0.405611	-2.21515	-0.809424	2.06017	-1.10574	-2.40053	-1.48305	2.13502	-2.34613	-2.70871	-0.324655	-2.18076	-2.6565	2.34368	-4.24696	-2.78966	1.87246	0.604389	0.823442	-2.3907	-0.391041	0.698875	-2.32948	-0.736383	2.94975	1.19161	-2.1913	-1.07491
QM32	10.5453	-2.22199	-4.19359	3.37418	6.61314	-0.605404	-0.20344	5.98893	-9.78956	-2.05319	-3.01295	-2.08988	-0.527399	2.52438	-5.27087	-1.92568	2.4219	3.2913	1.76146	-8.45279	-1.56003	0.385689	-0.615321	1.42993	2.38277	1.95464	-2.74752	-2.96411	-0.93091	-0.737558	-3.0699	0.281601	-0.860579	-1.58909	2.98345	1.47065	-2.2819	-1.00316	-1.46451	-0.0826081	0.752363	-1.24231	0.270467	0.648807	-1.19487	-1.66844	-2.00747	-0.110454	0.681145
QM33	0.422074	2.31028	-0.37717	-0.00472252	-0.756868	0.465529	-7.72776	1.68826	-6.72735	1.15527	0.899696	1.66806	2.14475	1.38586	-2.02288	3.32194	-1.53068	5.56975	1.52306	-0.918309	3.20669	-0.472667	2.45825	-2.9412	1.172	-2.45776	1.29333	0.228812	-1.69052	-3.48949	-1.10963	2.01725	-1.13901	2.46409	2.52939	0.181612	2.94813	-0.162984	2.61252	-2.80012	-0.486679	2.17275	0.308889	1.09108	1.32755	-0.844305	1.73464	-2.08139	2.2047
QM34	4.67894	-0.537694	-5.81651	1.35723	1.13941	1.1109	0.717146	1.11333	2.63472	-3.20279	-0.33162	3.66127	0.656668	6.95112	-1.36853	0.610781	4.10152	-1.31009	-2.33268	4.19753	-0.126161	-1.72905	-3.28086	-3.40672	0.972573	3.10971	-0.639146	6.66702	0.558479	0.0345303	-2.08056	0.888196	-3.94694	-1.11178	-1.36875	-0.652701	1.99149	-6.17623	2.25789	2.49709	1.15977	-0.640466	1.96931	0.254963	0.653141	-0.323417	-0.798593	-0.573618	1.992
QM38	-9.83672	2.24477	-0.92798	5.54076	1.19029	-2.42002	-2.43496	-1.58553	0.384513	-1.40851	-0.553926	5.15201	-6.77657	-3.27269	2.62555	4.5324	2.50162	-3.73401	4.30649	2.68186	-1.20936	1.80386	3.31279	0.205575	2.17481	-0.383862	2.6717	2.04316	-2.78145	-2.55293	1.55492	1.92676	2.39266	4.92296	2.96509	-1.05365	-0.188966	0.207392	0.755355	-1.10463	-2.47886	-3.12151	0.504785	0.305446	0.743963	-1.27975	-0.322804	0.59623	-0.896031
QM40	-7.22729	-5.2446	-1.98139	-4.69768	-3.36656	-2.18732	6.88479	-2.53213	0.567201	-5.66017	-1.14618	0.336508	0.149664	3.26657	-2.39744	-3.83411	-1.0154	-1.41927	-1.85414	-3.93579	-1.7526	2.86353	-5.30517	3.66351	0.181197	0.878047	-0.301225	0.89894	2.75715	-2.76105	-2.11102	2.34034	2.37569	-1.30565	-2.35596	0.88778	1.4227	-0.768424	-1.59547	-2.44437	0.428	-0.394141	0.450989	2.10193	0.0826584	-0.809847	-0.345466	-0.958669	0.1436
QM43	1.37066	7.45635	4.24726	1.81794	-4.43045	6.98789	-5.48699	-9.6369	-1.46024	-3.65738	-5.82959	2.74883	0.0836002	-2.13144	4.19065	-0.5764	0.0511693	7.91217	-2.40059	-0.513773	-3.55419	1.23519	0.555676	5.32526	-4.62859	-3.16784	3.31194	2.92334	-2.82588	0.493195	5.55584	-2.01953	-0.0212346	2.99898	-2.16065	0.291875	-0.926166	-1.03008	-1.89482	2.46326	-1.25045	0.689107	2.02986	-2.2532	1.87324	1.33181	-0.853579	-0.821489	-0.294186
QM45	-15.2713	1.79563	-11.2695	-1.98021	-0.469059	1.93969	5.64482	2.98567	6.62354	1.87834	1.42682	0.699367	-3.0645	1.44311	-2.16744	-3.67085	-0.384306	5.66406	-3.39249	2.20761	-5.05843	-2.22239	0.551415	-0.323914	3.61591	-0.00987002	-1.24846	3.88264	-1.0543	-0.104673	-0.930021	3.4292	0.805997	0.384602	0.0318985	-1.26257	0.707218	0.533541	-0.390767	0.0780941	1.53762	-1.18221	-0.176858	-0.510115	0.376163	0.447531	-0.789993	-0.69293	-0.659961
SX08	-6.68537	4.02968	8.55623	1.08624	-2.98531	2.32914	-2.06156	-0.329194	3.3187	-9.2454	1.94841	0.13922	-1.13311	1.77516	-2.35549	-7.58274	8.49302	-3.32559	-3.43243	0.94737	-1.77967	0.272402	6.54524	-1.80381	-3.32202	1.55493	2.06784	2.85848	2.16764	0.822096	-2.71745	3.45676	-0.0993406	2.74461	-0.285989	1.56339	-2.66793	1.09913	-1.08995	-1.64248	-0.778355	1.70372	1.66848	0.571368	1.30582	-1.29255	-0.79916	-0.164514	-1.31263
SX10	-1.65171	1.24847	-5.85549	-5.92179	-4.44151	8.35573	6.39064	1.56441	-5.85408	5.36105	-2.55885	1.88117	1.60148	-1.87339	2.69103	7.23273	1.33442	-7.85352	-1.10698	-1.90593	-0.462571	-0.756337	-0.712009	-7.27303	-3.70138	-0.624058	-2.32066	-3.12287	0.701589	-3.94726	4.21834	4.86568	1.74098	2.79889	-0.379576	1.49355	-1.96348	-5.27371	1.20995	1.44558	-1.76762	1.90149	-0.743203	1.1043	-0.587379	-1.27953	-0.382079	-0.0153552	0.835016
SX13	6.44037	11.5196	1.37813	6.61227	-0.355364	-7.40542	10.6947	-3.15667	-6.24814	-3.88966	-1.23331	1.48424	-3.57645	0.916239	4.70982	0.93888	-2.59998	-1.88869	-5.00739	3.32893	-1.72801	-2.76966	-0.780225	0.349645	2.51039	-1.30638	-5.3363	-0.00291095	0.418366	-6.17727	1.85215	-3.04891	1.97158	-0.924057	0.0778033	1.25582	1.8537	1.16017	-0.0282745	1.08301	-0.723611	0.141033	-0.173311	-1.27839	-0.611856	0.749074	-1.01439	0.222802	0.642281
SX15	-3.58323	0.3973	-7.22316	1.82699	-2.41203	2.47681	5.1572	-1.62164	4.37993	-1.25427	-3.58337	-0.0392298	4.39748	-5.7494	-2.45325	-0.666011	0.282662	9.08873	-1.59859	2.99103	5.10324	1.1075	-1.99844	-0.0341705	-1.12975	1.26332	3.2002	2.08466	-4.54172	-2.7207	-2.86277	-0.407026	-0.861026	-1.24917	-0.890937	3.86904	-0.744376	0.511348	-0.27775	-3.75739	-2.29755	0.955112	0.212603	-0.590478	1.53081	0.0547908	0.87237	1.19267	-0.971435
SX16	-3.92678	-3.63166	5.81036	7.06769	-3.18781	6.38741	1.09674	-0.837118	1.54762	2.00887	-3.7682	3.25524	3.82147	-0.452079	-3.0826	-2.53757	-0.908937	1.71151	2.91507	4.09926	-1.29745	-0.572944	0.171746	1.85631	-2.1394	0.990725	2.03176	1.06488	4.34447	1.53869	-0.0957786	4.43454	4.81159	-0.396148	0.131889	-2.83054	2.98744	1.43793	1.22479	0.724924	1.92742	-1.09636	-2.32863	-1.64071	0.287558	-2.10979	-2.08682	-0.892269	0.58127
SX18	-0.685649	-4.45157	1.44799	-1.93737	-4.75025	-7.47721	5.48173	1.08347	-2.1672	-5.51371	-0.737472	-3.31968	1.71778	-2.24371	0.618928	-4.02985	-1.54787	1.43689	-2.18737	-6.71612	-0.823072	-2.85495	9.75695	0.267744	1.91052	0.682679	-0.720841	6.25977	0.814748	-2.52017	0.278803	-0.45145	-2.18257	-4.54557	-1.72115	2.84406	-2.99506	-1.72914	0.652481	1.48991	-0.0859944	1.45499	-1.33827	-0.938091	0.059997	-1.76681	0.792394	-0.150608	-1.55452
SX19	-6.01995	2.39952	-0.0769933	3.8854	9.37756	-1.04571	-0.0391747	8.31969	-3.43004	2.40063	-2.76065	6.118	-9.23261	-2.13529	-1.22052	0.209171	-1.42139	-1.13397	-3.15751	2.31848	1.35896	1.37604	-0.36913	7.20485	2.80566	4.84277	0.269579	0.470388	1.08787	5.06252	1.77218	-1.15776	-0.676304	-1.1061	2.18574	-0.736473	-2.65202	-0.641046	1.22836	-1.30463	-1.20766	1.8189	0.803905	-0.170439	0.147771	0.608638	1.33597	-0.539869	0.458691
SX22	-3.07304	-2.35917	-2.30615	-10.9413	-8.44653	0.565987	0.745767	5.50271	-0.355621	-6.86766	0.597506	0.183305	0.000872375	-3.99386	0.29862	-2.89122	-1.61784	-3.12258	-1.68613	-2.43493	2.22879	1.34713	1.00045	0.208061	0.552115	-0.307495	0.315511	0.543693	-3.21302	-1.46552	1.69289	0.812957	0.519882	0.189701	1.27673	0.566814	2.78876	-0.694182	0.607151	-2.39342	0.225827	-1.60664	0.381147	-2.37846	0.974136	-0.0895305	-2.63473	-0.964205	0.0377575
SX24	4.77089	2.96304	2.36652	4.72692	-1.76636	-5.57701	6.88722	-2.06388	-6.18038	-3.00641	-0.701603	2.87996	10.8285	-3.84951	-3.14869	-5.84005	3.74996	0.582345	0.889037	2.19439	0.143011	-2.60822	-3.80906	-7.98499	3.01748	3.17339	5.04293	1.01778	0.692287	4.05519	0.835554	-0.626743	3.631	-1.7957	0.0423324	2.98606	-0.87486	0.190517	2.49781	0.145206	1.07911	-2.82003	-0.714648	1.24016	-0.246662	1.51781	0.403689	1.81827	-0.380946
SX27	6.93246	-1.91682	-2.9218	-5.3326	0.902982	4.00003	-3.80896	-2.19032	-1.88303	4.70478	5.62135	2.74655	-1.36615	3.46888	-1.38843	-1.13074	4.91705	-2.71679	4.29609	1.23533	5.1251	-1.13115	0.22304	-0.153372	0.763965	-2.94342	-5.65858	1.83673	-4.35167	3.88764	-1.01154	-5.63992	3.89748	-4.17706	-3.14067	1.8352	-2.25485	0.0857079	-0.845092	0.644873	1.6844	-0.367104	1.88871	-1.88778	-0.249956	-1.70055	0.734116	0.907915	0.815917
SX28	-4.44546	0.812179	5.04449	0.159987	-4.61261	2.2404	-1.47686	4.33826	-0.221833	1.35603	-1.5026	3.77833	0.73367	0.579796	-1.95802	-0.479799	2.40194	-2.7393	1.11761	-2.57855	3.3944	-4.34123	1.06449	1.66369	0.661813	-0.378056	2.20157	1.76861	-3.58851	-3.13132	1.2604	-0.971551	-1.97308	-2.84368	-1.37056	-2.27488	-1.34614	0.867241	0.215307	0.514636	0.878688	-1.53465	3.96533	5.35699	-0.681823	2.45748	-0.0238384	0.428813	1.01389
SX29	4.41422	-1.91231	1.41377	2.51619	5.19516	0.592745	-9.13242	0.203598	2.19832	-4.69318	3.76096	2.68917	2.47963	2.23771	1.8158	1.18317	1.99531	-2.63188	-0.0254918	1.22889	1.47314	4.41751	-1.22277	-1.15463	1.93966	-0.902779	0.103403	1.62037	-2.50984	-1.81288	0.0675621	-1.20819	1.83883	2.20568	-0.701345	0.18221	-3.64449	0.66479	1.7858	1.76645	-1.41171	-0.527083	-1.57969	0.189317	-1.45652	-0.66529	-0.223051	-0.442998	0.228857
SX37	-3.5689	2.77091	4.87506	-8.24158	1.01812	2.95444	2.51628	0.756234	-11.2793	-1.95776	0.226625	-0.318447	-2.39961	-3.04888	-5.07771	1.73424	2.29955	-2.45054	-0.324069	5.82587	2.39052	3.71815	2.25907	1.81668	0.193042	1.34766	-0.725167	1.82695	1.20515	2.16517	-3.53912	-0.0986027	0.464818	-5.03103	1.51352	-0.634627	-0.565168	1.40164	-0.207176	-1.20285	1.12497	-0.151325	-1.40323	-0.264799	-1.86515	-0.0636639	-0.488366	0.113953	-0.291224
SX43	3.45709	-2.07896	-1.14589	-8.54861	-7.72545	0.669427	0.129735	1.1733	-2.92086	2.08161	-8.49802	-3.52225	3.01143	-0.995783	3.13106	4.72929	-3.85792	-6.61851	-0.517472	4.56304	0.579358	-1.58645	-1.79555	5.07355	-1.66985	-2.07905	-0.77924	1.56226	1.12571	4.82835	0.534268	-3.53063	0.139017	1.26197	-0.990914	2.40907	-2.01546	1.87923	2.39758	-2.26327	-0.187016	-1.56465	-0.104202	0.603907	2.21885	-3.3138	0.870792	-1.56326	0.802568
SX55	-0.309451	2.37933	3.59558	5.67169	-2.61491	5.19204	-0.823318	5.22434	1.96589	3.6282	0.277221	3.85897	4.25448	1.03018	-2.45972	3.59923	-0.921699	0.0924917	-1.65123	-3.20462	-2.6072	0.87562	0.762608	-2.58623	-3.78681	3.73085	3.70668	0.463837	-2.24046	-0.440925	3.80341	-2.54221	2.37081	0.966956	-1.58528	2.79176	-3.39563	-0.458168	-1.05749	-0.835055	1.59572	-3.69869	1.42155	1.00217	-2.18633	1.73907	-1.43241	-2.28098	-0.618979
SX57	-3.07816	3.1956	1.73688	5.46172	-1.34568	0.509893	3.12453	2.5305	-0.632005	-1.63723	7.072	-7.14953	-0.260466	1.60622	0.630801	0.60822	-1.68116	-2.00257	4.60524	1.32692	5.085	-1.30694	-3.54883	4.79494	-1.29127	1.42506	-0.493055	0.95716	-4.15841	-4.53432	1.86374	1.80732	2.18827	-1.74651	0.162454	-2.37661	-1.05608	-0.116196	0.912159	-1.17991	1.65768	0.61258	1.21711	-1.82797	-0.960839	1.7619	-2.22638	1.25079	0.446315
SX58	-2.50759	-12.3489	-0.405964	9.89113	1.47162	2.48972	-0.0578543	-5.75844	-5.72517	2.72228	-0.824259	0.567235	4.5918	-2.41148	4.97977	2.06291	1.83724	2.54042	-6.95017	-0.412873	1.31957	0.864445	-0.342867	0.521266	4.89816	-3.33261	-0.607332	-3.53759	-0.0450615	-0.409001	-2.79959	0.199911	-2.95927	1.52492	0.273049	0.609938	1.00984	-0.689449	0.716058	-1.61221	0.394037	-2.67684	1.06829	0.204069	-0.336817	1.02726	0.650705	2.15351	-2.28921
SX61	-1.19039	-4.8613	1.52388	-0.425144	0.710265	1.48205	3.73442	-2.16798	0.620069	-6.71104	4.07	-8.02657	2.47639	2.36955	9.06445	0.0674287	0.453642	-3.25442	3.86354	0.649072	-3.98154	2.08269	4.318	4.76434	-0.342692	1.67076	3.34112	2.7748	0.787982	2.64008	3.25753	-1.54591	-5.79242	-0.838451	1.24945	-1.25349	3.2236	-0.391001	-1.36891	-0.248079	-1.26679	-1.62887	-1.59728	1.61123	-1.66708	0.0741106	0.00893484	-0.326226	1.37827
SX64	1.4748	4.31224	6.80524	7.0416	-5.24454	3.27783	-5.09197	-0.338518	1.75771	4.48837	2.71065	2.34874	-2.49898	0.792696	4.46017	-1.67941	-1.07615	2.24602	1.49925	0.2851	0.324357	-0.951593	-4.23729	-1.01114	0.474864	-4.61029	0.283764	1.68471	1.50229	-1.22358	-0.293826	-2.68262	1.63701	-3.73905	3.34874	2.18547	1.31818	-0.0886103	-1.90473	-0.774461	-0.264313	0.475728	1.63115	2.66626	2.69445	-1.49976	-1.3551	0.599803	0.582131
SX66	4.96563	3.61793	-0.797445	0.958978	2.57133	8.34961	-3.2623	6.64884	6.04636	-3.51407	-3.30407	-9.0215	5.14858	1.00726	-0.490682	-1.58164	-2.77875	-1.51037	0.0600539	0.731317	1.63905	-0.439354	4.67085	3.9056	1.08927	4.03593	2.39574	-7.52809	-3.95932	1.70499	0.0662817	-1.2537	2.55715	-1.82128	-1.88305	-1.85256	3.5026	-0.799671	2.24895	3.28983	-2.4642	0.417746	-0.273038	0.335021	2.72894	0.122063	-0.398761	-0.335027	0.573181
SX67	9.2649	-1.70878	2.16382	-4.03578	9.81251	3.83773	7.00428	0.91118	2.75035	0.753594	-5.02619	1.65323	-2.87655	1.90992	-2.30193	-2.03726	0.232999	-0.510694	-0.900777	1.52043	2.63552	2.8248	-0.391394	2.92446	3.57462	1.70944	-0.353672	-0.800405	-1.28558	-2.61834	2.14161	1.5609	-2.21474	-0.103816	-3.46343	-0.0554844	-1.8369	-0.050752	0.91077	-1.58594	-2.04208	-0.922113	-0.942825	-0.191376	0.917799	-0.475378	0.468005	1.74414	-0.931753
SX68	-12.5633	3.46271	6.3695	5.94576	-1.37766	1.58257	-1.88161	6.70004	5.11341	1.37512	3.06509	-1.16253	-1.87734	-1.42929	-0.270982	4.02464	2.02863	5.94533	-1.54295	0.435434	0.674347	-6.56199	1.30212	1.10393	-1.68804	1.34379	-5.45644	-1.09384	2.89978	-1.65829	2.79704	-2.37434	1.73434	-3.18089	-0.519315	2.7553	-0.266071	-3.5629	0.786639	-0.685109	-0.907939	-1.67335	-3.10912	-0.0754827	-0.362826	-1.11123	1.80837	-0.196917	-0.424948
XN03	4.16271	1.26283	-5.89797	-3.51991	-6.57472	7.02683	-3.8843	-3.20089	0.46479	5.21049	-5.12739	2.00911	0.84664	6.66467	5.44298	-5.04823	2.18495	2.67529	3.2608	-0.0391113	7.36278	-5.75984	0.776662	-0.655701	0.221177	1.62841	-0.804038	0.896314	2.30349	-0.0352642	1.58253	4.99016	0.0925436	0.844057	-2.81287	-0.544348	-0.441551	-1.6943	-2.54587	1.01181	0.151376	1.98113	0.335387	0.666683	-0.331674	0.000441963	-0.296137	0.0829152	-1.09222
XN05	-14.5282	-2.09588	-6.56563	0.0584433	0.27782	0.645538	0.959362	-3.98313	0.621635	6.63601	2.37991	-0.752321	-3.52127	1.25447	-1.07676	-6.88516	-3.07984	-4.0317	4.10032	0.185867	-5.36395	-3.06049	-0.849138	-2.88258	-5.13125	4.14554	0.0193315	0.621027	1.62623	-1.61608	-2.0604	-3.41859	-1.79427	-0.935425	1.66016	0.130807	0.142934	-2.87097	3.26537	-0.490409	-1.64778	-1.66926	0.912462	-1.3899	-0.431073	-0.253985	1.11518	-0.89998	1.09984
XN10	4.21172	-15.7234	-2.47049	-2.16308	-3.49227	-6.77536	-1.25745	-4.80467	-0.0323216	-5.86766	-1.18295	-4.41966	-2.34331	5.30482	2.17712	6.81319	-5.2508	3.07745	-0.177167	-2.55171	5.7381	-1.26184	0.163665	-2.01997	-3.97098	6.15778	-0.864907	1.96672	-2.79203	2.92548	-0.275203	-1.04716	0.632603	0.385372	0.00902301	-1.70975	-0.463001	0.843642	0.140553	1.10958	0.379676	1.40092	-0.181502	0.455099	2.48224	-0.369787	-1.89012	1.71858	-0.717983
XN12	-0.41139	4.64253	7.70476	0.750809	2.57628	4.02274	-3.02998	-0.545861	0.972393	-3.81047	-4.71238	-0.0938926	1.65341	0.619815	-3.69019	0.874719	-4.27849	-4.10036	1.80015	2.14664	-0.745338	-2.91357	2.92141	0.405142	0.814965	2.49465	-1.85013	0.907649	2.37044	-3.61066	-0.83812	-0.425081	-1.96637	3.73845	0.665264	0.843594	-1.23762	1.35027	-5.55576	0.501056	4.06585	-1.36806	-0.569703	1.74645	1.99416	1.77134	0.806204	0.603901	-0.490677
XN13	-4.04838	1.63992	4.04206	0.51495	-6.48255	-0.388967	-1.58312	-0.00827097	2.44296	3.89579	2.33381	4.58611	2.45605	1.36782	-0.786253	-2.63518	-2.66684	-3.38757	5.01873	-4.877	-3.48445	-1.69049	-3.30601	-0.721183	-0.905188	0.937186	1.24241	-2.76615	-0.514146	1.66162	-1.25253	1.87562	-1.4754	-1.23497	-1.65009	-2.5602	-3.00544	0.981314	-1.66905	-1.83435	-0.567783	-1.37237	-2.10978	-1.14507	3.00071	-0.909957	0.849596	4.3881	1.19177
XN14	7.85067	-10.575	-1.51994	-4.46121	0.591822	-2.31769	1.47303	-0.733938	4.00332	-1.14563	0.698689	4.32222	2.7394	3.90336	1.89257	-0.486829	3.82193	3.46595	1.51423	-0.860532	1.99604	-4.12184	-0.043355	6.30686	0.591155	1.55736	2.6049	-2.09641	10.0292	-1.07818	2.93664	0.491741	0.0817146	-0.132685	-0.180362	0.110944	-1.27994	1.34219	0.152485	-2.8296	-1.14466	0.763376	2.55059	-2.65577	-1.94403	-0.481187	0.178096	0.731023	0.875108
XN16	-4.6896	1.87322	-5.4913	4.6964	-0.466679	3.49638	3.02638	-4.79508	-0.355306	1.27069	3.10292	-0.823351	0.408826	-2.82767	8.74074	2.57777	-0.727899	-2.88314	4.55589	-0.354968	0.390829	4.20087	2.08719	3.74779	-4.51602	-1.73881	-0.0331451	-3.20635	-1.29849	4.17536	-4.72569	2.15531	0.383844	0.248506	-2.15751	2.2002	-5.61706	-2.53409	0.237002	-0.0892849	1.53548	-1.39681	1.60637	-0.978063	-1.15785	0.685517	1.63359	0.600259	0.08683
XN18	-2.35371	6.30206	3.56492	-0.7853	2.01583	-3.26084	6.0965	4.11973	-4.65468	-2.33127	-3.54336	-6.22679	-7.10036	3.95273	-1.6313	-0.387757	6.90431	5.11549	3.02582	4.98705	2.10942	1.78697	-4.21299	-2.02535	-2.78134	-2.73316	1.49994	-0.614925	-0.473104	-2.22045	-2.91524	-4.18797	-0.830841	2.5009	-5.48399	-2.04642	-0.0212666	-1.20799	0.159794	-2.83234	-0.618008	1.7595	-2.07914	-0.306563	2.21995	1.30997	0.265622	-0.536934	1.33399
XN24	5.06074	2.57176	0.766023	-3.6893	5.52107	0.498926	1.33682	-1.4287	7.46455	0.259701	2.16846	2.32315	0.651737	1.7899	2.53156	4.51428	5.16882	1.23919	0.666389	-0.206819	-5.29409	-2.50249	5.61999	0.730563	-0.711661	1.57491	0.753159	-7.43165	0.750806	-4.22821	-4.82531	0.391978	-0.882044	-2.72996	-0.365344	1.52197	1.4879	3.20257	2.07784	3.88548	1.81536	-1.20471	1.66037	0.283032	1.30426	-1.53749	-1.56959	0.200957	-0.177011
XN25	5.14966	0.00736802	-3.85553	-4.36075	-7.97053	4.46513	-0.473011	-5.06656	-1.60602	3.06528	-4.03886	0.304282	-1.08918	-3.33633	-2.13036	4.69798	1.66396	-2.49737	-3.13532	1.72921	6.03291	5.82179	4.31484	0.522846	3.99837	-0.749108	-2.4783	-1.27199	2.73964	-3.28205	-2.82786	1.37109	-4.12703	-1.43227	-1.99365	-0.499931	1.63389	-3.86894	-0.448505	-0.112858	0.181929	-1.7121	-0.078452	0.516998	0.0609179	1.89317	-0.390094	-0.430501	-0.481031
XN35	6.15112	3.07502	2.24869	-1.4911	0.73768	-4.33006	5.89462	1.12213	8.04666	3.99623	4.43404	10.1922	0.871249	-1.17408	-0.956901	1.13771	-1.78878	-1.85464	-2.55895	-2.02234	-0.760966	1.73469	2.67742	-2.11316	0.519675	-4.18483	2.13123	1.38269	-1.94826	3.02497	-0.291368	3.60262	-1.63275	-1.26917	0.458772	-2.68114	-0.674953	-2.92893	0.549707	-0.735613	-0.686135	0.287214	-1.13621	-2.76457	2.40546	1.48307	-0.237347	1.16061	0.912797
XN39	3.64792	-7.43054	2.64762	-0.688698	-10.054	-3.91953	-7.87382	4.29756	1.05447	-1.53023	-4.12402	-2.70239	-0.0770234	0.443824	0.978713	-7.89637	3.44096	0.674697	-0.550861	1.45221	-5.07762	0.780914	0.293709	0.642077	0.885369	-2.48127	0.149618	-4.34999	-2.39883	-1.99738	-0.52941	2.0236	2.13368	2.71283	0.507803	2.09025	0.981683	-1.86745	2.31697	-2.06274	1.57607	0.525046	0.175387	-2.28556	-1.54646	0.631109	-0.499061	1.92861	1.7356
XN41	5.56763	6.6914	-4.00219	9.64575	-3.53858	-2.49185	6.69223	3.10476	-0.6261	7.16615	8.92471	-10.6627	1.15933	-6.70042	3.44454	-1.18122	-2.38203	0.257625	1.56063	-1.96684	2.5982	0.915136	0.550008	-0.197636	-3.9838	-0.4512	-1.18974	1.96955	3.79703	-1.29543	-1.18058	3.59427	0.166282	-1.42388	1.62111	1.13037	1.40458	0.949928	-2.64385	1.10392	-1.06794	1.17375	0.633025	0.665087	-0.289826	-1.49376	0.898554	0.304026	0.898005
XN45	-5.48937	-2.05217	2.77314	-9.50932	2.79427	-6.80396	2.30988	8.83181	-6.90103	-0.941213	-1.45534	1.09328	0.307594	3.92473	5.26462	-3.39992	-2.22609	0.720057	4.82871	1.94427	4.40208	0.232263	0.652262	-3.0325	-1.48172	-0.372678	2.06374	0.809409	1.1402	-0.870719	3.6788	2.04419	-1.92409	1.81265	-1.47304	2.94351	-0.52693	3.06296	-0.369712	4.82046	-0.634794	-1.49267	-1.45522	-1.80343	-0.650735	1.22605	0.517878	-0.401899	-0.13403
YX04	6.60729	0.635115	-3.3944	3.28625	-2.9761	-10.1202	-7.12604	-3.27721	-3.76068	3.14752	1.87192	-6.00941	-0.0419052	-0.364803	-0.043836	0.391818	7.16599	-1.37882	-3.25876	-0.329602	-0.831016	-1.9596	3.39263	-0.159858	-1.35548	4.48842	0.485086	1.66262	0.281232	-1.30383	-0.624274	0.470059	3.87732	4.45497	1.13362	-2.61388	0.403438	-0.151554	-1.68442	0.0534278	-1.8649	1.03821	1.90979	-0.945416	-2.11475	1.76353	2.30968	0.417886	0.389244
YX07	7.57264	6.64244	1.91521	-3.57617	7.62969	-6.94081	0.635134	-3.38785	-8.55136	2.594	2.78853	-1.24683	4.53288	-4.1725	-0.741018	0.343531	-5.18703	1.1848	-1.15259	0.558083	-2.47585	-7.03625	5.05375	3.44928	-0.893278	-3.8061	2.15438	-0.113698	-0.270028	-2.48904	-3.08772	-0.0511096	4.21982	-0.847092	-0.181715	-5.36446	-0.85427	-0.441665	2.4703	-0.790077	-0.338471	-0.255855	-0.462948	1.21229	0.912354	0.448298	-0.386369	-0.467242	0.536187
YX10	0.122163	-1.3961	-7.64223	7.19107	0.912077	3.7371	3.55158	0.712932	1.46357	4.64028	-8.28486	-3.85454	4.02685	-4.18247	-5.75803	1.1839	-4.40298	-3.61889	6.88977	1.50317	-1.61907	-4.75268	2.55407	0.116608	5.16475	-1.12339	-0.937958	1.58118	4.36649	0.316426	1.27848	-4.25147	1.55032	4.95505	-0.812111	1.3714	-2.10322	0.596752	-1.61379	0.273358	1.61501	2.86161	-0.100762	-0.529367	1.01817	0.22722	-0.637892	0.978887	-0.205433
YX12	3.60299	1.54481	-3.47175	-0.566514	0.623451	3.32436	-0.315066	-1.33484	6.18196	0.29329	-9.28819	-8.64305	-4.02804	8.08656	-1.12151	-0.809312	1.51993	-3.1614	0.599856	0.259904	-2.94468	-0.17839	-0.0258337	-3.43553	-1.17034	0.250018	2.78632	0.498655	-0.497532	0.110863	-5.62832	-0.85115	0.733203	-0.755163	4.00105	0.0860782	-0.478468	1.48462	1.56064	0.770023	-2.36296	0.229291	-0.734036	-0.479636	0.193234	2.1753	1.83125	1.04915	-0.417518
YX13	5.61476	5.20602	-0.455202	5.36418	-5.9561	-10.2647	4.28742	4.24356	1.58381	-1.33441	4.09704	0.427458	-2.27478	0.63303	-2.1414	-1.1798	0.898774	-1.34252	0.824268	0.279357	-0.531267	-4.18909	1.23948	-3.71485	1.77801	-3.67033	-4.09324	-3.28973	0.768879	5.80801	4.08763	-0.234734	-3.87631	-0.20374	1.25146	-3.97683	-1.98696	-1.33436	0.746718	-0.729778	-0.0484965	-0.167803	1.12127	-0.18184	3.40454	0.286863	-1.93661	-1.04149	-2.29688
YX14	-5.47791	5.03711	-8.6151	-8.69713	-3.20776	5.86068	1.25731	0.106142	-1.61651	1.64276	0.479403	-4.26997	2.95924	-2.92973	-1.3479	8.66273	1.53306	3.43997	-6.39524	-1.61989	-7.64164	-4.60654	-7.03184	-0.562191	1.6436	-2.08923	2.39333	-1.75396	0.253625	1.5219	0.609539	-2.39995	-4.60046	0.85613	-0.379285	2.63455	-0.652411	4.00256	0.0984761	1.60528	-1.20631	0.468606	0.316729	-0.353541	-0.775532	-0.000598901	-2.59215	1.01933	1.65258
YX15	4.41984	3.6722	1.38611	4.03492	-2.28115	-2.39825	-2.77268	3.21937	7.39277	6.76667	0.721013	-6.08767	-3.93179	4.08099	3.15614	-1.51984	4.39427	-3.73663	-6.22535	2.45995	1.79499	2.98257	-0.643362	-3.73118	0.47388	-2.75799	3.23431	-0.765421	1.84685	-2.81778	-2.36805	-3.88447	-2.13589	1.86226	-1.40573	-1.92987	-2.21191	1.90823	-0.296562	0.30384	3.86232	-1.01046	-2.35977	-2.37591	-1.53787	-2.73471	-0.85526	-0.554431	-0.805351
YX17	1.28633	5.03792	-7.69797	2.23528	6.40599	-4.38522	-13.5614	-3.05933	-4.24205	-0.989038	1.87427	4.86892	2.84207	3.93257	-4.89047	-2.15395	-5.66363	-6.6024	-0.0758305	0.889437	0.370446	-0.638729	-1.34279	-0.0459448	-4.5288	3.8904	0.487309	-2.46453	0.202723	-4.10187	1.87023	-0.437204	-6.3297	-0.829858	-0.155209	1.05298	0.829355	0.791457	-0.208383	-2.14472	-0.693866	0.310312	-0.505924	0.0930969	1.82755	-1.81365	0.624237	-0.950661	-1.28916
YX21	6.3387	1.05072	6.53285	-2.35772	2.66651	4.9198	-1.73887	1.01251	-0.754871	2.18685	5.6979	0.575589	-0.332506	-1.51097	-3.34486	1.68673	-0.681394	4.75569	4.95654	-3.19278	-1.68421	-2.96432	1.88989	3.13618	-4.17431	-2.7894	-0.887427	1.87297	0.0850755	0.66593	-5.49648	0.490404	-3.54856	5.07283	-2.70498	-0.532001	-0.538292	0.393156	1.91614	-2.28354	1.19492	0.403047	-0.785542	1.12727	-1.62878	0.19902	0.166931	-0.0542258	-1.10493
YX25	2.78255	3.99978	-2.00057	4.6899	-2.75828	-0.861594	4.47047	-5.29988	0.923733	7.88112	1.6304	-5.49252	3.99727	-2.12005	-2.24351	-8.2284	1.03639	-2.37891	0.247152	-7.86053	2.14445	3.6045	1.45811	0.766722	1.95739	3.4915	1.51884	0.286987	-3.10428	1.5703	1.29168	-0.700556	-2.12292	0.198522	-3.51732	0.691894	0.132697	2.87714	2.61656	-0.860527	1.06306	1.14731	1.53137	0.256944	0.534055	1.30773	-0.12419	-3.15251	1.59527
YX26	0.404504	-1.57408	-10.3201	4.8163	-3.86069	6.69177	-3.45368	-7.17534	0.277266	0.310468	-1.83013	2.67922	-5.15501	-2.9419	0.876858	-0.285395	3.1898	5.64239	8.45727	3.56726	-1.42482	1.09395	2.74233	-2.1385	1.42125	-0.274204	1.21897	3.51031	-0.58333	-1.76008	1.67912	-1.57708	-1.77902	-4.40164	1.64248	-3.25177	-0.445685	2.19765	1.9894	1.2194	0.072322	-1.27191	-1.38725	-0.755741	-0.604628	-0.51007	0.585497	-1.00829	0.264164
YX28	-2.10734	-11.2302	10.4173	6.66649	3.32663	7.93261	0.708043	2.31385	-8.28821	6.10721	1.90981	-0.702745	1.84359	0.184882	-4.48635	-2.42029	4.61521	2.15139	-5.2494	1.60944	-1.72778	0.705533	-1.26833	2.92035	2.98468	2.33962	-2.05833	3.09806	-1.59365	0.772883	1.41576	0.527553	-1.75329	2.45172	2.32482	-1.45113	-3.64982	0.848254	0.959814	2.79478	0.723971	2.96444	-1.7665	-0.632617	0.894277	-0.876101	-0.501843	-1.03459	0.863199
YX29	8.4191	4.05809	-5.66825	6.27402	1.04193	-5.71545	-5.6062	-2.50962	-0.782011	-1.72098	-8.76738	-2.99417	-5.62069	0.877386	-5.20418	0.683307	-2.48922	-2.099	-0.502241	-0.42003	-3.25793	-0.925572	-0.746917	1.12033	0.364962	-1.06692	1.66715	1.47704	-1.89761	2.05917	2.51575	4.75372	2.79529	-1.43748	3.23816	2.81576	-0.845368	-0.768404	1.30899	-0.377909	-0.0294118	-0.960374	-0.488747	1.33842	-1.02415	-0.706865	0.641064	0.466158	-0.820062
YX30	5.05464	1.87701	-0.18441	0.584497	-2.00412	-5.34133	2.75014	1.2705	4.7151	-0.187052	6.89938	3.46849	-6.51015	2.47015	-0.0803812	4.61998	0.313369	1.1215	-0.492406	-1.52884	6.58571	-2.17423	-5.86668	0.254927	0.912429	2.87165	4.85964	-2.12004	3.20951	-0.737659	2.20018	-0.735943	1.56311	2.49335	1.08902	1.70728	0.714007	1.96524	3.11095	0.180434	3.04567	0.0503325	0.670892	-0.936667	0.735388	2.05672	1.6053	-1.41533	-0.618167
[truncated: 6 more columns]

## Sheet: parameters
Heterozygosity, Fstatistics and Polymorphism by Population for Codominant Data
Data Sheet	Sheet3
Data Title	Codominant data - fragnebt size
No. Loci	10
No. Samples	292
No. Pops.	1
Sample Size, No. Alleles, No. Effective Alleles, Information Index, Observed Heterozygosity, Expected and Unbiased Expected Heterozygosity, and Fixation Index
Pop	Locus	N	Na	Ne	I	Ho	He	uHe	F
HS	TM045	292	22	8.83336	2.50857	0.359589	0.886793	0.888314	0.594506
	TM058	292	17	7.95373	2.37282	0.140411	0.874273	0.875772	0.839397
	TM065	292	20	6.01764	2.11377	0.19863	0.833822	0.835252	0.761784
	TM069	292	15	6.0026	2.054	0.253425	0.833406	0.834835	0.695917
	TM072	292	19	7.9541	2.33514	0.315068	0.874279	0.875778	0.639625
	TM076	292	15	4.00329	1.73868	0.321918	0.750205	0.751492	0.570894
	TM077	292	21	9.71614	2.55813	0.311644	0.897078	0.898617	0.652601
	TM085	292	15	7.14104	2.205	0.606164	0.859964	0.861439	0.295128
	TM092	292	16	7.97978	2.32216	0.561644	0.874683	0.876184	0.357889
	TM099	292	20	4.5496	2.02325	0.287671	0.7802	0.781539	0.631285
Mean and SE over Loci for each Pop
Pop		N	Na	Ne	I	Ho	He	uHe	F
HS	Mean	292	18	7.01513	2.22315	0.335616	0.84647	0.847922	0.603903
	SE	0	0.856349	0.581958	0.0784573	0.0461842	0.015166	0.0151921	0.0527352
Percentage of Polymorphic Loci
Population	%P
HS	1
Na = No. of Different Alleles
Ne = No. of Effective Alleles = 1 / (Sum pi^2)
I = Shannon's Information Index = -1* Sum (pi * Ln (pi))
Ho = Observed Heterozygosity = No. of Hets / N
He = Expected Heterozygosity = 1 - Sum pi^2
uHe = Unbiased Expected Heterozygosity = (2N / (2N-1)) * He
F = Fixation Index = (He - Ho) / He = 1 - (Ho / He)
Where pi is the frequency of the ith allele for the population & Sum pi^2 is the sum of the squared population allele frequencies.

## Sheet: HFL(100%)
Heterozygosity, Fstatistics and Polymorphism by Locus for Codominant Data
Data Sheet	1
Data Title	Codominant data - fragnebt size
No. Loci	10
No. Samples	292
No. Pops.	6
Sample Size, No. Alleles, No. Effective Alleles, Information Index, Observed Heterozygosity, Expected and Unbiased Expected Heterozygosity, and Fixation Index
Pop		TM045	TM058	TM065	TM069	TM072	TM076	TM077	TM085	TM092	TM099
HS	N	50	50	50	50	50	50	50	50	50	50
	Na	14	14	11	12	13	9	14	12	12	15
	Ne	7.73994	7.80031	6.62252	4.50045	6.90608	2.85225	9.2081	7.44048	7.69231	5.98086
	I	2.25391	2.31095	2.045	1.82889	2.14769	1.39429	2.40485	2.17588	2.2019	2.16056
	Ho	0.44	0.14	0.24	0.2	0.34	0.28	0.4	0.68	0.54	0.62
	He	0.8708	0.8718	0.849	0.7778	0.8552	0.6494	0.8914	0.8656	0.87	0.8328
	uHe	0.879596	0.880606	0.857576	0.785657	0.863838	0.65596	0.900404	0.874343	0.878788	0.841212
	F	0.494718	0.839413	0.717314	0.742864	0.602432	0.568833	0.551268	0.214418	0.37931	0.255524
HZ	N	42	42	42	42	42	42	42	42	42	42
	Na	14	9	10	10	13	12	14	12	11	13
	Ne	7.70306	5.89967	6.07229	7.056	5.93939	3.93311	8.64706	7.75385	6.56983	4.1215
	I	2.27611	1.98039	2.03141	2.07604	2.05066	1.75738	2.37452	2.20131	2.09276	1.86861
	Ho	0.309524	0.047619	0.047619	0.380952	0.309524	0.357143	0.214286	0.619048	0.452381	0.190476
	He	0.870181	0.830499	0.835317	0.858277	0.831633	0.745748	0.884354	0.871032	0.847789	0.75737
	uHe	0.880666	0.840505	0.845382	0.868617	0.841652	0.754733	0.895009	0.881526	0.858003	0.766495
	F	0.6443	0.942662	0.942993	0.556143	0.627812	0.521095	0.757692	0.289294	0.466399	0.748503
QM	N	49	49	49	49	49	49	49	49	49	49
	Na	15	14	11	7	14	9	17	10	13	13
	Ne	9.68145	6.56908	5.66274	4.18657	6.83073	4.38139	7.10355	6.0025	9.14667	4.18657
	I	2.455	2.22489	1.97024	1.59742	2.19727	1.6991	2.33808	1.93168	2.33597	1.93282
	Ho	0.367347	0.204082	0.204082	0.204082	0.285714	0.346939	0.183673	0.44898	0.612245	0.142857
	He	0.89671	0.847772	0.823407	0.761141	0.853603	0.771762	0.859225	0.833403	0.890671	0.761141
	uHe	0.905954	0.856512	0.831896	0.768988	0.862403	0.779718	0.868083	0.841995	0.899853	0.768988
	F	0.590339	0.759273	0.75215	0.731874	0.665284	0.550459	0.786234	0.461269	0.312602	0.812312
SX	N	69	69	69	69	69	69	69	69	69	69
	Na	18	12	11	12	16	11	18	14	13	11
	Ne	9.16458	5.83099	4.93368	6.82581	8.44149	4.11317	8.92409	6.60791	6.71509	3.55299
	I	2.51136	2.03883	1.862	2.12087	2.34386	1.75322	2.44321	2.18843	2.18982	1.70286
	Ho	0.347826	0.217391	0.15942	0.304348	0.391304	0.362319	0.347826	0.652174	0.637681	0.304348
	He	0.890884	0.828502	0.797311	0.853497	0.881537	0.756879	0.887944	0.848666	0.851082	0.718547
	uHe	0.897387	0.83455	0.803131	0.859727	0.887972	0.762403	0.894425	0.854861	0.857294	0.723791
	F	0.609572	0.737609	0.800053	0.643411	0.556112	0.521299	0.608279	0.231531	0.25074	0.57644
XN	N	48	48	48	48	48	48	48	48	48	48
	Na	16	14	12	11	12	6	16	12	13	11
	Ne	6.86736	9.17928	5.23042	4.95484	6.4	2.83047	10.1275	6.16867	7.2	4.2905
	I	2.22715	2.41987	1.9456	1.94228	2.09347	1.19043	2.47474	2.07789	2.21806	1.84051
	Ho	0.395833	0.0833333	0.25	0.1875	0.25	0.229167	0.375	0.604167	0.520833	0.25
	He	0.854384	0.891059	0.808811	0.798177	0.84375	0.646701	0.901259	0.837891	0.861111	0.766927
	uHe	0.863377	0.900439	0.817325	0.806579	0.852632	0.653509	0.910746	0.846711	0.870175	0.775
	F	0.536703	0.906478	0.690904	0.76509	0.703704	0.645638	0.583915	0.278943	0.395161	0.674024
YX	N	34	34	34	34	34	34	34	34	34	34
	Na	14	12	11	11	12	10	14	12	12	8
	Ne	5.5179	10.2301	5.97416	6.51268	8.31655	5.31494	7.97241	6.72093	6.96386	3.81518
	I	2.0824	2.40543	2.02389	2.09281	2.25996	1.87195	2.30895	2.11494	2.19074	1.54196
	Ho	0.264706	0.0882353	0.323529	0.235294	0.264706	0.352941	0.323529	0.617647	0.558824	0.147059
	He	0.818772	0.902249	0.832612	0.846453	0.879758	0.811851	0.874567	0.851211	0.856401	0.737889
	uHe	0.830992	0.915716	0.84504	0.859087	0.892888	0.823968	0.887621	0.863916	0.869183	0.748903
	F	0.676704	0.902205	0.611429	0.722024	0.699115	0.565264	0.630069	0.27439	0.347475	0.800703
Mean and SE over Pops for each Locus
		TM045	TM058	TM065	TM069	TM072	TM076	TM077	TM085	TM092	TM099
N	Mean	48.6667	48.6667	48.6667	48.6667	48.6667	48.6667	48.6667	48.6667	48.6667	48.6667
	SE	4.74459	4.74459	4.74459	4.74459	4.74459	4.74459	4.74459	4.74459	4.74459	4.74459
Na	Mean	15.1667	12.5	11	10.5	13.3333	9.5	15.5	12	12.3333	11.8333
	SE	0.654047	0.806226	0.258199	0.763763	0.614636	0.846562	0.718795	0.516398	0.333333	0.980363
Ne	Mean	7.77905	7.5849	5.7493	5.67272	7.13904	3.90422	8.66378	6.78239	7.38129	4.3246
	SE	0.618873	0.742374	0.248955	0.517906	0.417035	0.38824	0.425011	0.282601	0.388273	0.349264
I	Mean	2.30099	2.23006	1.97969	1.94305	2.18215	1.61106	2.39072	2.11502	2.20487	1.84122
	SE	0.0643031	0.0757749	0.0282827	0.0825088	0.0442623	0.10667	0.0256478	0.0414455	0.0318154	0.0855997
Ho	Mean	0.354206	0.13011	0.204108	0.252029	0.306875	0.321418	0.307386	0.603669	0.553661	0.27579
	SE	0.025373	0.0282453	0.0383586	0.0309884	0.0213646	0.0222261	0.0360636	0.0329343	0.0271048	0.0733672
He	Mean	0.866955	0.86198	0.82441	0.815891	0.85758	0.73039	0.883125	0.8513	0.862842	0.762446
	SE	0.0114932	0.0127506	0.00768026	0.0172309	0.00806605	0.0275973	0.00596227	0.00605778	0.00641622	0.0158403
uHe	Mean	0.876329	0.871388	0.833391	0.824776	0.866898	0.738382	0.892715	0.860559	0.872216	0.770731
	SE	0.0109144	0.0134486	0.00824698	0.0176017	0.00814466	0.0282105	0.00584546	0.00635029	0.00644205	0.0160069
F	Mean	0.592056	0.84794	0.752474	0.693568	0.64241	0.562098	0.65291	0.291641	0.358615	0.644584
	SE	0.0275337	0.0343759	0.0460008	0.0322615	0.0236322	0.0187222	0.0393106	0.0359698	0.0301439	0.0856706
Grand Mean and SE over Pops and Loci
		Total
N	Mean	48.6667
	SE	1.3812
Na	Mean	12.3667
	SE	0.308053
Ne	Mean	6.49813
	SE	0.233213
I	Mean	2.07988
	SE	0.0346552
Ho	Mean	0.330925
	SE	0.0209143
He	Mean	0.831692
	SE	0.00729509
uHe	Mean	0.840738
	SE	0.00739024
F	Mean	0.603829
	SE	0.0240139
F-Statistics and Estimates of Nm over All Pops for each Locus
All Pops.		TM045	TM058	TM065	TM069	TM072	TM076	TM077	TM085	TM092	TM099	Mean	SE
	Fis	0.591437	0.849057	0.752419	0.691099	0.642162	0.559937	0.651934	0.290886	0.358329	0.638282	0.602554	0.0532363
	Fit	0.599154	0.852162	0.755751	0.697586	0.648646	0.57379	0.65721	0.298268	0.367127	0.648367	0.609806	0.0527409
	Fst	0.0188891	0.0205748	0.0134586	0.0209991	0.0181203	0.03148	0.015157	0.0104099	0.0137107	0.027879	0.0190679	0.00207912
	Nm	12.9851	11.9008	18.3255	11.6553	13.5467	7.69155	16.244	23.7656	17.984	8.71733	14.2816	1.53852
Percentage of Polymorphic Loci
Population	%P
HS	1
HZ	1
QM	1
SX	1
XN	1
YX	1
Mean	1
SE	0
Na = No. of Different Alleles
Ne = No. of Effective Alleles = 1 / (Sum pi^2)
I = Shannon's Information Index = -1* Sum (pi * Ln (pi))
Ho = Observed Heterozygosity = No. of Hets / N
He = Expected Heterozygosity = 1 - Sum pi^2
uHe = Unbiased Expected Heterozygosity = (2N / (2N-1)) * He
F = Fixation Index = (He - Ho) / He = 1 - (Ho / He)
Where pi is the frequency of the ith allele for the population & Sum pi^2 is the sum of the squared population allele frequencies.
Fis = (Mean He - Mean Ho) / Mean He
Fit = (Ht - Mean Ho) / Ht
Fst = (Ht - Mean He) / Ht
Nm = [(1 / Fst) - 1] / 4
Key: Mean He = Average He across the populations. Mean Ho = Average Ho across the populations.
Ht = Total Expected Heterozygosity = 1 - Sum tpi^2 where tpi is the frequency of the ith allele for the total & Sum tpi^2 is the sum of the squared total allele frequencies.
Tip: Choose the Step by Step option to show Mean He, Mean Ho and Ht values.
Note:
Mean F-Statistics represent arithmetic averages. See G-Statistics for an alternative mean Fst estimate, calculated based on the average Hs and Ht over loci.

## Sheet: HFL(50%)
Heterozygosity, Fstatistics and Polymorphism by Locus for Codominant Data
Data Sheet	50GenAlex
Data Title	Codominant data - fragnebt size
No. Loci	10
No. Samples	146
No. Pops.	6
Sample Size, No. Alleles, No. Effective Alleles, Information Index, Observed Heterozygosity, Expected and Unbiased Expected Heterozygosity, and Fixation Index
Pop		TM045	TM058	TM065	TM069	TM072	TM076	TM077	TM085	TM092	TM099
HS	N	24	24	24	24	24	24	24	24	24	24
	Na	12	13	11	11	12	7	14	10	10	13
	Ne	8	8	7.48052	5.21267	8	3.74026	8.53333	6.69767	8.22857	8.22857
	I	2.24398	2.29468	2.18151	1.94157	2.23951	1.56173	2.3868	2.0464	2.1844	2.31266
	Ho	0.458333	0.0833333	0.375	0.166667	0.375	0.333333	0.5	0.666667	0.583333	0.708333
	He	0.875	0.875	0.866319	0.80816	0.875	0.732639	0.882812	0.850694	0.878472	0.878472
	uHe	0.893617	0.893617	0.884752	0.825355	0.893617	0.748227	0.901596	0.868794	0.897163	0.897163
	F	0.47619	0.904762	0.567134	0.79377	0.571429	0.545024	0.433628	0.216327	0.335968	0.193676
HZ	N	23	23	23	23	23	23	23	23	23	23
	Na	13	9	10	10	11	11	11	11	9	10
	Ne	7.66667	6.08046	7.50355	7.05333	7.10067	4.74439	6.6962	7.19728	5.8453	6.18713
	I	2.2491	1.99282	2.14176	2.10462	2.13993	1.91533	2.16076	2.1644	1.94947	2.00785
	Ho	0.391304	0	0.0434783	0.434783	0.26087	0.391304	0.26087	0.695652	0.478261	0.26087
	He	0.869565	0.835539	0.86673	0.858223	0.859168	0.789225	0.850662	0.861059	0.828922	0.838374
	uHe	0.888889	0.854106	0.88599	0.877295	0.878261	0.806763	0.869565	0.880193	0.847343	0.857005
	F	0.55	1	0.949836	0.493392	0.69637	0.504192	0.693333	0.192097	0.423033	0.688839
QM	N	26	26	26	26	26	26	26	26	26	26
	Na	13	11	11	7	14	8	13	9	12	12
	Ne	9.72662	7.77011	7.34783	5.06367	7.04167	4.56757	7.63842	6.20183	9.01333	7.38798
	I	2.42289	2.19321	2.16079	1.73626	2.25338	1.71762	2.26279	1.96008	2.29715	2.22126
	Ho	0.461538	0.269231	0.192308	0.269231	0.307692	0.307692	0.230769	0.384615	0.576923	0.192308
	He	0.897189	0.871302	0.863905	0.802515	0.857988	0.781065	0.869083	0.838757	0.889053	0.864645
	uHe	0.914781	0.888386	0.880845	0.81825	0.874811	0.79638	0.886124	0.855204	0.906486	0.881599
	F	0.485573	0.691002	0.777397	0.664516	0.641379	0.606061	0.734468	0.541446	0.351082	0.777588
SX	N	32	32	32	32	32	32	32	32	32	32
	Na	15	11	10	11	14	11	15	14	12	10
	Ne	10.3434	8.15936	5.93623	7.75758	8.49793	5.01961	8.15936	8.60504	8.75214	4.87619
	I	2.51909	2.22768	1.976	2.20491	2.3355	1.93054	2.38961	2.37736	2.29459	1.84128
	Ho	0.375	0.28125	0.125	0.25	0.375	0.34375	0.28125	0.78125	0.75	0.40625
	He	0.90332	0.877441	0.831543	0.871094	0.882324	0.800781	0.877441	0.883789	0.885742	0.794922
	uHe	0.917659	0.891369	0.844742	0.884921	0.896329	0.813492	0.891369	0.897817	0.899802	0.80754
	F	0.584865	0.679466	0.849677	0.713004	0.574986	0.570732	0.679466	0.116022	0.153252	0.488943
XN	N	19	19	19	19	19	19	19	19	19	19
	Na	12	12	11	10	11	5	14	11	12	11
	Ne	6.01667	10.9394	6.27826	6.33333	8.20455	3.22321	8.11236	7.14851	9.75676	7.76344
	I	2.14221	2.4337	2.10283	2.08906	2.23981	1.26742	2.34697	2.16385	2.36532	2.18774
	Ho	0.368421	0	0.368421	0.105263	0.263158	0.368421	0.526316	0.789474	0.421053	0.368421
	He	0.833795	0.908587	0.84072	0.842105	0.878116	0.689751	0.876731	0.860111	0.897507	0.871191
	uHe	0.85633	0.933144	0.863442	0.864865	0.901849	0.708393	0.900427	0.883357	0.921764	0.894737
	F	0.55814	1	0.561779	0.875	0.700315	0.465863	0.399684	0.0821256	0.530864	0.577107
YX	N	22	22	22	22	22	22	22	22	22	22
	Na	11	12	10	11	12	9	13	12	11	8
	Ne	5.90244	9.87755	6.49664	6.86525	8.06667	5.83133	9.87755	6.45333	7.80645	4.32143
	I	2.04056	2.38001	2.03246	2.13706	2.23949	1.91538	2.41217	2.08262	2.22543	1.66725
	Ho	0.227273	0.136364	0.409091	0.181818	0.318182	0.318182	0.363636	0.636364	0.5	0.136364
	He	0.830579	0.89876	0.846074	0.854339	0.876033	0.828512	0.89876	0.845041	0.871901	0.768595
	uHe	0.849894	0.919662	0.865751	0.874207	0.896406	0.84778	0.919662	0.864693	0.892178	0.786469
	F	0.726368	0.848276	0.516484	0.787183	0.636792	0.61596	0.595402	0.246944	0.42654	0.822581
Mean and SE over Pops for each Locus
		TM045	TM058	TM065	TM069	TM072	TM076	TM077	TM085	TM092	TM099
N	Mean	24.3333	24.3333	24.3333	24.3333	24.3333	24.3333	24.3333	24.3333	24.3333	24.3333
	SE	1.80123	1.80123	1.80123	1.80123	1.80123	1.80123	1.80123	1.80123	1.80123	1.80123
Na	Mean	12.6667	11.3333	10.5	10	12.3333	8.5	13.3333	11.1667	11	10.6667
	SE	0.557773	0.557773	0.223607	0.632456	0.557773	0.957427	0.557773	0.703167	0.516398	0.71492
Ne	Mean	7.94264	8.47115	6.8405	6.38097	7.81858	4.52106	8.16954	7.05061	8.23376	6.46079
	SE	0.750503	0.697525	0.280398	0.435282	0.246572	0.379097	0.428401	0.348763	0.550252	0.654328
I	Mean	2.26964	2.25368	2.09923	2.03558	2.24127	1.71801	2.32652	2.13245	2.21939	2.03967
	SE	0.0719971	0.0638816	0.0326735	0.0695287	0.025367	0.108091	0.0395416	0.0581915	0.0597534	0.101406
Ho	Mean	0.380312	0.128363	0.252216	0.234627	0.31665	0.34378	0.360473	0.659004	0.551595	0.345424
	SE	0.0348313	0.0510764	0.0623254	0.0467755	0.0207082	0.0128225	0.0516404	0.0603241	0.0469378	0.0837122
He	Mean	0.868241	0.877772	0.852549	0.839406	0.871438	0.770329	0.875915	0.856575	0.875266	0.836033
	SE	0.0125446	0.0103656	0.00617192	0.0114394	0.00419666	0.0205738	0.00647274	0.00647632	0.00993952	0.0183479
uHe	Mean	0.886862	0.896714	0.87092	0.857482	0.890212	0.786839	0.89479	0.87501	0.894122	0.854085
	SE	0.0116569	0.01122	0.00654435	0.0116203	0.0044826	0.0204589	0.00687942	0.00620236	0.0102478	0.0191591
F	Mean	0.563523	0.853918	0.703718	0.721144	0.636879	0.551305	0.58933	0.232493	0.370123	0.591456
	SE	0.0369184	0.0583873	0.0732952	0.0542989	0.0228751	0.0238853	0.0578076	0.0667657	0.0517629	0.0942498
Grand Mean and SE over Pops and Loci
		Total
N	Mean	24.3333
	SE	0.52436
Na	Mean	11.15
	SE	0.250226
Ne	Mean	7.18896
	SE	0.2095
I	Mean	2.13354
	SE	0.0294847
Ho	Mean	0.357244
	SE	0.0239992
He	Mean	0.852352
	SE	0.00528709
uHe	Mean	0.870704
	SE	0.00538839
F	Mean	0.581389
	SE	0.0275354
F-Statistics and Estimates of Nm over All Pops for each Locus
All Pops.		TM045	TM058	TM065	TM069	TM072	TM076	TM077	TM085	TM092	TM099	Mean	SE
	Fis	0.561975	0.853763	0.704162	0.720485	0.636635	0.553722	0.588461	0.230653	0.369798	0.58683	0.580648	0.0558434
	Fit	0.57783	0.85778	0.712214	0.729455	0.645755	0.568783	0.602617	0.248204	0.385446	0.603354	0.593144	0.0546405
	Fst	0.036197	0.0274735	0.0272166	0.0320944	0.0250976	0.0337473	0.0343995	0.0228127	0.0248301	0.0399935	0.0303862	0.0017985
	Nm	6.65665	8.84969	8.93556	7.53953	9.71111	7.15801	7.01755	10.7088	9.81842	6.00101	8.23964	0.497572
Percentage of Polymorphic Loci
Population	%P
HS	1
HZ	1
QM	1
SX	1
XN	1
YX	1
Mean	1
SE	0
Na = No. of Different Alleles
Ne = No. of Effective Alleles = 1 / (Sum pi^2)
I = Shannon's Information Index = -1* Sum (pi * Ln (pi))
Ho = Observed Heterozygosity = No. of Hets / N
He = Expected Heterozygosity = 1 - Sum pi^2
uHe = Unbiased Expected Heterozygosity = (2N / (2N-1)) * He
F = Fixation Index = (He - Ho) / He = 1 - (Ho / He)
Where pi is the frequency of the ith allele for the population & Sum pi^2 is the sum of the squared population allele frequencies.
Fis = (Mean He - Mean Ho) / Mean He
Fit = (Ht - Mean Ho) / Ht
Fst = (Ht - Mean He) / Ht
Nm = [(1 / Fst) - 1] / 4
Key: Mean He = Average He across the populations. Mean Ho = Average Ho across the populations.
Ht = Total Expected Heterozygosity = 1 - Sum tpi^2 where tpi is the frequency of the ith allele for the total & Sum tpi^2 is the sum of the squared total allele frequencies.
Tip: Choose the Step by Step option to show Mean He, Mean Ho and Ht values.
Note:
Mean F-Statistics represent arithmetic averages. See G-Statistics for an alternative mean Fst estimate, calculated based on the average Hs and Ht over loci.

## Sheet: HFL(45%)
Heterozygosity, Fstatistics and Polymorphism by Locus for Codominant Data
Data Sheet	45GenAlex
Data Title	Codominant data - fragnebt size
No. Loci	10
No. Samples	131
No. Pops.	6
Sample Size, No. Alleles, No. Effective Alleles, Information Index, Observed Heterozygosity, Expected and Unbiased Expected Heterozygosity, and Fixation Index
Pop		TM045	TM058	TM065	TM069	TM072	TM076	TM077	TM085	TM092	TM099
HS	N	21	21	21	21	21	21	21	21	21	21
	Na	12	12	10	10	12	7	13	10	10	13
	Ne	7.80531	7.60345	7.53846	5.15789	8.90909	3.85153	9.38298	6.3913	7.66957	8.90909
	I	2.24404	2.22514	2.14652	1.89407	2.30128	1.58928	2.39827	2.02729	2.13459	2.36089
	Ho	0.47619	0.0952381	0.380952	0.190476	0.380952	0.285714	0.47619	0.714286	0.571429	0.714286
	He	0.871882	0.868481	0.867347	0.806122	0.887755	0.740363	0.893424	0.843537	0.869615	0.887755
	uHe	0.893148	0.889663	0.888502	0.825784	0.909408	0.75842	0.915215	0.864111	0.890825	0.909408
	F	0.453836	0.890339	0.560784	0.763713	0.570881	0.614089	0.467005	0.153226	0.342894	0.195402
HZ	N	21	21	21	21	21	21	21	21	21	21
	Na	13	8	10	10	11	11	11	11	9	10
	Ne	8.32075	5.44444	6.94488	7	7.17073	4.92737	6.3913	8.01818	5.54717	6.43796
	I	2.2976	1.88395	2.10228	2.10063	2.14433	1.94858	2.12066	2.21844	1.91016	2.0333
	Ho	0.428571	0	0.047619	0.47619	0.285714	0.428571	0.238095	0.714286	0.52381	0.238095
	He	0.879819	0.816327	0.856009	0.857143	0.860544	0.797052	0.843537	0.875283	0.819728	0.844671
	uHe	0.901278	0.836237	0.876887	0.878049	0.881533	0.816492	0.864111	0.896632	0.839721	0.865273
	F	0.512887	1	0.944371	0.444444	0.667984	0.462304	0.717742	0.183938	0.360996	0.718121
QM	N	23	23	23	23	23	23	23	23	23	23
	Na	13	11	11	7	14	7	13	9	11	12
	Ne	10.6869	8.01515	7.55714	4.94393	7.14865	4.44538	8.07634	6.6125	8.60163	8.33071
	I	2.463	2.21729	2.18667	1.72063	2.27107	1.67212	2.30469	2.00273	2.24442	2.27893
	Ho	0.434783	0.304348	0.173913	0.217391	0.347826	0.304348	0.26087	0.434783	0.565217	0.217391
	He	0.906427	0.875236	0.867675	0.797732	0.860113	0.775047	0.876181	0.848771	0.883743	0.879962
	uHe	0.92657	0.894686	0.886957	0.815459	0.879227	0.792271	0.895652	0.867633	0.903382	0.899517
	F	0.520334	0.652268	0.799564	0.727488	0.595604	0.607317	0.702265	0.487751	0.360428	0.752954
SX	N	28	28	28	28	28	28	28	28	28	28
	Na	16	11	10	11	15	11	14	14	12	10
	Ne	10.8138	7.95939	6.45267	6.96889	8.85876	5.09091	9.16959	8.52174	9.27811	4.53179
	I	2.57606	2.22154	2.03192	2.12257	2.3966	1.95489	2.40879	2.36973	2.32651	1.82032
	Ho	0.428571	0.357143	0.107143	0.321429	0.392857	0.428571	0.25	0.785714	0.785714	0.428571
	He	0.907526	0.874362	0.845026	0.856505	0.887117	0.803571	0.890944	0.882653	0.892219	0.779337
	uHe	0.924026	0.89026	0.86039	0.872078	0.903247	0.818182	0.907143	0.898701	0.908442	0.793506
	F	0.527758	0.591539	0.873208	0.624721	0.557153	0.466667	0.719399	0.109827	0.119371	0.450082
XN	N	18	18	18	18	18	18	18	18	18	18
	Na	12	12	11	10	11	5	14	11	12	11
	Ne	6.75	10.8	6.41584	6	8.30769	3.27273	7.62353	7.2809	9.81818	7.62353
	I	2.19861	2.42827	2.11215	2.06449	2.24486	1.27968	2.31275	2.17759	2.37256	2.18511
	Ho	0.388889	0	0.333333	0.111111	0.222222	0.388889	0.555556	0.777778	0.444444	0.388889
	He	0.851852	0.907407	0.844136	0.833333	0.87963	0.694444	0.868827	0.862654	0.898148	0.868827
	uHe	0.87619	0.933333	0.868254	0.857143	0.904762	0.714286	0.893651	0.887302	0.92381	0.893651
	F	0.543478	1	0.605119	0.866667	0.747368	0.44	0.360568	0.09839	0.505155	0.552398
YX	N	20	20	20	20	20	20	20	20	20	20
	Na	10	12	10	11	12	8	13	10	11	8
	Ne	5.6338	9.52381	6.83761	7.07965	7.84314	5.47945	10	6.10687	7.40741	4.12371
	I	1.97059	2.36704	2.06965	2.16087	2.23863	1.8479	2.40918	1.97691	2.20835	1.65935
	Ho	0.25	0.15	0.45	0.2	0.35	0.3	0.35	0.65	0.5	0.15
	He	0.8225	0.895	0.85375	0.85875	0.8725	0.8175	0.9	0.83625	0.865	0.7575
	uHe	0.84359	0.917949	0.875641	0.880769	0.894872	0.838462	0.923077	0.857692	0.887179	0.776923
	F	0.696049	0.832402	0.472914	0.767103	0.598854	0.633028	0.611111	0.22272	0.421965	0.80198
Mean and SE over Pops for each Locus
		TM045	TM058	TM065	TM069	TM072	TM076	TM077	TM085	TM092	TM099
N	Mean	21.8333	21.8333	21.8333	21.8333	21.8333	21.8333	21.8333	21.8333	21.8333	21.8333
	SE	1.4004	1.4004	1.4004	1.4004	1.4004	1.4004	1.4004	1.4004	1.4004	1.4004
Na	Mean	12.6667	11	10.3333	9.83333	12.5	8.16667	13	10.8333	10.8333	10.6667
	SE	0.802773	0.632456	0.210819	0.600925	0.67082	0.980363	0.447214	0.703167	0.477261	0.71492
Ne	Mean	8.33509	8.22437	6.95777	6.19173	8.03968	4.51123	8.44062	7.15525	8.05368	6.65946
	SE	0.851766	0.742741	0.204928	0.396159	0.32074	0.337643	0.543174	0.391792	0.626119	0.812186
I	Mean	2.29165	2.22387	2.1082	2.01054	2.26613	1.71541	2.32572	2.12878	2.19943	2.05632
	SE	0.0864655	0.0770001	0.022347	0.0692318	0.0338261	0.105975	0.0453844	0.0626452	0.0673566	0.111462
Ho	Mean	0.401167	0.151121	0.248827	0.252766	0.329929	0.356016	0.355118	0.679474	0.565102	0.356205
	SE	0.0322814	0.0618392	0.0661413	0.0524769	0.0263579	0.0273001	0.0543099	0.0529518	0.0480317	0.0837191
He	Mean	0.873334	0.872802	0.855657	0.834931	0.87461	0.77133	0.878819	0.858192	0.871409	0.836342
	SE	0.0133591	0.0127891	0.00420559	0.0111691	0.00505593	0.0189006	0.00848634	0.00751738	0.0115692	0.0224621
uHe	Mean	0.894134	0.893688	0.876105	0.85488	0.895508	0.789685	0.899808	0.878679	0.892226	0.85638
	SE	0.0127467	0.0135276	0.00440028	0.0114142	0.00516235	0.0187786	0.00848928	0.00723928	0.0117885	0.0233862
F	Mean	0.54239	0.827758	0.709327	0.699023	0.622974	0.537234	0.596348	0.209309	0.351801	0.578489
	SE	0.0331788	0.0706798	0.0772573	0.0600182	0.0293694	0.0365346	0.0615457	0.058793	0.0525047	0.0937742
Grand Mean and SE over Pops and Loci
		Total
N	Mean	21.8333
	SE	0.407671
Na	Mean	10.9833
	SE	0.261991
Ne	Mean	7.25689
	SE	0.224904
I	Mean	2.13261
	SE	0.0307721
Ho	Mean	0.369573
	SE	0.0245597
He	Mean	0.852743
	SE	0.00548594
uHe	Mean	0.873109
	SE	0.00559677
F	Mean	0.567465
	SE	0.0281897
F-Statistics and Estimates of Nm over All Pops for each Locus
All Pops.		TM045	TM058	TM065	TM069	TM072	TM076	TM077	TM085	TM092	TM099	Mean	SE
	Fis	0.540648	0.826855	0.709198	0.697261	0.62277	0.538439	0.595914	0.208249	0.351507	0.574091	0.566493	0.0563083
	Fit	0.557061	0.832536	0.716002	0.708288	0.632087	0.557261	0.609568	0.224626	0.369313	0.593167	0.579991	0.0551979
	Fst	0.0357296	0.0328115	0.023398	0.0364243	0.0246983	0.0407789	0.0337904	0.0206845	0.0274574	0.0447894	0.0320562	0.0024809
	Nm	6.74701	7.36929	10.4347	6.61355	9.87214	5.88062	7.14856	11.8364	8.85503	5.33168	8.00889	0.67583
Percentage of Polymorphic Loci
Population	%P
HS	1
HZ	1
QM	1
SX	1
XN	1
YX	1
Mean	1
SE	0
Na = No. of Different Alleles
Ne = No. of Effective Alleles = 1 / (Sum pi^2)
I = Shannon's Information Index = -1* Sum (pi * Ln (pi))
Ho = Observed Heterozygosity = No. of Hets / N
He = Expected Heterozygosity = 1 - Sum pi^2
uHe = Unbiased Expected Heterozygosity = (2N / (2N-1)) * He
F = Fixation Index = (He - Ho) / He = 1 - (Ho / He)
Where pi is the frequency of the ith allele for the population & Sum pi^2 is the sum of the squared population allele frequencies.
Fis = (Mean He - Mean Ho) / Mean He
Fit = (Ht - Mean Ho) / Ht
Fst = (Ht - Mean He) / Ht
Nm = [(1 / Fst) - 1] / 4
Key: Mean He = Average He across the populations. Mean Ho = Average Ho across the populations.
Ht = Total Expected Heterozygosity = 1 - Sum tpi^2 where tpi is the frequency of the ith allele for the total & Sum tpi^2 is the sum of the squared total allele frequencies.
Tip: Choose the Step by Step option to show Mean He, Mean Ho and Ht values.
Note:
Mean F-Statistics represent arithmetic averages. See G-Statistics for an alternative mean Fst estimate, calculated based on the average Hs and Ht over loci.

## Sheet: HFL(40%)
Heterozygosity, Fstatistics and Polymorphism by Locus for Codominant Data
Data Sheet	40GenAlex
Data Title	Codominant data - fragnebt size
No. Loci	10
No. Samples	116
No. Pops.	6
Sample Size, No. Alleles, No. Effective Alleles, Information Index, Observed Heterozygosity, Expected and Unbiased Expected Heterozygosity, and Fixation Index
Pop		TM045	TM058	TM065	TM069	TM072	TM076	TM077	TM085	TM092	TM099
HS	N	20	20	20	20	20	20	20	20	20	20
	Na	12	12	10	10	12	7	13	10	10	13
	Ne	8.08081	7.54717	7.76699	5.51724	8.79121	3.8835	9.09091	6.45161	7.76699	8.69565
	I	2.2677	2.23086	2.162	1.9313	2.29599	1.5972	2.38648	2.0401	2.14356	2.35355
	Ho	0.5	0.1	0.35	0.2	0.35	0.25	0.5	0.75	0.55	0.7
	He	0.87625	0.8675	0.87125	0.81875	0.88625	0.7425	0.89	0.845	0.87125	0.885
	uHe	0.898718	0.889744	0.89359	0.839744	0.908974	0.761538	0.912821	0.866667	0.89359	0.907692
	F	0.429387	0.884726	0.598278	0.755725	0.605078	0.6633	0.438202	0.112426	0.368723	0.20904
HZ	N	19	19	19	19	19	19	19	19	19	19
	Na	11	8	10	10	11	11	11	11	9	7
	Ne	7.29293	6.33333	7.07843	6.81132	7.29293	4.68831	6.33333	8.02222	5.73016	5.51145
	I	2.15538	1.95508	2.11431	2.08542	2.16838	1.92725	2.12736	2.20711	1.91686	1.81965
	Ho	0.421053	0	0	0.473684	0.315789	0.421053	0.210526	0.789474	0.526316	0.157895
	He	0.862881	0.842105	0.858726	0.853186	0.862881	0.786704	0.842105	0.875346	0.825485	0.81856
	uHe	0.886202	0.864865	0.881935	0.876245	0.886202	0.807966	0.864865	0.899004	0.847795	0.840683
	F	0.512039	1	1	0.444805	0.634029	0.464789	0.75	0.0981013	0.362416	0.807107
QM	N	21	21	21	21	21	21	21	21	21	21
	Na	13	10	11	7	14	7	13	9	11	11
	Ne	10.1379	7.73684	7	5.04	7.80531	4.36634	7.875	6.3913	9.09278	7.41176
	I	2.44001	2.15238	2.15147	1.73414	2.32557	1.67437	2.30634	1.99452	2.2754	2.1724
	Ho	0.47619	0.333333	0.190476	0.190476	0.333333	0.333333	0.238095	0.47619	0.52381	0.238095
	He	0.901361	0.870748	0.857143	0.801587	0.871882	0.770975	0.873016	0.843537	0.890023	0.865079
	uHe	0.923345	0.891986	0.878049	0.821138	0.893148	0.789779	0.894309	0.864111	0.911731	0.886179
	F	0.471698	0.617188	0.777778	0.762376	0.617685	0.567647	0.727273	0.435484	0.411465	0.724771
SX	N	24	24	24	24	24	24	24	24	24	24
	Na	15	11	10	10	13	11	14	12	12	10
	Ne	11.7551	8.11268	6.62069	6.62069	7.94483	5.73134	9.07087	7.38462	9.36585	5.40845
	I	2.58487	2.23669	2.0483	2.05942	2.27309	2.02295	2.41135	2.1948	2.33286	1.91599
	Ho	0.458333	0.333333	0.0833333	0.333333	0.458333	0.416667	0.291667	0.791667	0.791667	0.458333
	He	0.914931	0.876736	0.848958	0.848958	0.874132	0.825521	0.889757	0.864583	0.893229	0.815104
	uHe	0.934397	0.89539	0.867021	0.867021	0.89273	0.843085	0.908688	0.882979	0.912234	0.832447
	F	0.499051	0.619802	0.90184	0.607362	0.47567	0.495268	0.672195	0.0843373	0.113703	0.4377
XN	N	16	16	16	16	16	16	16	16	16	16
	Na	11	12	11	10	11	5	14	11	12	11
	Ne	6.32099	10.6667	6.82667	6.5641	8.67797	3.32468	8.25806	7.64179	9.84615	6.82667
	I	2.11543	2.42602	2.14672	2.11759	2.2718	1.29732	2.35754	2.21213	2.38185	2.12549
	Ho	0.375	0	0.375	0.125	0.1875	0.375	0.5625	0.8125	0.5	0.375
	He	0.841797	0.90625	0.853516	0.847656	0.884766	0.699219	0.878906	0.869141	0.898438	0.853516
	uHe	0.868952	0.935484	0.881048	0.875	0.913306	0.721774	0.907258	0.897177	0.927419	0.881048
	F	0.554524	1	0.560641	0.852535	0.788079	0.463687	0.36	0.0651685	0.443478	0.560641
YX	N	16	16	16	16	16	16	16	16	16	16
	Na	10	12	10	11	10	8	11	9	11	8
	Ne	6.4	8.82759	7.42029	7.42029	7.31429	5.12	9.30909	5.75281	7.42029	4.41379
	I	2.05212	2.33057	2.13087	2.17636	2.12458	1.80911	2.31155	1.92523	2.21918	1.71567
	Ho	0.3125	0.1875	0.5625	0.1875	0.3125	0.3125	0.3125	0.6875	0.5625	0.1875
	He	0.84375	0.886719	0.865234	0.865234	0.863281	0.804688	0.892578	0.826172	0.865234	0.773438
	uHe	0.870968	0.915323	0.893145	0.893145	0.891129	0.830645	0.921371	0.852823	0.893145	0.798387
	F	0.62963	0.788546	0.349887	0.783296	0.638009	0.61165	0.649891	0.167849	0.349887	0.757576
Mean and SE over Pops for each Locus
		TM045	TM058	TM065	TM069	TM072	TM076	TM077	TM085	TM092	TM099
N	Mean	19.3333	19.3333	19.3333	19.3333	19.3333	19.3333	19.3333	19.3333	19.3333	19.3333
	SE	1.2561	1.2561	1.2561	1.2561	1.2561	1.2561	1.2561	1.2561	1.2561	1.2561
Na	Mean	12	10.8333	10.3333	9.66667	11.8333	8.16667	12.6667	10.3333	10.8333	10
	SE	0.730297	0.654047	0.210819	0.557773	0.600925	0.980363	0.557773	0.494413	0.477261	0.894427
Ne	Mean	8.33129	8.20405	7.11884	6.32894	7.97109	4.51903	8.32288	6.94073	8.2037	6.37796
	SE	0.892535	0.594726	0.169337	0.359832	0.264054	0.351816	0.457714	0.35639	0.626141	0.637457
I	Mean	2.26925	2.22193	2.12561	2.01737	2.24324	1.72137	2.31677	2.09565	2.21162	2.01712
	SE	0.0841729	0.0657761	0.0169017	0.0656619	0.0321206	0.10622	0.0414239	0.0510475	0.0681464	0.0981725
Ho	Mean	0.423846	0.159028	0.260218	0.251666	0.326243	0.351425	0.352548	0.717888	0.575715	0.352804
	SE	0.0285893	0.0620858	0.0849462	0.0524521	0.0354073	0.0269504	0.0589921	0.0516048	0.0440977	0.0837948
He	Mean	0.873495	0.87501	0.859138	0.839229	0.873865	0.771601	0.877727	0.853963	0.873943	0.835116
	SE	0.0122518	0.00870497	0.00328255	0.0097861	0.00411858	0.0185442	0.00776401	0.00766327	0.0110481	0.0165364
uHe	Mean	0.897097	0.898799	0.882465	0.862049	0.897582	0.792465	0.901552	0.877127	0.897652	0.857739
	SE	0.0110702	0.00984949	0.00407482	0.0108508	0.00443994	0.0184583	0.00816835	0.00771234	0.0112834	0.016634
F	Mean	0.516055	0.818377	0.698071	0.701016	0.626425	0.54439	0.599593	0.160561	0.341612	0.582805
	SE	0.0283803	0.0709871	0.0981689	0.0608005	0.0406543	0.0338953	0.0658729	0.0567931	0.0477616	0.0934983
Grand Mean and SE over Pops and Loci
		Total
N	Mean	19.3333
	SE	0.365664
Na	Mean	10.6667
	SE	0.247777
Ne	Mean	7.23185
	SE	0.214005
I	Mean	2.12399
	SE	0.0294033
Ho	Mean	0.377138
	SE	0.0259661
He	Mean	0.853309
	SE	0.00514234
uHe	Mean	0.876453
	SE	0.00525974
F	Mean	0.558891
	SE	0.0298145
F-Statistics and Estimates of Nm over All Pops for each Locus
All Pops.		TM045	TM058	TM065	TM069	TM072	TM076	TM077	TM085	TM092	TM099	Mean	SE
	Fis	0.51477	0.818256	0.697117	0.700123	0.626667	0.54455	0.59834	0.159345	0.341244	0.577539	0.557795	0.0598116
	Fit	0.532621	0.824086	0.704942	0.711841	0.638079	0.565462	0.612844	0.180571	0.360211	0.597772	0.572843	0.0584174
	Fst	0.0367886	0.0320797	0.0258365	0.0390781	0.0305671	0.0459154	0.0361104	0.0252489	0.028792	0.0478926	0.0348309	0.00247637
	Nm	6.54558	7.5431	9.42623	6.14744	7.92872	5.1948	6.67322	9.65143	8.43297	4.97001	7.25135	0.515489
Percentage of Polymorphic Loci
Population	%P
HS	1
HZ	1
QM	1
SX	1
XN	1
YX	1
Mean	1
SE	0
Na = No. of Different Alleles
Ne = No. of Effective Alleles = 1 / (Sum pi^2)
I = Shannon's Information Index = -1* Sum (pi * Ln (pi))
Ho = Observed Heterozygosity = No. of Hets / N
He = Expected Heterozygosity = 1 - Sum pi^2
uHe = Unbiased Expected Heterozygosity = (2N / (2N-1)) * He
F = Fixation Index = (He - Ho) / He = 1 - (Ho / He)
Where pi is the frequency of the ith allele for the population & Sum pi^2 is the sum of the squared population allele frequencies.
Fis = (Mean He - Mean Ho) / Mean He
Fit = (Ht - Mean Ho) / Ht
Fst = (Ht - Mean He) / Ht
Nm = [(1 / Fst) - 1] / 4
Key: Mean He = Average He across the populations. Mean Ho = Average Ho across the populations.
Ht = Total Expected Heterozygosity = 1 - Sum tpi^2 where tpi is the frequency of the ith allele for the total & Sum tpi^2 is the sum of the squared total allele frequencies.
Tip: Choose the Step by Step option to show Mean He, Mean Ho and Ht values.
Note:
Mean F-Statistics represent arithmetic averages. See G-Statistics for an alternative mean Fst estimate, calculated based on the average Hs and Ht over loci.

## Sheet: HFL(35%)
Heterozygosity, Fstatistics and Polymorphism by Locus for Codominant Data
Data Sheet	35GenAlex
Data Title	Codominant data - fragnebt size
No. Loci	10
No. Samples	102
No. Pops.	6
Sample Size, No. Alleles, No. Effective Alleles, Information Index, Observed Heterozygosity, Expected and Unbiased Expected Heterozygosity, and Fixation Index
Pop		TM045	TM058	TM065	TM069	TM072	TM076	TM077	TM085	TM092	TM099
HS	N	18	18	18	18	18	18	18	18	18	18
	Na	11	10	10	10	11	6	12	9	10	13
	Ne	7.36364	6.61224	6.68041	5.02326	8.64	3.97546	9.67164	5.78571	7.44828	9.52941
	I	2.18945	2.05939	2.08269	1.90408	2.24567	1.53445	2.37685	1.94359	2.11288	2.38901
	Ho	0.444444	0.111111	0.333333	0.166667	0.444444	0.333333	0.444444	0.666667	0.555556	0.722222
	He	0.864198	0.848765	0.850309	0.800926	0.884259	0.748457	0.896605	0.82716	0.865741	0.895062
	uHe	0.888889	0.873016	0.874603	0.82381	0.909524	0.769841	0.922222	0.850794	0.890476	0.920635
	F	0.485714	0.869091	0.607985	0.791908	0.497382	0.554639	0.504303	0.19403	0.358289	0.193103
HZ	N	15	15	15	15	15	15	15	15	15	15
	Na	11	8	9	10	10	10	10	11	9	7
	Ne	7.75862	6.81818	7.25806	7.03125	7.5	4.05405	5.92105	7.5	5.23256	4.94505
	I	2.19422	1.99135	2.08377	2.11865	2.13669	1.79274	2.04427	2.16546	1.86367	1.75418
	Ho	0.4	0	0	0.466667	0.266667	0.4	0.266667	0.866667	0.533333	0.2
	He	0.871111	0.853333	0.862222	0.857778	0.866667	0.753333	0.831111	0.866667	0.808889	0.797778
	uHe	0.901149	0.882759	0.891954	0.887356	0.896552	0.77931	0.85977	0.896552	0.836782	0.825287
	F	0.540816	1	1	0.455959	0.692308	0.469027	0.679144	0	0.340659	0.749304
QM	N	19	19	19	19	19	19	19	19	19	19
	Na	13	9	11	6	14	7	12	9	11	11
	Ne	9.75676	7.07843	7.07843	4.84564	8.29885	4.32335	7.52083	6.27826	8.91358	7.76344
	I	2.40587	2.05664	2.17139	1.66112	2.36002	1.66468	2.24694	1.99639	2.26783	2.20563
	Ho	0.421053	0.315789	0.210526	0.157895	0.368421	0.315789	0.263158	0.421053	0.578947	0.210526
	He	0.897507	0.858726	0.858726	0.793629	0.879501	0.768698	0.867036	0.84072	0.887812	0.871191
	uHe	0.921764	0.881935	0.881935	0.815078	0.903272	0.789474	0.890469	0.863442	0.911807	0.894737
	F	0.530864	0.632258	0.754839	0.801047	0.581102	0.589189	0.696486	0.499176	0.347894	0.758347
SX	N	22	22	22	22	22	22	22	22	22	22
	Na	15	10	10	9	13	11	14	12	12	10
	Ne	12.1	8.20339	6.8169	6.05	8	5.93865	8.56637	7.44615	9.68	5.23243
	I	2.59404	2.20224	2.0723	1.96589	2.2774	2.04442	2.39413	2.20539	2.35424	1.91777
	Ho	0.409091	0.318182	0.0909091	0.272727	0.454545	0.454545	0.318182	0.772727	0.818182	0.454545
	He	0.917355	0.878099	0.853306	0.834711	0.875	0.831612	0.883264	0.865702	0.896694	0.808884
	uHe	0.938689	0.89852	0.87315	0.854123	0.895349	0.850951	0.903805	0.885835	0.917548	0.827696
	F	0.554054	0.637647	0.893462	0.673267	0.480519	0.453416	0.639766	0.107399	0.0875576	0.438059
XN	N	14	14	14	14	14	14	14	14	14	14
	Na	10	10	11	10	11	5	14	10	12	11
	Ne	6.42623	8.90909	6.03077	8.52174	8.90909	3.4386	9.8	6.75862	9.11628	7.39623
	I	2.06673	2.24297	2.08134	2.22987	2.28346	1.32558	2.45068	2.10658	2.34758	2.18036
	Ho	0.428571	0	0.357143	0.142857	0.142857	0.428571	0.642857	0.785714	0.5	0.428571
	He	0.844388	0.887755	0.834184	0.882653	0.887755	0.709184	0.897959	0.852041	0.890306	0.864796
	uHe	0.875661	0.920635	0.865079	0.915344	0.920635	0.73545	0.931217	0.883598	0.92328	0.896825
	F	0.492447	1	0.571865	0.83815	0.83908	0.395683	0.284091	0.0778443	0.438395	0.504425
YX	N	14	14	14	14	14	14	14	14	14	14
	Na	8	11	10	11	10	7	11	9	10	6
	Ne	5.15789	7.84	6.64407	8	7.84	4.26087	8.34043	5.36986	7	3.73333
	I	1.81567	2.23291	2.06322	2.2274	2.16822	1.63695	2.24856	1.88634	2.1374	1.51804
	Ho	0.285714	0.214286	0.571429	0.214286	0.285714	0.357143	0.357143	0.642857	0.5	0.142857
	He	0.806122	0.872449	0.84949	0.875	0.872449	0.765306	0.880102	0.813776	0.857143	0.732143
	uHe	0.835979	0.904762	0.880952	0.907407	0.904762	0.793651	0.912698	0.843915	0.888889	0.759259
	F	0.64557	0.754386	0.327327	0.755102	0.672515	0.533333	0.594203	0.210031	0.416667	0.804878
Mean and SE over Pops for each Locus
		TM045	TM058	TM065	TM069	TM072	TM076	TM077	TM085	TM092	TM099
N	Mean	17	17	17	17	17	17	17	17	17	17
	SE	1.31656	1.31656	1.31656	1.31656	1.31656	1.31656	1.31656	1.31656	1.31656	1.31656
Na	Mean	11.3333	9.66667	10.1667	9.33333	11.5	7.66667	12.1667	10	10.6667	9.66667
	SE	0.988826	0.421637	0.307318	0.71492	0.67082	0.954521	0.654047	0.516398	0.494413	1.08525
Ne	Mean	8.09386	7.57689	6.75144	6.57865	8.19799	4.33183	8.30339	6.5231	7.89845	6.43332
	SE	1.01425	0.364743	0.173572	0.624573	0.213366	0.345881	0.590774	0.35569	0.67834	0.879947
I	Mean	2.211	2.13092	2.09245	2.01783	2.24524	1.66647	2.29357	2.05062	2.1806	1.99416
	SE	0.10993	0.0440301	0.0161095	0.0898005	0.0333594	0.0988766	0.0600231	0.0521719	0.0758368	0.13234
Ho	Mean	0.398146	0.159895	0.260557	0.23685	0.327108	0.381564	0.382075	0.692614	0.581003	0.359787
	SE	0.023351	0.0593938	0.0837536	0.0498686	0.0486586	0.0224535	0.0588958	0.0638422	0.0490921	0.0894313
He	Mean	0.86678	0.866521	0.851373	0.840783	0.877605	0.762765	0.876013	0.844344	0.867764	0.828309
	SE	0.0160293	0.00624506	0.00398186	0.0153424	0.00318286	0.0162749	0.0101188	0.00867288	0.0133294	0.0246194
uHe	Mean	0.893689	0.893604	0.877946	0.867186	0.905015	0.786446	0.903364	0.870689	0.894797	0.854073
	SE	0.0147731	0.00720418	0.00374565	0.0174272	0.00379682	0.0154373	0.0104649	0.00862185	0.0129584	0.0247829
F	Mean	0.541578	0.815564	0.69258	0.719239	0.627151	0.499215	0.566332	0.181413	0.331577	0.574686
	SE	0.0235371	0.0682878	0.0989739	0.0573961	0.0552807	0.0294725	0.0630723	0.0709617	0.0513998	0.0977104
Grand Mean and SE over Pops and Loci
		Total
N	Mean	17
	SE	0.383266
Na	Mean	10.2167
	SE	0.263711
Ne	Mean	7.06889
	SE	0.227795
I	Mean	2.08829
	SE	0.0318762
Ho	Mean	0.37796
	SE	0.0259344
He	Mean	0.848226
	SE	0.00573342
uHe	Mean	0.874681
	SE	0.00585019
F	Mean	0.554933
	SE	0.0299567
F-Statistics and Estimates of Nm over All Pops for each Locus
All Pops.		TM045	TM058	TM065	TM069	TM072	TM076	TM077	TM085	TM092	TM099	Mean	SE
	Fis	0.540661	0.815475	0.693957	0.718299	0.627272	0.499762	0.563848	0.179702	0.33046	0.565637	0.553507	0.0590423
	Fit	0.559287	0.823449	0.706992	0.729798	0.639305	0.533567	0.582657	0.205049	0.354682	0.592348	0.572713	0.0572442
	Fst	0.040549	0.0432152	0.042591	0.0408206	0.0322834	0.0675777	0.0431257	0.0308998	0.0361769	0.0614961	0.0438735	0.00373771
	Nm	5.91537	5.535	5.61979	5.87436	7.49392	3.44944	5.54701	7.84067	6.6605	3.8153	5.77514	0.43992
Percentage of Polymorphic Loci
Population	%P
HS	1
HZ	1
QM	1
SX	1
XN	1
YX	1
Mean	1
SE	0
Na = No. of Different Alleles
Ne = No. of Effective Alleles = 1 / (Sum pi^2)
I = Shannon's Information Index = -1* Sum (pi * Ln (pi))
Ho = Observed Heterozygosity = No. of Hets / N
He = Expected Heterozygosity = 1 - Sum pi^2
uHe = Unbiased Expected Heterozygosity = (2N / (2N-1)) * He
F = Fixation Index = (He - Ho) / He = 1 - (Ho / He)
Where pi is the frequency of the ith allele for the population & Sum pi^2 is the sum of the squared population allele frequencies.
Fis = (Mean He - Mean Ho) / Mean He
Fit = (Ht - Mean Ho) / Ht
Fst = (Ht - Mean He) / Ht
Nm = [(1 / Fst) - 1] / 4
Key: Mean He = Average He across the populations. Mean Ho = Average Ho across the populations.
Ht = Total Expected Heterozygosity = 1 - Sum tpi^2 where tpi is the frequency of the ith allele for the total & Sum tpi^2 is the sum of the squared total allele frequencies.
Tip: Choose the Step by Step option to show Mean He, Mean Ho and Ht values.
Note:
Mean F-Statistics represent arithmetic averages. See G-Statistics for an alternative mean Fst estimate, calculated based on the average Hs and Ht over loci.

[truncated: 5 more sheets: HFL(30%), HFL(25%), HFL(20%), HFL(15%), HFL(10%)]
