# Supplementary material for: Core collection construction and genetic diversity analysis of tea plant (Camellia sinensis [L:] O. Kuntze) accessions in Huangshan city using SSR markers
Source: PLoS One. 2025 Apr 24;20(4):e0322209. doi: 10.1371/journal.pone.0322209 (PMC12021250; doi:10.1371/journal.pone.0322209)
Supplement: S3 — (ZIP) [file pone.0322209.s003.zip › Minimal Data Set/Powermaker basic data/Frequency.Nei1983.NJ.tre]

(((((((((YX29:0.242,HS20:0.2459):0.0601,HZ17:0.3296):0.0693,(XN48:0.3117,HS16:0.2969):0.0665):0.0026,(((YX05:0.2872,YX03:0.2714):0.0544,(YX25:0.2798,XN41:0.2995):0.0581):0.0444,((XN08:0.2551,QM32:0.2828):0.0209,SX14:0.2791):0.0665):0.0296):0.0159,((((SX13:0.3105,AH03:0.2566):0.0534,XN37:0.3069):0.0401,((YX15:0.274,YX06:0.2346):0.0423,XN22:0.262):0.0662):0.0236,((XN27:0.3034,XN18:0.3259):0.0146,(SX56:0.2908,HZ23:0.2592):0.0449):0.0576):0.0291):0.0107,((((((SX67:0.2491,QM20:0.2095):0.0992,(HS10:0.2498,HS08:0.238):0.1017):0.0115,(YX21:0.2963,SX60:0.283):0.0712):0.015,((QM37:0.2364,HS22:0.2636):0.0352,((YX07:0.2692,HS48:0.2187):0.0199,QM27:0.2448):0.0482):0.0829):0.0099,(((SX35:0.2523,HZ40:0.227):0.0473,(QM35:0.2571,HZ39:0.2515):0.0497):0.0343,((QM29:0.2,HS21:0.1586):0.1179,HZ04:0.2614):0.0898):0.0114):0.0057,(((SX37:0.2927,HZ25:0.2952):0.0554,(HZ41:0.2699,HZ07:0.3179):0.0674):0.0185,(SX20:0.2552,HS29:0.3033):0.0585):0.0446):0.016):0.0089,((((((YX31:0.236,SX18:0.2812):0.0587,SX61:0.3163):0.0205,((QM18:0.208,HS07:0.2506):0.0299,HS25:0.2304):0.0449):0.033,((XN40:0.2538,HS05:0.1962):0.05,HS49:0.2232):0.0623):0.0309,((((SX58:0.2518,SX52:0.2568):0.0814,SX53:0.279):0.0112,(HZ14:0.2672,HZ10:0.2707):0.0472):0.014,((SX45:0.1004,SX23:0.1167):0.1199,YX09:0.2698):0.0558):0.0489):0.009,((((XN14:0.2528,QM44:0.235):0.039,YX34:0.2756):0.0411,SX43:0.3757):0.027,(((SX44:0.2113,HZ18:0.2473):0.077,HZ26:0.2816):0.0209,XN10:0.3614):0.0388):0.0379):0.0172):0.0032,((((((((((((XN19:0.2472,XN11:0.2614):0.0316,XN17:0.2684):0.0497,(YX04:0.3114,QM04:0.3179):0.0634):0.031,((QM24:0.2654,HS31:0.2346):0.0451,XN39:0.3031):0.0833):0.0122,((((XN23:0.2734,HS06:0.2559):0.042,XN02:0.3166):0.0376,((YX26:0.2129,HZ32:0.2164):0.0603,QM11:0.294):0.0781):0.0178,(XN24:0.244,QM21:0.2231):0.1244):0.0281):0.0139,(((((SX29:0.1861,QM31:0.181):0.0582,XN01:0.2564):0.0304,(SX59:0.2665,SX27:0.3128):0.0608):0.0182,((QM41:0.2344,QM05:0.2742):0.0183,HZ28:0.2757):0.0664):0.029,QM34:0.3567):0.0397):0.0028,((((XN09:0.2238,SX04:0.1934):0.0361,YX17:0.3181):0.0221,((XN34:0.26,HS11:0.2279):0.0373,(QM08:0.1935,HZ35:0.2151):0.0688):0.0216):0.0212,(((YX18:0.2417,XN04:0.1961):0.0479,(SX62:0.2047,SX36:0.1832):0.0552):0.0137,QM33:0.2976):0.0366):0.047):0.0073,(((((XN46:0.2579,HS41:0.2507):0.0382,(XN15:0.2125,WC04:0.1961):0.0984):0.0058,(SX11:0.19,HS09:0.2479):0.0759):0.0365,((SX15:0.263,HZ09:0.2456):0.0573,HZ06:0.2762):0.0542):0.0192,((YX28:0.3029,QM07:0.2557):0.0462,QM12:0.3185):0.0336):0.0336):0.0056,((((((SX48:0.2945,HS37:0.3055):0.0199,(SX25:0.223,HZ13:0.2063):0.0624):0.031,((XN31:0.1679,SX47:0.2114):0.0311,SX42:0.2025):0.0654):0.0356,((SX17:0.1994,QM16:0.2592):0.0652,HS28:0.3183):0.047):0.0134,(XN20:0.2398,HS17:0.3394):0.0726):0.0109,((((SX66:0.3021,HZ24:0.2565):0.0331,YX12:0.3359):0.0385,YX10:0.3688):0.0119,(YX11:0.2367,YX02:0.2426):0.0891):0.0351):0.0175):0.0021,(((SX05:0.2724,QM10:0.2862):0.0427,(XN25:0.2884,SX10:0.3616):0.0522):0.0207,((XN30:0.2556,QM09:0.2529):0.0604,YX14:0.3543):0.0558):0.0599):0.0092,((((((XN47:0.196,HS04:0.1711):0.0612,QM03:0.2535):0.0379,((XN07:0.1909,SX50:0.2384):0.0482,HZ33:0.2396):0.0357):0.008,(QM30:0.2412,HZ01:0.226):0.1138):0.0327,((SX65:0.2358,SX49:0.2521):0.058,(QM26:0.2213,CX01:0.2251):0.0782):0.0467):0.0128,(((QM36:0.2629,HS45:0.2956):0.0177,((XN42:0.1908,HZ34:0.2263):0.0152,HS01:0.233):0.053):0.0285,(HZ30:0.2293,HS19:0.2671):0.077):0.0446):0.0189):0.0024,((((((YX13:0.3038,SX32:0.2548):0.0569,XN35:0.3681):0.0141,((HZ36:0.2726,HS15:0.2652):0.0275,YX30:0.2958):0.0522):0.0331,(SX41:0.225,HZ37:0.2629):0.061):0.0092,((YX22:0.2401,SX24:0.3478):0.0354,QM19:0.3249):0.0664):0.0368,(((XN29:0.2619,QM17:0.2967):0.0355,SX55:0.317):0.0535,(QM39:0.1898,HZ21:0.2566):0.1201):0.0452):0.0122):0.0058):0.0124,(((((((((YX33:0.2648,SX21:0.2938):0.0199,(SX38:0.2636,HZ08:0.3157):0.0365):0.0317,(HZ19:0.2533,HS46:0.2846):0.0744):0.0188,(((QM45:0.2148,HZ31:0.2438):0.0925,YX32:0.2825):0.0318,((SX19:0.2598,HS12:0.1902):0.025,SX06:0.2543):0.0482):0.0342):0.012,(((((HZ29:0.2364,HS14:0.2429):0.0853,(SX33:0.1759,HS24:0.1791):0.1061):0.0095,(HZ38:0.167,HS39:0.1916):0.1571):0.0112,(HS50:0.2652,HS47:0.2934):0.0905):0.0248,((SX46:0.2556,HS18:0.253):0.0297,(HZ03:0.2587,HS36:0.2499):0.0298):0.0687):0.0194):0.0112,(((XN05:0.2874,HZ02:0.2919):0.066,XN13:0.303):0.0338,(XN16:0.3313,HS30:0.2772):0.0718):0.0287):0.0065,(((((SX54:0.2648,QM40:0.2645):0.0562,((SX51:0.2486,HS38:0.2014):0.0393,HZ22:0.29):0.0647):0.0302,((XN26:0.1761,QM14:0.2117):0.0872,HS44:0.3232):0.0507):0.0033,((HZ12:0.3016,HS13:0.3277):0.0311,(SX69:0.2449,QM01:0.2723):0.0801):0.0542):0.0145,((((XN45:0.2709,SX30:0.217):0.0557,YX27:0.3443):0.0184,(YX20:0.2423,HS02:0.2456):0.0613):0.0486,((SX22:0.2841,QM22:0.2952):0.0426,(QM25:0.2525,QM15:0.2061):0.0815):0.0727):0.0162):0.0144):0.0059,(((((SX31:0.2227,SX03:0.2066):0.0517,(XN03:0.259,SX63:0.2582):0.0565):0.0294,(((YX16:0.2162,SX12:0.1716):0.0186,SX64:0.2357):0.0476,YX08:0.2774):0.0536):0.0101,(((SX68:0.274,AH01:0.2431):0.0364,QM13:0.2886):0.0251,((SX28:0.2425,HS34:0.2539):0.0263,XN32:0.2444):0.027):0.0321):0.014,(SX08:0.3314,SX07:0.2772):0.0404):0.0277):0.0028,((((((YX24:0.1547,HS40:0.1539):0.0295,XN36:0.1894):0.0669,XN12:0.2917):0.0224,(HZ20:0.2461,HZ05:0.2332):0.0465):0.0225,((XN21:0.2147,QM42:0.2353):0.0498,(XN33:0.203,SX34:0.1849):0.0627):0.0411):0.0377,(((((SX01:0.1719,HS43:0.2074):0.0375,QM06:0.2168):0.0227,((XN06:0.2146,HS32:0.194):0.0129,YX01:0.1811):0.0801):0.0255,(HS42:0.2682,HS33:0.2111):0.0762):0.0261,((SX40:0.2708,HS23:0.2671):0.0283,HS35:0.2925):0.0373):0.0463):0.0145):0.0049,(((((XN44:0.2392,QM43:0.3194):0.0535,(SX39:0.2052,QM38:0.2619):0.0754):0.0171,(YX19:0.2683,SX09:0.2903):0.0751):0.0283,((HZ27:0.3017,HZ16:0.3069):0.0091,SX57:0.3012):0.0862):0.0118,((((WC05:0.3224,HS03:0.2947):0.0536,((QM28:0.2323,HZ11:0.2641):0.0316,(XN43:0.1163,HS27:0.1716):0.1214):0.0462):0.0142,(((SX02:0.2425,QM23:0.2868):0.0287,HZ15:0.2256):0.0223,((XN28:0.142,QM02:0.1373):0.0975,XN38:0.2257):0.0486):0.0343):0.0197,(((YX23:0.2303,HS26:0.2283):0.0361,SX26:0.2181):0.0164,SX16:0.2693):0.0702):0.022):0.0026);
