# Supplementary material for: Core collection construction and genetic diversity analysis of tea plant (Camellia sinensis [L:] O. Kuntze) accessions in Huangshan city using SSR markers
Source: PLoS One. 2025 Apr 24;20(4):e0322209. doi: 10.1371/journal.pone.0322209 (PMC12021250; doi:10.1371/journal.pone.0322209)
Supplement: S3 — (ZIP) [file pone.0322209.s003.zip › Minimal Data Set/Powermaker basic data/Powermarker basic data.txt]

sample	pop	TM045	TM045	TM058	TM058	TM065	TM065	TM069	TM069	TM072	TM072	TM076	TM076	TM077	TM077	TM085	TM085	TM092	TM092	TM099	TM099
HS01	HS	317	331	277	277	213	227	148	148	262	266	222	222	144	144	317	319	89	89	216	236
HS02	HS	313	313	268	268	207	223	150	160	276	276	222	222	148	154	319	323	91	97	214	236
HS03	HS	303	303	271	271	207	219	150	172	262	262	222	238	139	139	325	333	93	93	216	236
HS04	HS	315	315	277	286	223	223	150	150	262	286	224	230	126	126	325	333	87	100	236	236
HS05	HS	297	315	262	277	223	223	160	160	264	264	222	230	129	129	321	321	104	104	236	244
HS06	HS	315	315	271	271	227	227	150	156	262	262	224	224	127	148	319	319	102	106	234	234
HS07	HS	317	331	271	271	223	227	152	152	262	262	222	222	115	115	317	321	104	104	214	234
HS08	HS	313	313	274	274	219	225	150	150	286	292	222	230	115	115	321	321	95	104	214	234
HS09	HS	315	315	277	277	213	213	152	152	284	284	224	224	154	154	319	319	95	100	216	222
HS10	HS	313	327	274	274	225	225	150	150	268	286	238	238	144	154	321	331	93	104	216	236
HS11	HS	299	315	274	274	225	225	150	158	276	286	224	224	126	142	333	339	100	100	216	236
HS12	HS	313	313	262	262	225	225	152	152	264	264	222	222	148	148	319	333	89	100	216	236
HS13	HS	301	301	277	277	219	219	150	150	284	284	242	242	129	129	319	331	97	97	216	236
HS14	HS	315	315	262	277	219	227	148	148	280	280	222	222	146	154	335	335	97	97	218	224
HS15	HS	307	307	262	262	213	213	160	160	262	262	224	230	129	158	335	339	89	95	234	234
HS16	HS	309	315	262	262	209	223	158	158	264	292	230	230	127	148	317	321	100	100	216	264
HS17	HS	307	317	259	259	201	225	148	148	280	280	224	230	127	144	321	331	102	102	218	248
HS18	HS	315	315	277	277	217	253	152	152	264	264	222	222	148	160	319	325	85	104	216	264
HS19	HS	307	331	250	256	201	201	148	166	264	292	224	224	127	148	319	331	91	100	216	236
HS20	HS	311	315	262	262	207	207	150	150	286	286	224	230	144	146	337	341	100	100	216	234
HS21	HS	329	331	286	286	223	223	148	148	264	264	226	226	137	148	321	333	89	95	236	236
HS22	HS	299	299	265	265	225	225	150	150	264	264	224	238	148	148	325	325	89	93	216	244
HS23	HS	297	299	259	277	207	207	150	150	276	276	222	222	127	127	321	335	95	95	214	246
HS24	HS	307	307	262	277	227	227	152	152	276	280	222	222	129	148	335	335	95	104	216	236
HS25	HS	315	331	262	262	223	223	152	152	262	262	222	222	126	126	317	321	106	106	236	236
HS26	HS	315	315	265	265	207	227	150	150	264	264	222	222	139	139	329	329	89	93	236	236
HS27	HS	331	331	283	283	219	219	160	160	262	286	222	222	144	144	321	333	95	95	236	246
HS28	HS	303	303	271	271	219	219	152	162	264	264	230	230	127	127	321	321	85	95	244	244
HS29	HS	331	331	274	274	225	225	150	150	264	264	222	232	125	125	329	333	95	104	254	264
HS30	HS	299	313	270	270	213	213	154	154	262	282	222	230	146	154	321	321	85	85	236	236
HS31	HS	313	313	256	256	223	223	150	150	292	292	224	224	144	144	329	333	95	95	236	236
HS32	HS	303	303	259	259	213	213	150	150	282	282	222	222	129	148	317	335	100	106	234	234
HS33	HS	299	315	289	289	223	223	150	150	286	286	222	222	127	142	335	335	100	104	234	234
HS34	HS	303	313	289	289	207	227	152	152	264	264	222	222	146	146	317	325	106	106	236	236
HS35	HS	299	309	271	271	207	207	150	150	282	296	222	230	139	148	321	335	100	106	252	264
HS36	HS	297	297	277	277	207	207	152	152	264	292	222	222	148	148	325	335	89	110	240	244
HS37	HS	307	317	271	271	225	225	152	152	262	302	224	224	142	142	317	333	104	104	244	244
HS38	HS	315	331	277	277	225	225	160	160	266	276	222	222	142	142	331	335	97	97	236	244
HS39	HS	313	313	277	277	241	241	152	152	286	286	222	222	146	146	335	335	93	93	258	258
HS40	HS	307	307	270	270	225	225	150	158	262	262	222	222	137	148	321	325	100	100	236	236
HS41	HS	301	313	274	277	223	223	152	158	282	282	224	224	154	154	321	335	89	95	252	258
HS42	HS	299	307	289	289	225	225	150	150	282	302	238	238	127	142	331	335	100	104	218	254
HS43	HS	307	307	268	268	223	223	150	150	282	282	222	222	129	158	335	341	100	100	236	258
HS44	HS	321	321	277	277	213	227	158	158	286	286	222	222	126	126	325	333	85	97	236	236
HS45	HS	313	331	277	277	219	219	148	148	262	262	220	236	137	137	319	319	100	100	236	244
HS46	HS	313	313	289	289	223	223	146	154	264	284	222	222	127	127	319	341	89	97	254	254
HS47	HS	307	307	244	244	227	227	146	168	282	290	222	222	148	148	335	335	102	102	234	244
HS48	HS	301	301	265	265	219	219	150	150	264	264	222	238	148	148	333	333	89	100	234	234
HS49	HS	315	315	277	277	223	223	152	152	282	282	222	230	129	129	319	339	100	104	236	244
HS50	HS	307	313	265	265	217	217	162	162	282	282	222	222	148	148	335	335	89	100	252	252
HZ01	HZ	303	331	277	277	201	201	158	158	262	262	224	230	137	137	333	333	102	102	236	236
HZ02	HZ	313	313	270	270	207	207	162	168	284	284	222	222	148	148	319	325	100	100	240	240
HZ03	HZ	315	331	277	277	215	215	152	158	266	282	222	222	148	148	321	325	97	114	244	244
HZ04	HZ	303	303	286	286	225	225	150	150	264	264	226	226	137	137	333	333	100	100	236	236
HZ05	HZ	307	307	289	289	225	225	160	160	262	262	222	230	127	127	321	325	100	100	236	236
HZ06	HZ	315	315	274	274	219	227	152	152	264	264	224	224	146	146	329	339	89	95	236	236
HZ07	HZ	299	339	271	271	205	205	148	154	264	264	232	232	137	137	319	333	89	102	216	254
HZ08	HZ	303	333	289	289	205	205	154	154	282	282	222	222	148	148	321	325	91	102	216	254
HZ09	HZ	315	315	274	274	223	223	152	168	282	282	224	230	127	127	325	339	95	95	240	240
HZ10	HZ	313	313	274	274	223	223	152	152	268	268	222	230	133	148	335	339	89	89	244	244
HZ11	HZ	303	303	271	271	219	219	154	160	264	286	222	222	158	158	319	335	95	95	264	264
HZ12	HZ	299	315	262	262	219	219	150	150	276	284	222	222	127	127	325	337	97	97	254	254
HZ13	HZ	299	299	271	271	225	225	152	152	264	268	224	224	129	129	321	335	95	95	236	236
HZ14	HZ	303	313	270	270	223	223	148	162	264	264	222	236	148	148	319	333	89	93	244	244
HZ15	HZ	303	303	277	277	207	207	150	160	264	278	222	222	139	148	321	333	100	104	236	236
HZ16	HZ	311	311	286	286	219	219	154	154	262	276	242	242	126	126	321	335	95	100	236	236
HZ17	HZ	311	315	271	271	201	201	160	160	286	286	222	222	146	146	331	331	95	100	234	234
HZ18	HZ	313	319	277	277	223	223	150	150	286	286	220	246	133	144	321	329	91	91	244	244
HZ19	HZ	303	313	256	289	223	223	152	152	286	286	222	222	137	137	321	331	89	100	216	254
HZ20	HZ	315	315	289	289	225	225	160	160	286	286	222	230	148	148	321	335	95	100	252	252
HZ21	HZ	303	327	286	286	229	229	156	168	286	286	230	230	135	135	319	345	100	100	236	236
HZ22	HZ	315	315	277	277	225	225	160	160	262	262	236	236	131	131	331	335	89	102	244	244
HZ23	HZ	303	303	256	256	227	227	146	150	280	280	222	222	144	144	321	335	93	100	234	234
HZ24	HZ	315	319	277	277	225	225	154	154	284	286	234	234	126	126	321	321	97	97	236	236
HZ25	HZ	299	311	271	271	207	207	162	162	264	286	222	222	129	158	341	341	100	100	254	254
HZ26	HZ	317	317	262	262	225	225	150	168	282	286	224	224	158	158	321	321	91	91	236	236
HZ27	HZ	305	305	256	256	225	225	154	154	262	262	222	238	126	126	319	341	100	104	236	240
HZ28	HZ	327	327	277	277	207	207	150	162	274	276	232	242	148	148	319	333	95	100	216	216
HZ29	HZ	315	315	280	280	227	227	148	148	280	280	222	222	146	148	319	319	93	93	236	236
HZ30	HZ	307	307	277	277	201	201	148	148	264	264	222	222	135	135	319	319	89	100	236	236
HZ31	HZ	315	315	262	262	209	209	146	154	282	282	224	230	127	148	319	319	91	91	238	238
HZ32	HZ	303	303	286	286	223	223	152	158	262	262	224	224	144	144	317	317	106	106	244	244
HZ33	HZ	315	315	277	277	225	225	150	158	264	264	224	230	127	127	333	333	77	77	236	236
HZ34	HZ	317	317	277	277	201	201	148	148	262	262	222	242	133	154	317	317	95	100	236	236
HZ35	HZ	317	317	274	274	225	225	160	160	286	292	224	224	142	142	335	335	100	104	236	236
HZ36	HZ	313	313	262	262	229	229	160	160	286	286	224	224	129	129	319	335	89	89	216	254
HZ37	HZ	303	303	262	262	223	223	160	160	264	286	216	230	158	158	317	335	89	89	236	236
HZ38	HZ	313	313	262	277	227	227	152	152	262	282	222	222	133	133	335	335	93	93	244	258
HZ39	HZ	327	327	256	256	225	225	148	152	302	302	222	230	148	148	333	341	89	95	236	236
HZ40	HZ	301	301	277	277	225	225	150	150	264	264	222	222	131	148	331	335	104	104	236	236
HZ41	HZ	299	299	277	277	205	227	160	160	264	264	222	232	127	127	317	317	89	104	214	254
CX01	HZ	307	317	277	277	225	225	150	158	264	264	224	224	148	158	319	319	100	100	246	262
AH01	QM	313	319	280	280	223	223	152	158	274	274	222	230	154	154	335	335	95	97	236	236
AH03	QM	297	303	262	271	227	227	160	168	262	262	230	238	126	126	317	333	89	89	236	244
WC04	QM	315	315	271	277	201	223	152	152	286	286	224	232	129	129	319	333	89	95	254	254
WC05	QM	303	303	259	259	219	219	150	150	262	284	222	222	160	160	323	323	87	100	244	244
QM01	QM	301	301	262	271	225	225	152	152	292	292	222	236	127	127	329	329	97	97	244	244
QM02	QM	315	315	262	262	201	201	150	160	276	276	222	222	144	144	321	333	89	89	236	236
QM03	QM	301	315	268	277	207	207	150	150	262	262	222	230	144	150	317	333	87	87	236	236
QM04	QM	305	327	283	283	201	223	148	148	282	282	224	224	115	115	317	335	91	104	216	216
QM05	QM	327	327	277	277	205	205	150	150	262	266	238	238	148	148	317	335	85	108	216	254
QM06	QM	317	317	271	271	223	223	150	150	282	282	222	222	127	127	329	335	87	100	236	236
QM07	QM	313	313	274	274	219	219	152	160	282	282	224	230	127	127	321	333	93	93	236	236
QM08	QM	317	317	274	274	225	225	152	152	282	286	226	230	148	148	335	339	100	100	236	236
QM09	QM	315	315	256	256	223	223	148	148	276	282	224	224	154	154	319	319	95	104	216	254
QM10	QM	297	303	283	283	219	219	148	148	276	276	230	230	148	148	335	335	87	87	236	236
QM11	QM	305	305	286	286	225	225	158	158	262	266	224	224	144	144	319	339	89	97	246	246
QM12	QM	319	319	277	277	207	207	152	152	274	282	224	224	127	127	319	319	97	97	236	236
QM13	QM	299	299	274	274	223	223	152	152	290	290	222	222	158	158	317	335	97	97	236	236
QM14	QM	315	315	274	274	225	225	148	148	286	286	222	232	142	142	319	319	85	95	236	236
QM15	QM	317	339	286	286	223	223	150	162	274	274	222	222	137	137	319	319	85	95	236	236
QM16	QM	331	339	270	270	225	225	152	152	274	274	222	222	144	144	333	335	85	85	244	244
QM17	QM	303	339	277	277	229	229	152	152	264	264	230	230	137	137	317	317	87	97	246	246
QM18	QM	317	317	277	277	223	223	152	152	262	262	222	222	127	127	317	321	89	89	244	244
QM19	QM	317	317	262	262	219	219	150	150	262	262	230	230	148	154	317	317	89	102	252	252
QM20	QM	303	303	277	277	225	225	150	150	284	284	224	224	139	139	321	321	85	95	236	236
QM21	QM	327	327	265	265	225	225	150	150	262	262	224	224	144	144	317	335	85	89	264	264
QM22	QM	317	317	280	280	207	207	148	148	262	262	222	232	127	127	319	319	85	95	218	228
QM23	QM	303	303	262	262	207	207	150	150	290	290	226	230	152	156	321	321	102	102	236	236
QM24	QM	313	313	274	274	223	223	150	150	264	264	224	224	144	144	319	323	83	83	214	218
QM25	QM	297	301	286	286	223	223	150	150	266	266	222	222	135	135	319	319	95	95	258	258
QM26	QM	315	315	268	277	225	225	158	158	276	282	224	230	148	148	319	319	100	104	244	244
QM27	QM	297	297	265	265	201	201	150	160	264	282	224	224	148	148	321	321	89	95	234	234
QM28	QM	297	303	277	277	219	225	150	160	262	276	222	222	150	158	321	321	91	95	258	264
QM29	QM	313	331	286	286	223	223	148	148	268	272	226	236	152	152	325	333	89	89	236	236
QM30	QM	303	303	277	277	201	227	150	158	262	262	230	234	127	127	317	317	93	102	216	216
QM31	QM	327	335	286	286	225	225	150	150	262	262	224	224	148	148	335	335	85	97	236	236
QM32	QM	299	303	250	277	225	225	158	158	264	264	224	224	142	146	333	333	102	102	234	234
QM33	QM	299	299	271	286	201	227	152	158	276	288	224	232	148	148	333	335	95	100	236	246
QM34	QM	327	327	262	277	219	225	160	160	276	302	224	224	127	156	321	335	87	91	254	254
QM35	QM	317	331	277	277	225	225	148	148	264	264	228	228	148	148	335	341	89	89	236	236
QM36	QM	311	311	277	277	207	219	148	148	262	262	222	232	127	127	321	321	87	106	236	236
QM37	QM	299	299	265	265	225	225	150	150	274	274	230	230	148	148	333	333	91	100	236	236
QM38	QM	315	331	262	283	253	253	152	152	262	262	222	222	137	144	335	335	95	100	258	258
QM39	QM	303	303	277	277	201	229	152	152	284	286	230	230	148	148	319	319	91	100	236	236
QM40	QM	303	315	277	277	223	255	148	160	284	286	222	222	127	127	319	319	89	102	242	242
QM41	QM	303	303	277	277	207	219	150	150	274	274	222	238	148	148	317	333	91	97	254	254
QM42	QM	305	327	289	289	225	225	150	150	262	262	224	224	146	146	317	321	100	106	236	236
QM43	QM	337	337	259	259	227	227	162	162	262	262	226	226	127	144	321	339	100	100	236	236
QM44	QM	297	331	277	277	223	223	150	150	282	282	226	230	127	146	321	321	89	100	252	252
QM45	QM	315	315	262	271	221	221	152	152	282	282	222	222	127	127	319	319	91	91	254	254
SX01	SX	313	313	268	268	223	223	150	150	280	286	222	222	148	152	321	335	100	100	236	236
SX02	SX	303	303	262	277	207	207	146	146	290	290	222	222	127	127	325	329	89	100	236	236
SX03	SX	315	333	271	271	207	207	152	162	264	264	222	222	127	127	335	335	89	104	236	236
SX04	SX	315	315	271	271	225	225	150	172	264	286	224	236	127	127	335	341	89	100	236	236
SX05	SX	315	315	274	274	223	223	148	148	276	282	230	230	148	158	335	335	85	100	246	246
SX06	SX	315	315	262	262	225	225	152	152	282	282	222	222	146	146	335	335	89	89	216	254
SX07	SX	303	311	262	262	201	223	158	158	282	282	222	230	127	127	321	335	85	106	236	236
SX08	SX	305	305	283	283	219	219	132	132	262	284	222	222	127	127	317	335	85	85	236	236
SX09	SX	317	317	271	271	219	219	152	152	272	272	220	220	144	144	319	335	100	100	236	236
SX10	SX	303	315	271	271	203	203	148	148	276	276	220	220	137	137	331	345	87	87	214	258
SX11	SX	315	315	277	277	225	225	152	152	274	286	224	230	154	158	335	335	100	100	216	264
SX12	SX	309	327	274	274	207	227	152	152	262	276	222	222	144	144	317	335	89	100	236	236
SX13	SX	303	303	262	262	231	231	160	160	262	292	236	236	126	126	317	331	100	100	234	234
SX14	SX	331	331	277	286	225	225	152	152	264	276	230	230	158	158	333	333	100	100	234	234
SX15	SX	315	315	274	286	227	227	152	160	282	282	242	242	127	127	321	323	95	102	244	252
SX16	SX	315	337	265	277	219	219	152	152	278	278	222	230	131	144	321	331	89	89	236	236
SX17	SX	303	315	271	274	225	225	152	152	274	274	222	224	127	137	321	321	85	89	244	244
SX18	SX	319	319	277	286	223	223	168	168	306	306	222	236	127	127	317	333	77	85	234	234
SX19	SX	317	317	262	262	225	225	152	152	264	264	222	222	160	160	335	345	100	104	252	252
SX20	SX	305	305	277	277	225	225	150	158	264	264	222	222	129	154	317	331	100	100	254	264
SX21	SX	303	303	277	277	217	217	154	154	276	282	222	222	144	144	319	319	89	100	234	234
SX22	SX	305	331	271	286	223	223	148	148	274	274	222	232	127	127	319	331	95	102	216	248
SX23	SX	305	305	274	277	223	223	150	150	268	276	222	222	148	148	333	333	89	89	236	236
SX24	SX	335	335	268	268	219	219	160	160	272	272	242	242	144	148	317	327	89	102	234	234
SX25	SX	303	307	271	271	225	225	152	152	274	274	220	224	129	129	317	327	100	100	236	236
SX26	SX	315	315	277	277	213	225	150	150	264	264	222	238	144	144	321	341	89	97	236	236
SX27	SX	301	327	253	253	207	207	150	156	264	276	224	224	154	154	327	339	93	110	216	216
SX28	SX	309	329	268	268	207	223	148	152	264	276	222	236	127	146	335	335	97	106	236	236
SX29	SX	313	327	277	283	225	225	150	156	262	262	224	240	148	148	327	335	95	110	216	236
SX30	SX	313	331	271	271	207	207	160	168	264	282	222	230	148	148	319	319	95	110	236	236
SX31	SX	309	309	271	271	207	207	148	152	290	290	222	222	126	126	321	335	89	100	236	236
SX32	SX	303	317	262	262	223	223	154	154	282	282	222	230	131	158	331	335	97	97	234	234
SX33	SX	307	327	271	277	227	227	152	160	280	280	222	236	129	129	321	335	85	100	236	236
SX34	SX	315	315	274	274	225	225	146	150	262	262	222	222	148	148	335	335	89	106	236	244
SX35	SX	301	301	271	271	225	225	146	146	264	264	222	222	127	148	321	327	89	102	216	236
SX36	SX	315	315	286	286	207	219	152	160	286	286	224	224	148	148	335	335	89	100	236	236
SX37	SX	299	303	286	286	219	219	148	148	264	264	222	222	129	154	317	341	100	110	216	252
SX38	SX	303	315	256	274	225	225	154	162	282	282	222	222	150	150	321	333	85	100	216	252
SX39	SX	315	315	262	262	223	223	152	160	262	262	230	230	144	148	335	339	95	100	236	236
SX40	SX	307	307	277	277	207	207	150	150	286	286	222	230	129	144	335	339	95	104	216	252
SX41	SX	307	319	262	262	219	225	150	160	264	264	224	230	127	146	317	321	85	89	236	236
SX42	SX	303	303	277	277	225	225	152	152	262	262	224	230	164	164	317	321	89	89	236	236
SX43	SX	299	331	253	253	223	223	148	148	286	292	220	220	158	158	321	321	89	100	216	252
SX44	SX	313	313	262	262	223	223	150	150	282	286	238	238	127	133	319	321	91	91	216	236
SX45	SX	305	305	277	277	223	223	150	150	262	274	222	236	129	148	333	333	89	100	236	236
SX46	SX	315	315	265	277	207	219	152	158	264	264	222	222	154	154	321	341	91	91	258	264
SX47	SX	303	303	277	277	225	225	152	152	262	282	224	224	131	131	317	317	100	100	214	244
SX48	SX	313	319	271	271	225	225	154	154	276	292	224	224	154	156	321	321	100	100	244	244
SX49	SX	307	317	277	286	225	225	158	158	274	274	224	224	127	144	335	335	93	93	236	236
SX50	SX	327	327	270	270	223	223	146	160	264	264	224	224	127	158	333	333	87	100	236	236
SX51	SX	313	313	277	277	225	225	160	160	274	286	222	222	129	129	323	331	97	97	234	234
SX52	SX	313	313	277	277	207	223	158	158	276	276	236	236	127	127	333	341	85	89	244	244
SX53	SX	305	339	277	277	223	229	146	150	262	276	230	230	144	148	319	335	89	100	244	244
SX54	SX	299	315	277	277	213	213	148	148	278	282	222	222	127	127	335	335	89	95	244	244
SX55	SX	337	337	268	268	225	229	152	156	282	294	220	230	137	150	317	335	87	102	236	236
SX56	SX	303	303	265	265	227	227	162	162	284	284	222	222	127	127	321	329	95	97	234	234
SX57	SX	315	315	268	277	231	231	154	154	264	274	222	236	126	126	335	341	95	104	216	236
SX58	SX	313	313	277	277	213	213	152	152	262	276	242	242	146	150	333	333	89	100	244	244
SX59	SX	301	327	277	277	207	207	158	160	262	284	224	224	148	148	327	335	110	110	234	234
SX60	SX	303	303	283	283	225	225	150	150	276	276	224	230	158	158	337	337	97	104	236	236
SX61	SX	339	339	277	277	223	223	154	154	262	262	222	238	129	129	317	321	85	104	248	254
SX62	SX	315	315	271	271	207	207	158	158	286	286	224	224	148	154	321	321	100	100	236	236
SX63	SX	313	313	271	271	207	207	158	158	280	280	224	230	158	158	321	335	97	97	236	236
SX64	SX	327	335	274	274	207	207	152	158	262	288	226	230	126	126	335	339	89	100	236	236
SX65	SX	317	317	277	277	225	225	158	158	282	282	222	222	144	144	319	333	102	102	236	236
SX66	SX	329	329	265	265	225	225	154	154	274	282	232	232	142	142	321	321	85	97	216	236
SX67	SX	303	303	262	277	225	225	150	150	264	264	218	242	127	139	321	321	93	110	214	264
SX68	SX	319	319	280	280	217	217	152	152	282	282	222	222	126	126	329	335	87	104	236	236
SX69	SX	301	301	262	262	207	225	148	148	276	276	222	222	137	137	319	325	97	97	236	244
XN01	XN	327	327	277	277	227	227	154	154	262	262	224	224	148	148	321	327	95	100	236	246
XN02	XN	315	315	259	259	213	229	150	150	262	282	224	224	127	127	333	339	93	93	244	244
XN03	XN	315	325	271	271	207	207	162	162	276	276	224	224	127	158	321	321	89	106	236	264
XN04	XN	313	313	270	270	207	207	150	152	262	262	224	224	148	148	317	335	100	100	236	236
XN05	XN	315	315	270	270	207	223	152	152	284	284	222	222	133	133	319	337	87	87	254	254
XN06	XN	327	327	259	259	223	223	150	150	262	282	222	222	146	146	335	341	106	106	234	234
XN07	XN	303	313	262	277	223	223	150	150	264	264	224	224	127	160	319	333	87	102	236	236
XN08	XN	331	331	277	277	207	223	152	152	286	286	224	224	137	142	321	333	89	102	234	234
XN09	XN	311	315	271	271	225	225	150	150	276	276	224	224	142	148	335	335	85	93	236	236
XN10	XN	297	297	277	277	223	223	168	168	286	286	224	224	135	135	321	341	95	95	244	244
XN11	XN	331	339	268	286	223	223	148	148	262	262	224	224	127	133	335	335	100	100	234	234
XN12	XN	303	331	289	289	219	225	172	172	266	266	222	236	129	150	321	335	85	100	236	236
XN13	XN	307	315	270	270	207	223	178	178	272	272	222	230	137	146	319	335	89	93	236	236
XN14	XN	317	317	277	277	217	223	150	150	290	290	224	224	127	146	317	321	89	89	264	264
XN15	XN	315	315	274	274	201	223	152	152	262	286	224	224	129	129	319	335	93	93	246	246
XN16	XN	315	315	253	253	213	213	154	162	262	262	222	230	137	146	337	337	87	104	244	252
XN17	XN	303	303	271	271	223	223	150	154	272	272	224	224	127	148	335	335	93	100	254	254
XN18	XN	299	303	283	283	227	227	160	160	264	264	222	222	126	126	321	341	91	97	246	246
XN19	XN	303	315	268	268	223	223	162	162	264	264	224	224	127	146	335	335	95	100	258	258
XN20	XN	327	335	259	259	201	225	152	152	264	264	224	230	144	144	321	335	89	100	236	236
XN21	XN	333	333	244	244	225	225	150	150	262	262	222	222	146	146	319	335	95	100	236	236
XN22	XN	303	313	265	265	201	225	152	152	266	266	222	222	126	126	317	321	100	100	254	264
XN23	XN	315	315	286	286	227	227	146	146	262	262	224	224	148	148	329	335	95	95	244	254
XN24	XN	303	303	265	265	245	245	150	150	262	282	224	230	142	146	329	335	85	85	254	264
XN25	XN	303	313	286	286	213	213	148	148	276	276	224	230	127	154	321	321	100	106	214	258
XN26	XN	301	301	277	277	225	225	148	152	286	286	222	222	127	148	319	319	85	85	236	236
XN27	XN	317	317	271	271	227	227	150	150	264	264	222	230	126	126	325	337	93	100	234	234
XN28	XN	313	313	262	262	201	201	150	150	282	286	222	222	144	144	321	325	89	89	236	236
XN29	XN	303	303	262	277	205	225	150	150	282	282	230	230	137	137	317	317	89	89	258	264
XN30	XN	303	313	256	256	207	207	148	148	264	276	224	224	148	148	319	331	85	85	254	254
XN31	XN	303	303	277	277	225	225	152	160	282	292	224	224	146	146	335	335	100	100	236	236
XN32	XN	303	313	265	265	207	223	152	160	282	282	222	222	115	115	335	335	100	106	236	236
XN33	XN	315	315	270	270	225	225	150	150	262	262	222	222	142	142	319	319	89	89	236	236
XN34	XN	313	313	270	270	225	225	150	150	280	286	224	224	142	142	317	339	91	95	236	236
XN35	XN	307	327	262	262	215	229	150	150	272	272	230	230	127	139	331	335	77	77	214	260
XN36	XN	307	307	277	277	225	225	150	150	266	266	222	222	126	126	321	321	100	106	236	236
XN37	XN	303	303	262	274	223	223	150	150	262	282	246	246	126	126	321	321	100	100	254	254
XN38	XN	303	303	274	274	207	207	150	150	282	282	222	222	144	160	321	333	89	95	236	236
XN39	XN	313	313	283	283	223	223	158	158	274	274	224	232	127	144	325	329	89	89	236	240
XN40	XN	307	313	268	268	223	223	152	162	264	264	224	230	129	129	321	321	104	104	234	234
XN41	XN	315	315	274	274	201	201	154	154	276	292	230	230	126	126	317	333	104	104	234	234
XN42	XN	303	307	277	277	225	225	148	172	262	282	222	222	154	154	317	317	89	106	236	236
XN43	XN	303	311	277	277	219	219	160	160	262	286	222	230	144	144	321	333	89	95	236	236
XN44	XN	315	315	256	256	223	223	162	162	262	262	222	222	148	148	321	321	91	100	236	236
XN45	XN	331	331	271	271	223	223	160	168	264	264	222	222	148	148	317	331	97	114	264	264
XN46	XN	307	315	274	274	223	223	152	152	262	262	224	224	154	154	317	321	87	100	254	264
XN47	XN	317	317	277	277	223	223	150	150	262	262	224	224	154	154	333	333	93	100	236	236
XN48	XN	309	315	286	286	227	227	160	160	264	264	224	230	127	142	335	335	100	100	240	246
YX01	YX	313	313	286	286	223	223	150	150	282	286	222	222	148	148	335	335	100	106	234	234
YX02	YX	315	315	283	283	225	225	148	148	286	286	220	230	148	148	317	321	91	91	236	236
YX03	YX	315	315	262	262	223	223	162	162	264	276	228	228	127	127	319	333	89	89	234	234
YX04	YX	313	313	283	283	201	201	154	162	286	290	224	224	133	133	317	335	95	100	234	234
YX05	YX	315	315	268	268	223	223	150	150	264	264	236	236	139	158	333	333	91	104	234	234
YX06	YX	309	327	274	274	225	225	152	152	264	264	230	230	126	126	321	321	85	100	254	264
YX07	YX	299	299	265	265	201	201	150	150	264	272	236	236	129	148	337	341	100	100	234	234
YX08	YX	339	339	274	274	207	229	158	158	266	286	222	222	127	127	335	339	87	100	236	236
YX09	YX	303	319	277	277	223	223	150	150	264	264	222	222	142	142	333	339	89	93	242	246
YX10	YX	315	315	289	289	205	225	152	152	266	266	220	220	146	154	321	321	89	97	234	234
YX11	YX	315	315	271	271	225	225	148	148	292	292	224	238	144	144	321	335	87	91	236	236
YX12	YX	303	315	283	283	207	225	146	158	286	286	228	228	142	152	321	321	85	97	254	254
YX13	YX	305	305	262	262	211	223	164	164	272	272	224	230	126	126	325	335	91	97	234	234
YX14	YX	311	311	271	292	227	227	148	148	282	282	220	220	146	146	319	319	100	104	254	254
YX15	YX	313	313	283	283	207	225	156	156	292	292	230	230	126	126	321	335	85	91	254	264
YX16	YX	307	307	274	274	207	207	152	152	262	262	222	222	133	158	331	345	89	89	236	236
YX17	YX	299	315	270	270	225	225	172	172	284	284	224	224	148	148	335	335	100	100	248	248
YX18	YX	303	303	271	271	207	207	152	152	262	274	224	224	144	148	315	335	100	100	264	264
YX19	YX	315	333	271	271	223	223	154	154	272	286	230	230	144	144	321	337	93	100	236	236
YX20	YX	305	305	271	271	213	213	150	154	276	276	222	222	148	148	319	335	97	97	236	236
YX21	YX	299	299	256	256	227	253	150	150	264	266	224	230	129	154	333	337	85	104	236	236
YX22	YX	315	315	289	289	219	219	148	160	262	262	222	242	148	148	331	337	89	102	236	236
YX23	YX	315	315	265	265	219	219	146	150	264	264	220	230	144	158	335	335	89	89	236	236
YX24	YX	303	303	270	270	225	225	150	150	266	266	222	222	148	148	321	331	100	100	236	236
YX25	YX	313	315	268	268	207	227	154	154	284	284	230	230	127	160	321	333	93	93	234	234
YX26	YX	315	315	286	286	207	227	152	152	262	262	224	224	144	144	321	339	106	106	254	260
YX27	YX	313	313	271	271	223	223	154	154	282	282	222	232	126	126	333	333	97	106	264	264
YX28	YX	313	313	277	277	219	219	152	152	264	264	220	238	160	160	333	333	110	110	236	236
YX29	YX	315	323	262	283	225	225	158	158	286	286	224	234	144	144	321	335	100	100	234	234
YX30	YX	317	317	262	268	211	229	150	160	280	286	224	230	126	126	319	335	95	95	264	264
YX31	YX	315	319	286	286	223	223	154	160	262	262	222	222	142	142	317	317	95	100	234	234
YX32	YX	313	313	292	292	225	225	152	160	282	282	222	230	146	146	319	319	91	91	236	236
YX33	YX	303	303	256	256	207	225	152	152	282	282	222	230	131	148	319	319	89	100	254	264
YX34	YX	299	315	274	274	205	223	150	150	290	290	230	230	127	148	321	325	89	100	234	234
