# Supplementary material for: Core collection construction and genetic diversity analysis of tea plant (Camellia sinensis [L:] O. Kuntze) accessions in Huangshan city using SSR markers
Source: PLoS One. 2025 Apr 24;20(4):e0322209. doi: 10.1371/journal.pone.0322209 (PMC12021250; doi:10.1371/journal.pone.0322209)
Supplement: S3 — (ZIP) [file pone.0322209.s003.zip › Minimal Data Set/STRUCTURE basic data.txt]

TM045 TM058 TM065 TM069 TM072 TM076 TM077 TM085 TM092 TM099 
HS01 1 317 331 277 277 213 227 148 148 262 266 222 222 144 144 317 319 89 89 216 236
HS02 1 313 313 268 268 207 223 150 160 276 276 222 222 148 154 319 323 91 97 214 236
HS03 1 303 303 271 271 207 219 150 172 262 262 222 238 139 139 325 333 93 93 216 236
HS04 1 315 315 277 286 223 223 150 150 262 286 224 230 126 126 325 333 87 100 236 236
HS05 1 297 315 262 277 223 223 160 160 264 264 222 230 129 129 321 321 104 104 236 244
HS06 1 315 315 271 271 227 227 150 156 262 262 224 224 127 148 319 319 102 106 234 234
HS07 1 317 331 271 271 223 227 152 152 262 262 222 222 115 115 317 321 104 104 214 234
HS08 1 313 313 274 274 219 225 150 150 286 292 222 230 115 115 321 321 95 104 214 234
HS09 1 315 315 277 277 213 213 152 152 284 284 224 224 154 154 319 319 95 100 216 222
HS10 1 313 327 274 274 225 225 150 150 268 286 238 238 144 154 321 331 93 104 216 236
HS11 1 299 315 274 274 225 225 150 158 276 286 224 224 126 142 333 339 100 100 216 236
HS12 1 313 313 262 262 225 225 152 152 264 264 222 222 148 148 319 333 89 100 216 236
HS13 1 301 301 277 277 219 219 150 150 284 284 242 242 129 129 319 331 97 97 216 236
HS14 1 315 315 262 277 219 227 148 148 280 280 222 222 146 154 335 335 97 97 218 224
HS15 1 307 307 262 262 213 213 160 160 262 262 224 230 129 158 335 339 89 95 234 234
HS16 1 309 315 262 262 209 223 158 158 264 292 230 230 127 148 317 321 100 100 216 264
HS17 1 307 317 259 259 201 225 148 148 280 280 224 230 127 144 321 331 102 102 218 248
HS18 1 315 315 277 277 217 253 152 152 264 264 222 222 148 160 319 325 85 104 216 264
HS19 1 307 331 250 256 201 201 148 166 264 292 224 224 127 148 319 331 91 100 216 236
HS20 1 311 315 262 262 207 207 150 150 286 286 224 230 144 146 337 341 100 100 216 234
HS21 1 329 331 286 286 223 223 148 148 264 264 226 226 137 148 321 333 89 95 236 236
HS22 1 299 299 265 265 225 225 150 150 264 264 224 238 148 148 325 325 89 93 216 244
HS23 1 297 299 259 277 207 207 150 150 276 276 222 222 127 127 321 335 95 95 214 246
HS24 1 307 307 262 277 227 227 152 152 276 280 222 222 129 148 335 335 95 104 216 236
HS25 1 315 331 262 262 223 223 152 152 262 262 222 222 126 126 317 321 106 106 236 236
HS26 1 315 315 265 265 207 227 150 150 264 264 222 222 139 139 329 329 89 93 236 236
HS27 1 331 331 283 283 219 219 160 160 262 286 222 222 144 144 321 333 95 95 236 246
HS28 1 303 303 271 271 219 219 152 162 264 264 230 230 127 127 321 321 85 95 244 244
HS29 1 331 331 274 274 225 225 150 150 264 264 222 232 125 125 329 333 95 104 254 264
HS30 1 299 313 270 270 213 213 154 154 262 282 222 230 146 154 321 321 85 85 236 236
HS31 1 313 313 256 256 223 223 150 150 292 292 224 224 144 144 329 333 95 95 236 236
HS32 1 303 303 259 259 213 213 150 150 282 282 222 222 129 148 317 335 100 106 234 234
HS33 1 299 315 289 289 223 223 150 150 286 286 222 222 127 142 335 335 100 104 234 234
HS34 1 303 313 289 289 207 227 152 152 264 264 222 222 146 146 317 325 106 106 236 236
HS35 1 299 309 271 271 207 207 150 150 282 296 222 230 139 148 321 335 100 106 252 264
HS36 1 297 297 277 277 207 207 152 152 264 292 222 222 148 148 325 335 89 110 240 244
HS37 1 307 317 271 271 225 225 152 152 262 302 224 224 142 142 317 333 104 104 244 244
HS38 1 315 331 277 277 225 225 160 160 266 276 222 222 142 142 331 335 97 97 236 244
HS39 1 313 313 277 277 241 241 152 152 286 286 222 222 146 146 335 335 93 93 258 258
HS40 1 307 307 270 270 225 225 150 158 262 262 222 222 137 148 321 325 100 100 236 236
HS41 1 301 313 274 277 223 223 152 158 282 282 224 224 154 154 321 335 89 95 252 258
HS42 1 299 307 289 289 225 225 150 150 282 302 238 238 127 142 331 335 100 104 218 254
HS43 1 307 307 268 268 223 223 150 150 282 282 222 222 129 158 335 341 100 100 236 258
HS44 1 321 321 277 277 213 227 158 158 286 286 222 222 126 126 325 333 85 97 236 236
HS45 1 313 331 277 277 219 219 148 148 262 262 220 236 137 137 319 319 100 100 236 244
HS46 1 313 313 289 289 223 223 146 154 264 284 222 222 127 127 319 341 89 97 254 254
HS47 1 307 307 244 244 227 227 146 168 282 290 222 222 148 148 335 335 102 102 234 244
HS48 1 301 301 265 265 219 219 150 150 264 264 222 238 148 148 333 333 89 100 234 234
HS49 1 315 315 277 277 223 223 152 152 282 282 222 230 129 129 319 339 100 104 236 244
HS50 1 307 313 265 265 217 217 162 162 282 282 222 222 148 148 335 335 89 100 252 252
HZ01 2 303 331 277 277 201 201 158 158 262 262 224 230 137 137 333 333 102 102 236 236
HZ02 2 313 313 270 270 207 207 162 168 284 284 222 222 148 148 319 325 100 100 240 240
HZ03 2 315 331 277 277 215 215 152 158 266 282 222 222 148 148 321 325 97 114 244 244
HZ04 2 303 303 286 286 225 225 150 150 264 264 226 226 137 137 333 333 100 100 236 236
HZ05 2 307 307 289 289 225 225 160 160 262 262 222 230 127 127 321 325 100 100 236 236
HZ06 2 315 315 274 274 219 227 152 152 264 264 224 224 146 146 329 339 89 95 236 236
HZ07 2 299 339 271 271 205 205 148 154 264 264 232 232 137 137 319 333 89 102 216 254
HZ08 2 303 333 289 289 205 205 154 154 282 282 222 222 148 148 321 325 91 102 216 254
HZ09 2 315 315 274 274 223 223 152 168 282 282 224 230 127 127 325 339 95 95 240 240
HZ10 2 313 313 274 274 223 223 152 152 268 268 222 230 133 148 335 339 89 89 244 244
HZ11 2 303 303 271 271 219 219 154 160 264 286 222 222 158 158 319 335 95 95 264 264
HZ12 2 299 315 262 262 219 219 150 150 276 284 222 222 127 127 325 337 97 97 254 254
HZ13 2 299 299 271 271 225 225 152 152 264 268 224 224 129 129 321 335 95 95 236 236
HZ14 2 303 313 270 270 223 223 148 162 264 264 222 236 148 148 319 333 89 93 244 244
HZ15 2 303 303 277 277 207 207 150 160 264 278 222 222 139 148 321 333 100 104 236 236
HZ16 2 311 311 286 286 219 219 154 154 262 276 242 242 126 126 321 335 95 100 236 236
HZ17 2 311 315 271 271 201 201 160 160 286 286 222 222 146 146 331 331 95 100 234 234
HZ18 2 313 319 277 277 223 223 150 150 286 286 220 246 133 144 321 329 91 91 244 244
HZ19 2 303 313 256 289 223 223 152 152 286 286 222 222 137 137 321 331 89 100 216 254
HZ20 2 315 315 289 289 225 225 160 160 286 286 222 230 148 148 321 335 95 100 252 252
HZ21 2 303 327 286 286 229 229 156 168 286 286 230 230 135 135 319 345 100 100 236 236
HZ22 2 315 315 277 277 225 225 160 160 262 262 236 236 131 131 331 335 89 102 244 244
HZ23 2 303 303 256 256 227 227 146 150 280 280 222 222 144 144 321 335 93 100 234 234
HZ24 2 315 319 277 277 225 225 154 154 284 286 234 234 126 126 321 321 97 97 236 236
HZ25 2 299 311 271 271 207 207 162 162 264 286 222 222 129 158 341 341 100 100 254 254
HZ26 2 317 317 262 262 225 225 150 168 282 286 224 224 158 158 321 321 91 91 236 236
HZ27 2 305 305 256 256 225 225 154 154 262 262 222 238 126 126 319 341 100 104 236 240
HZ28 2 327 327 277 277 207 207 150 162 274 276 232 242 148 148 319 333 95 100 216 216
HZ29 2 315 315 280 280 227 227 148 148 280 280 222 222 146 148 319 319 93 93 236 236
HZ30 2 307 307 277 277 201 201 148 148 264 264 222 222 135 135 319 319 89 100 236 236
HZ31 2 315 315 262 262 209 209 146 154 282 282 224 230 127 148 319 319 91 91 238 238
HZ32 2 303 303 286 286 223 223 152 158 262 262 224 224 144 144 317 317 106 106 244 244
HZ33 2 315 315 277 277 225 225 150 158 264 264 224 230 127 127 333 333 77 77 236 236
HZ34 2 317 317 277 277 201 201 148 148 262 262 222 242 133 154 317 317 95 100 236 236
HZ35 2 317 317 274 274 225 225 160 160 286 292 224 224 142 142 335 335 100 104 236 236
HZ36 2 313 313 262 262 229 229 160 160 286 286 224 224 129 129 319 335 89 89 216 254
HZ37 2 303 303 262 262 223 223 160 160 264 286 216 230 158 158 317 335 89 89 236 236
HZ38 2 313 313 262 277 227 227 152 152 262 282 222 222 133 133 335 335 93 93 244 258
HZ39 2 327 327 256 256 225 225 148 152 302 302 222 230 148 148 333 341 89 95 236 236
HZ40 2 301 301 277 277 225 225 150 150 264 264 222 222 131 148 331 335 104 104 236 236
HZ41 2 299 299 277 277 205 227 160 160 264 264 222 232 127 127 317 317 89 104 214 254
CX01 2 307 317 277 277 225 225 150 158 264 264 224 224 148 158 319 319 100 100 246 262
AH01 3 313 319 280 280 223 223 152 158 274 274 222 230 154 154 335 335 95 97 236 236
AH03 3 297 303 262 271 227 227 160 168 262 262 230 238 126 126 317 333 89 89 236 244
WC04 3 315 315 271 277 201 223 152 152 286 286 224 232 129 129 319 333 89 95 254 254
WC05 3 303 303 259 259 219 219 150 150 262 284 222 222 160 160 323 323 87 100 244 244
QM01 3 301 301 262 271 225 225 152 152 292 292 222 236 127 127 329 329 97 97 244 244
QM02 3 315 315 262 262 201 201 150 160 276 276 222 222 144 144 321 333 89 89 236 236
QM03 3 301 315 268 277 207 207 150 150 262 262 222 230 144 150 317 333 87 87 236 236
QM04 3 305 327 283 283 201 223 148 148 282 282 224 224 115 115 317 335 91 104 216 216
QM05 3 327 327 277 277 205 205 150 150 262 266 238 238 148 148 317 335 85 108 216 254
QM06 3 317 317 271 271 223 223 150 150 282 282 222 222 127 127 329 335 87 100 236 236
QM07 3 313 313 274 274 219 219 152 160 282 282 224 230 127 127 321 333 93 93 236 236
QM08 3 317 317 274 274 225 225 152 152 282 286 226 230 148 148 335 339 100 100 236 236
QM09 3 315 315 256 256 223 223 148 148 276 282 224 224 154 154 319 319 95 104 216 254
QM10 3 297 303 283 283 219 219 148 148 276 276 230 230 148 148 335 335 87 87 236 236
QM11 3 305 305 286 286 225 225 158 158 262 266 224 224 144 144 319 339 89 97 246 246
QM12 3 319 319 277 277 207 207 152 152 274 282 224 224 127 127 319 319 97 97 236 236
QM13 3 299 299 274 274 223 223 152 152 290 290 222 222 158 158 317 335 97 97 236 236
QM14 3 315 315 274 274 225 225 148 148 286 286 222 232 142 142 319 319 85 95 236 236
QM15 3 317 339 286 286 223 223 150 162 274 274 222 222 137 137 319 319 85 95 236 236
QM16 3 331 339 270 270 225 225 152 152 274 274 222 222 144 144 333 335 85 85 244 244
QM17 3 303 339 277 277 229 229 152 152 264 264 230 230 137 137 317 317 87 97 246 246
QM18 3 317 317 277 277 223 223 152 152 262 262 222 222 127 127 317 321 89 89 244 244
QM19 3 317 317 262 262 219 219 150 150 262 262 230 230 148 154 317 317 89 102 252 252
QM20 3 303 303 277 277 225 225 150 150 284 284 224 224 139 139 321 321 85 95 236 236
QM21 3 327 327 265 265 225 225 150 150 262 262 224 224 144 144 317 335 85 89 264 264
QM22 3 317 317 280 280 207 207 148 148 262 262 222 232 127 127 319 319 85 95 218 228
QM23 3 303 303 262 262 207 207 150 150 290 290 226 230 152 156 321 321 102 102 236 236
QM24 3 313 313 274 274 223 223 150 150 264 264 224 224 144 144 319 323 83 83 214 218
QM25 3 297 301 286 286 223 223 150 150 266 266 222 222 135 135 319 319 95 95 258 258
QM26 3 315 315 268 277 225 225 158 158 276 282 224 230 148 148 319 319 100 104 244 244
QM27 3 297 297 265 265 201 201 150 160 264 282 224 224 148 148 321 321 89 95 234 234
QM28 3 297 303 277 277 219 225 150 160 262 276 222 222 150 158 321 321 91 95 258 264
QM29 3 313 331 286 286 223 223 148 148 268 272 226 236 152 152 325 333 89 89 236 236
QM30 3 303 303 277 277 201 227 150 158 262 262 230 234 127 127 317 317 93 102 216 216
QM31 3 327 335 286 286 225 225 150 150 262 262 224 224 148 148 335 335 85 97 236 236
QM32 3 299 303 250 277 225 225 158 158 264 264 224 224 142 146 333 333 102 102 234 234
QM33 3 299 299 271 286 201 227 152 158 276 288 224 232 148 148 333 335 95 100 236 246
QM34 3 327 327 262 277 219 225 160 160 276 302 224 224 127 156 321 335 87 91 254 254
QM35 3 317 331 277 277 225 225 148 148 264 264 228 228 148 148 335 341 89 89 236 236
QM36 3 311 311 277 277 207 219 148 148 262 262 222 232 127 127 321 321 87 106 236 236
QM37 3 299 299 265 265 225 225 150 150 274 274 230 230 148 148 333 333 91 100 236 236
QM38 3 315 331 262 283 253 253 152 152 262 262 222 222 137 144 335 335 95 100 258 258
QM39 3 303 303 277 277 201 229 152 152 284 286 230 230 148 148 319 319 91 100 236 236
QM40 3 303 315 277 277 223 255 148 160 284 286 222 222 127 127 319 319 89 102 242 242
QM41 3 303 303 277 277 207 219 150 150 274 274 222 238 148 148 317 333 91 97 254 254
QM42 3 305 327 289 289 225 225 150 150 262 262 224 224 146 146 317 321 100 106 236 236
QM43 3 337 337 259 259 227 227 162 162 262 262 226 226 127 144 321 339 100 100 236 236
QM44 3 297 331 277 277 223 223 150 150 282 282 226 230 127 146 321 321 89 100 252 252
QM45 3 315 315 262 271 221 221 152 152 282 282 222 222 127 127 319 319 91 91 254 254
SX01 4 313 313 268 268 223 223 150 150 280 286 222 222 148 152 321 335 100 100 236 236
SX02 4 303 303 262 277 207 207 146 146 290 290 222 222 127 127 325 329 89 100 236 236
SX03 4 315 333 271 271 207 207 152 162 264 264 222 222 127 127 335 335 89 104 236 236
SX04 4 315 315 271 271 225 225 150 172 264 286 224 236 127 127 335 341 89 100 236 236
SX05 4 315 315 274 274 223 223 148 148 276 282 230 230 148 158 335 335 85 100 246 246
SX06 4 315 315 262 262 225 225 152 152 282 282 222 222 146 146 335 335 89 89 216 254
SX07 4 303 311 262 262 201 223 158 158 282 282 222 230 127 127 321 335 85 106 236 236
SX08 4 305 305 283 283 219 219 132 132 262 284 222 222 127 127 317 335 85 85 236 236
SX09 4 317 317 271 271 219 219 152 152 272 272 220 220 144 144 319 335 100 100 236 236
SX10 4 303 315 271 271 203 203 148 148 276 276 220 220 137 137 331 345 87 87 214 258
SX11 4 315 315 277 277 225 225 152 152 274 286 224 230 154 158 335 335 100 100 216 264
SX12 4 309 327 274 274 207 227 152 152 262 276 222 222 144 144 317 335 89 100 236 236
SX13 4 303 303 262 262 231 231 160 160 262 292 236 236 126 126 317 331 100 100 234 234
SX14 4 331 331 277 286 225 225 152 152 264 276 230 230 158 158 333 333 100 100 234 234
SX15 4 315 315 274 286 227 227 152 160 282 282 242 242 127 127 321 323 95 102 244 252
SX16 4 315 337 265 277 219 219 152 152 278 278 222 230 131 144 321 331 89 89 236 236
SX17 4 303 315 271 274 225 225 152 152 274 274 222 224 127 137 321 321 85 89 244 244
SX18 4 319 319 277 286 223 223 168 168 306 306 222 236 127 127 317 333 77 85 234 234
SX19 4 317 317 262 262 225 225 152 152 264 264 222 222 160 160 335 345 100 104 252 252
SX20 4 305 305 277 277 225 225 150 158 264 264 222 222 129 154 317 331 100 100 254 264
SX21 4 303 303 277 277 217 217 154 154 276 282 222 222 144 144 319 319 89 100 234 234
SX22 4 305 331 271 286 223 223 148 148 274 274 222 232 127 127 319 331 95 102 216 248
SX23 4 305 305 274 277 223 223 150 150 268 276 222 222 148 148 333 333 89 89 236 236
SX24 4 335 335 268 268 219 219 160 160 272 272 242 242 144 148 317 327 89 102 234 234
SX25 4 303 307 271 271 225 225 152 152 274 274 220 224 129 129 317 327 100 100 236 236
SX26 4 315 315 277 277 213 225 150 150 264 264 222 238 144 144 321 341 89 97 236 236
SX27 4 301 327 253 253 207 207 150 156 264 276 224 224 154 154 327 339 93 110 216 216
SX28 4 309 329 268 268 207 223 148 152 264 276 222 236 127 146 335 335 97 106 236 236
SX29 4 313 327 277 283 225 225 150 156 262 262 224 240 148 148 327 335 95 110 216 236
SX30 4 313 331 271 271 207 207 160 168 264 282 222 230 148 148 319 319 95 110 236 236
SX31 4 309 309 271 271 207 207 148 152 290 290 222 222 126 126 321 335 89 100 236 236
SX32 4 303 317 262 262 223 223 154 154 282 282 222 230 131 158 331 335 97 97 234 234
SX33 4 307 327 271 277 227 227 152 160 280 280 222 236 129 129 321 335 85 100 236 236
SX34 4 315 315 274 274 225 225 146 150 262 262 222 222 148 148 335 335 89 106 236 244
SX35 4 301 301 271 271 225 225 146 146 264 264 222 222 127 148 321 327 89 102 216 236
SX36 4 315 315 286 286 207 219 152 160 286 286 224 224 148 148 335 335 89 100 236 236
SX37 4 299 303 286 286 219 219 148 148 264 264 222 222 129 154 317 341 100 110 216 252
SX38 4 303 315 256 274 225 225 154 162 282 282 222 222 150 150 321 333 85 100 216 252
SX39 4 315 315 262 262 223 223 152 160 262 262 230 230 144 148 335 339 95 100 236 236
SX40 4 307 307 277 277 207 207 150 150 286 286 222 230 129 144 335 339 95 104 216 252
SX41 4 307 319 262 262 219 225 150 160 264 264 224 230 127 146 317 321 85 89 236 236
SX42 4 303 303 277 277 225 225 152 152 262 262 224 230 164 164 317 321 89 89 236 236
SX43 4 299 331 253 253 223 223 148 148 286 292 220 220 158 158 321 321 89 100 216 252
SX44 4 313 313 262 262 223 223 150 150 282 286 238 238 127 133 319 321 91 91 216 236
SX45 4 305 305 277 277 223 223 150 150 262 274 222 236 129 148 333 333 89 100 236 236
SX46 4 315 315 265 277 207 219 152 158 264 264 222 222 154 154 321 341 91 91 258 264
SX47 4 303 303 277 277 225 225 152 152 262 282 224 224 131 131 317 317 100 100 214 244
SX48 4 313 319 271 271 225 225 154 154 276 292 224 224 154 156 321 321 100 100 244 244
SX49 4 307 317 277 286 225 225 158 158 274 274 224 224 127 144 335 335 93 93 236 236
SX50 4 327 327 270 270 223 223 146 160 264 264 224 224 127 158 333 333 87 100 236 236
SX51 4 313 313 277 277 225 225 160 160 274 286 222 222 129 129 323 331 97 97 234 234
SX52 4 313 313 277 277 207 223 158 158 276 276 236 236 127 127 333 341 85 89 244 244
SX53 4 305 339 277 277 223 229 146 150 262 276 230 230 144 148 319 335 89 100 244 244
SX54 4 299 315 277 277 213 213 148 148 278 282 222 222 127 127 335 335 89 95 244 244
SX55 4 337 337 268 268 225 229 152 156 282 294 220 230 137 150 317 335 87 102 236 236
SX56 4 303 303 265 265 227 227 162 162 284 284 222 222 127 127 321 329 95 97 234 234
SX57 4 315 315 268 277 231 231 154 154 264 274 222 236 126 126 335 341 95 104 216 236
SX58 4 313 313 277 277 213 213 152 152 262 276 242 242 146 150 333 333 89 100 244 244
SX59 4 301 327 277 277 207 207 158 160 262 284 224 224 148 148 327 335 110 110 234 234
SX60 4 303 303 283 283 225 225 150 150 276 276 224 230 158 158 337 337 97 104 236 236
SX61 4 339 339 277 277 223 223 154 154 262 262 222 238 129 129 317 321 85 104 248 254
SX62 4 315 315 271 271 207 207 158 158 286 286 224 224 148 154 321 321 100 100 236 236
SX63 4 313 313 271 271 207 207 158 158 280 280 224 230 158 158 321 335 97 97 236 236
SX64 4 327 335 274 274 207 207 152 158 262 288 226 230 126 126 335 339 89 100 236 236
SX65 4 317 317 277 277 225 225 158 158 282 282 222 222 144 144 319 333 102 102 236 236
SX66 4 329 329 265 265 225 225 154 154 274 282 232 232 142 142 321 321 85 97 216 236
SX67 4 303 303 262 277 225 225 150 150 264 264 218 242 127 139 321 321 93 110 214 264
SX68 4 319 319 280 280 217 217 152 152 282 282 222 222 126 126 329 335 87 104 236 236
SX69 4 301 301 262 262 207 225 148 148 276 276 222 222 137 137 319 325 97 97 236 244
XN01 5 327 327 277 277 227 227 154 154 262 262 224 224 148 148 321 327 95 100 236 246
XN02 5 315 315 259 259 213 229 150 150 262 282 224 224 127 127 333 339 93 93 244 244
XN03 5 315 325 271 271 207 207 162 162 276 276 224 224 127 158 321 321 89 106 236 264
XN04 5 313 313 270 270 207 207 150 152 262 262 224 224 148 148 317 335 100 100 236 236
XN05 5 315 315 270 270 207 223 152 152 284 284 222 222 133 133 319 337 87 87 254 254
XN06 5 327 327 259 259 223 223 150 150 262 282 222 222 146 146 335 341 106 106 234 234
XN07 5 303 313 262 277 223 223 150 150 264 264 224 224 127 160 319 333 87 102 236 236
XN08 5 331 331 277 277 207 223 152 152 286 286 224 224 137 142 321 333 89 102 234 234
XN09 5 311 315 271 271 225 225 150 150 276 276 224 224 142 148 335 335 85 93 236 236
XN10 5 297 297 277 277 223 223 168 168 286 286 224 224 135 135 321 341 95 95 244 244
XN11 5 331 339 268 286 223 223 148 148 262 262 224 224 127 133 335 335 100 100 234 234
XN12 5 303 331 289 289 219 225 172 172 266 266 222 236 129 150 321 335 85 100 236 236
XN13 5 307 315 270 270 207 223 178 178 272 272 222 230 137 146 319 335 89 93 236 236
XN14 5 317 317 277 277 217 223 150 150 290 290 224 224 127 146 317 321 89 89 264 264
XN15 5 315 315 274 274 201 223 152 152 262 286 224 224 129 129 319 335 93 93 246 246
XN16 5 315 315 253 253 213 213 154 162 262 262 222 230 137 146 337 337 87 104 244 252
XN17 5 303 303 271 271 223 223 150 154 272 272 224 224 127 148 335 335 93 100 254 254
XN18 5 299 303 283 283 227 227 160 160 264 264 222 222 126 126 321 341 91 97 246 246
XN19 5 303 315 268 268 223 223 162 162 264 264 224 224 127 146 335 335 95 100 258 258
XN20 5 327 335 259 259 201 225 152 152 264 264 224 230 144 144 321 335 89 100 236 236
XN21 5 333 333 244 244 225 225 150 150 262 262 222 222 146 146 319 335 95 100 236 236
XN22 5 303 313 265 265 201 225 152 152 266 266 222 222 126 126 317 321 100 100 254 264
XN23 5 315 315 286 286 227 227 146 146 262 262 224 224 148 148 329 335 95 95 244 254
XN24 5 303 303 265 265 245 245 150 150 262 282 224 230 142 146 329 335 85 85 254 264
XN25 5 303 313 286 286 213 213 148 148 276 276 224 230 127 154 321 321 100 106 214 258
XN26 5 301 301 277 277 225 225 148 152 286 286 222 222 127 148 319 319 85 85 236 236
XN27 5 317 317 271 271 227 227 150 150 264 264 222 230 126 126 325 337 93 100 234 234
XN28 5 313 313 262 262 201 201 150 150 282 286 222 222 144 144 321 325 89 89 236 236
XN29 5 303 303 262 277 205 225 150 150 282 282 230 230 137 137 317 317 89 89 258 264
XN30 5 303 313 256 256 207 207 148 148 264 276 224 224 148 148 319 331 85 85 254 254
XN31 5 303 303 277 277 225 225 152 160 282 292 224 224 146 146 335 335 100 100 236 236
XN32 5 303 313 265 265 207 223 152 160 282 282 222 222 115 115 335 335 100 106 236 236
XN33 5 315 315 270 270 225 225 150 150 262 262 222 222 142 142 319 319 89 89 236 236
XN34 5 313 313 270 270 225 225 150 150 280 286 224 224 142 142 317 339 91 95 236 236
XN35 5 307 327 262 262 215 229 150 150 272 272 230 230 127 139 331 335 77 77 214 260
XN36 5 307 307 277 277 225 225 150 150 266 266 222 222 126 126 321 321 100 106 236 236
XN37 5 303 303 262 274 223 223 150 150 262 282 246 246 126 126 321 321 100 100 254 254
XN38 5 303 303 274 274 207 207 150 150 282 282 222 222 144 160 321 333 89 95 236 236
XN39 5 313 313 283 283 223 223 158 158 274 274 224 232 127 144 325 329 89 89 236 240
XN40 5 307 313 268 268 223 223 152 162 264 264 224 230 129 129 321 321 104 104 234 234
XN41 5 315 315 274 274 201 201 154 154 276 292 230 230 126 126 317 333 104 104 234 234
XN42 5 303 307 277 277 225 225 148 172 262 282 222 222 154 154 317 317 89 106 236 236
XN43 5 303 311 277 277 219 219 160 160 262 286 222 230 144 144 321 333 89 95 236 236
XN44 5 315 315 256 256 223 223 162 162 262 262 222 222 148 148 321 321 91 100 236 236
XN45 5 331 331 271 271 223 223 160 168 264 264 222 222 148 148 317 331 97 114 264 264
XN46 5 307 315 274 274 223 223 152 152 262 262 224 224 154 154 317 321 87 100 254 264
XN47 5 317 317 277 277 223 223 150 150 262 262 224 224 154 154 333 333 93 100 236 236
XN48 5 309 315 286 286 227 227 160 160 264 264 224 230 127 142 335 335 100 100 240 246
YX01 6 313 313 286 286 223 223 150 150 282 286 222 222 148 148 335 335 100 106 234 234
YX02 6 315 315 283 283 225 225 148 148 286 286 220 230 148 148 317 321 91 91 236 236
YX03 6 315 315 262 262 223 223 162 162 264 276 228 228 127 127 319 333 89 89 234 234
YX04 6 313 313 283 283 201 201 154 162 286 290 224 224 133 133 317 335 95 100 234 234
YX05 6 315 315 268 268 223 223 150 150 264 264 236 236 139 158 333 333 91 104 234 234
YX06 6 309 327 274 274 225 225 152 152 264 264 230 230 126 126 321 321 85 100 254 264
YX07 6 299 299 265 265 201 201 150 150 264 272 236 236 129 148 337 341 100 100 234 234
YX08 6 339 339 274 274 207 229 158 158 266 286 222 222 127 127 335 339 87 100 236 236
YX09 6 303 319 277 277 223 223 150 150 264 264 222 222 142 142 333 339 89 93 242 246
YX10 6 315 315 289 289 205 225 152 152 266 266 220 220 146 154 321 321 89 97 234 234
YX11 6 315 315 271 271 225 225 148 148 292 292 224 238 144 144 321 335 87 91 236 236
YX12 6 303 315 283 283 207 225 146 158 286 286 228 228 142 152 321 321 85 97 254 254
YX13 6 305 305 262 262 211 223 164 164 272 272 224 230 126 126 325 335 91 97 234 234
YX14 6 311 311 271 292 227 227 148 148 282 282 220 220 146 146 319 319 100 104 254 254
YX15 6 313 313 283 283 207 225 156 156 292 292 230 230 126 126 321 335 85 91 254 264
YX16 6 307 307 274 274 207 207 152 152 262 262 222 222 133 158 331 345 89 89 236 236
YX17 6 299 315 270 270 225 225 172 172 284 284 224 224 148 148 335 335 100 100 248 248
YX18 6 303 303 271 271 207 207 152 152 262 274 224 224 144 148 315 335 100 100 264 264
YX19 6 315 333 271 271 223 223 154 154 272 286 230 230 144 144 321 337 93 100 236 236
YX20 6 305 305 271 271 213 213 150 154 276 276 222 222 148 148 319 335 97 97 236 236
YX21 6 299 299 256 256 227 253 150 150 264 266 224 230 129 154 333 337 85 104 236 236
YX22 6 315 315 289 289 219 219 148 160 262 262 222 242 148 148 331 337 89 102 236 236
YX23 6 315 315 265 265 219 219 146 150 264 264 220 230 144 158 335 335 89 89 236 236
YX24 6 303 303 270 270 225 225 150 150 266 266 222 222 148 148 321 331 100 100 236 236
YX25 6 313 315 268 268 207 227 154 154 284 284 230 230 127 160 321 333 93 93 234 234
YX26 6 315 315 286 286 207 227 152 152 262 262 224 224 144 144 321 339 106 106 254 260
YX27 6 313 313 271 271 223 223 154 154 282 282 222 232 126 126 333 333 97 106 264 264
YX28 6 313 313 277 277 219 219 152 152 264 264 220 238 160 160 333 333 110 110 236 236
YX29 6 315 323 262 283 225 225 158 158 286 286 224 234 144 144 321 335 100 100 234 234
YX30 6 317 317 262 268 211 229 150 160 280 286 224 230 126 126 319 335 95 95 264 264
YX31 6 315 319 286 286 223 223 154 160 262 262 222 222 142 142 317 317 95 100 234 234
YX32 6 313 313 292 292 225 225 152 160 282 282 222 230 146 146 319 319 91 91 236 236
YX33 6 303 303 256 256 207 225 152 152 282 282 222 230 131 148 319 319 89 100 254 264
YX34 6 299 315 274 274 205 223 150 150 290 290 230 230 127 148 321 325 89 100 234 234
